# Supplementary material for: Effects of stanniocalcin-1 overexpressing hepatocellular carcinoma cells on macrophage migration
Source: PLoS One. 2020 Nov 6;15(11):e0241932. doi: 10.1371/journal.pone.0241932 (PMC7647456; doi:10.1371/journal.pone.0241932)
Supplement: S1 Table — (XLSX) [file pone.0241932.s003.xlsx]

## Sheet: Front cover
			Effects of Stanniocalcin-1 Overexpressing Hepatocellular Carcinoma Cells on Macrophage Migration
			Cherry CT Leung and Chris KC Wong*
			Croucher Institute for Environmental Sciences, Department of Biology, Hong Kong Baptist
			Hong Kong SAR, China

## Sheet: C-VS-S.DEseq2_Method.GeneDiffEx
GeneID	Length	C-Expression	S-Expression	log2FoldChange(S/C)	Padj	Up/Down-Regulation	Pvalue	Symbol	Cellular Component	Molecular Function	Biological Process	Kegg Orthology	Nr Description
64757	2258	278.651	100.548	-1.47058	5.35611e-33	Down	3.8508e-34	2001-03-01	GO:0005743//mitochondrial inner membrane;GO:0016021//integral component of membrane;GO:0005739//mitochondrion;GO:0005741//mitochondrial outer membrane	GO:0043546//molybdopterin cofactor binding;GO:0008940//nitrate reductase activity;GO:0030151//molybdenum ion binding;GO:0030170//pyridoxal phosphate binding	GO:0006805//xenobiotic metabolic process;GO:0042126//nitrate metabolic process;GO:0055114//oxidation-reduction process;GO:0051410//detoxification of nitrogen compound	K15631//molybdenum cofactor sulfurtransferase [EC:2.8.1.9]	NP_073583.3//mitochondrial amidoxime-reducing component 1 precursor [Homo sapiens]
55964	3493	361.217	152.25	-1.24642	4.50085e-32	Down	3.32106e-33	2003-09-01	GO:0005856//cytoskeleton;GO:0030054//cell junction;GO:0045202//synapse;GO:0005737//cytoplasm	GO:0042802//identical protein binding;GO:0005525//GTP binding	GO:0051301//cell division;GO:0007049//cell cycle	K16938//septin 3/9/12	NP_061979.3//neuronal-specific septin-3 isoform B [Homo sapiens];NP_663786.2//neuronal-specific septin-3 isoform A [Homo sapiens]
5414	1926	40.789	7.09785	-2.52273	3.77667e-12	Down	5.92635e-13	2004-09-01	GO:0097227//sperm annulus;GO:0031105//septin complex;GO:0005634//nucleus;GO:0005654//nucleoplasm;GO:0043209//myelin sheath;GO:0005739//mitochondrion	GO:0000287//magnesium ion binding;GO:0005198//structural molecule activity;GO:0005525//GTP binding;GO:0042803//protein homodimerization activity;GO:0003924//GTPase activity	GO:0030382//sperm mitochondrion organization;GO:0031398//positive regulation of protein ubiquitination;GO:0051260//protein homooligomerization;GO:0007420//brain development;GO:0006915//apoptotic process;GO:0043065//positive regulation of apoptotic process;GO:2001244//positive regulation of intrinsic apoptotic signaling pathway;GO:0051301//cell division;GO:0048240//sperm capacitation;GO:0007049//c…	K16943//septin 4	NP_001185642.1//septin-4 isoform 4 [Homo sapiens];NP_536340.1//septin-4 isoform 2 [Homo sapiens];NP_001243711.1//septin-4 isoform 5 [Homo sapiens];NP_004565.1//septin-4 isoform 1 [Homo sapiens];XP_006722012.1//PREDICTED: septin-4 isoform X1 [Homo sapiens];XP_011731354.1//PREDICTED: uncharacterized protein LOC105476826 isoform X1 [Macaca nemestrina]
5413	2149	367.484	96.6618	-1.92666	1.20766e-63	Down	4.68744e-65	2005-09-01	GO:0005856//cytoskeleton;GO:0005938//cell cortex;GO:0008021//synaptic vesicle;GO:0043195//terminal bouton;GO:0005886//plasma membrane	GO:0005198//structural molecule activity;GO:0005525//GTP binding;GO:0003924//GTPase activity	GO:0016080//synaptic vesicle targeting;GO:2000300//regulation of synaptic vesicle exocytosis;GO:0017157//regulation of exocytosis;GO:0000910//cytokinesis	K04557//septin 5	XP_009215056.2//septin-5 isoform X2 [Papio anubis];NP_001009939.1//septin-5 isoform 2 [Homo sapiens]
23157	4526	919.548	424.781	-1.11421	1.66586e-59	Down	6.99124e-61	2006-09-01	GO:0031105//septin complex	GO:0005525//GTP binding	NA	K16939//septin 6/8/11	XP_004405275.1//PREDICTED: septin-6 isoform X4 [Odobenus rosmarus divergens];XP_015842582.1//PREDICTED: septin-6 isoform X1 [Peromyscus maniculatus bairdii];XP_007537276.1//PREDICTED: septin-6 isoform X2 [Erinaceus europaeus]
55752	5617	1860.63	3866.82	1.05536	7.33087e-110	Up	1.46264e-111	2011-09-01	NA	NA	NA	K16939//septin 6/8/11	XP_021252955.1//septin-11 isoform X3 [Numida meleagris];XP_019148559.1//septin-11 isoform X4 [Corvus cornix cornix]
19	10515	9240.89	19351.7	1.06636	3.66465e-129	Up	5.98799e-131	ABCA1	GO:0043231//intracellular membrane-bounded organelle;GO:0009897//external side of plasma membrane;GO:0048471//perinuclear region of cytoplasm;GO:0045335//phagocytic vesicle;GO:0030139//endocytic vesicle;GO:0034364//high-density lipoprotein particle;GO:0005887//integral component of plasma membrane;GO:0045121//membrane raft;GO:0005794//Golgi apparatus;GO:0016021//integral component of membrane;GO:…	GO:0031267//small GTPase binding;GO:0005524//ATP binding;GO:0015485//cholesterol binding;GO:0034185//apolipoprotein binding;GO:0005102//receptor binding;GO:0051117//ATPase binding;GO:0034188//apolipoprotein A-I receptor activity;GO:0090556//phosphatidylserine-translocating ATPase activity;GO:0016887//ATPase activity;GO:0042626//ATPase activity, coupled to transmembrane movement of substances;GO:0…	GO:0010875//positive regulation of cholesterol efflux;GO:0050702//interleukin-1 beta secretion;GO:0006911//phagocytosis, engulfment;GO:0008203//cholesterol metabolic process;GO:0090107//regulation of high-density lipoprotein particle assembly;GO:0071222//cellular response to lipopolysaccharide;GO:0033344//cholesterol efflux;GO:0045332//phospholipid translocation;GO:0007584//response to nutrient;G…	K05641//ATP-binding cassette, subfamily A (ABC1), member 1	NP_005493.2//ATP-binding cassette sub-family A member 1 [Homo sapiens]
20	8169	2822.71	1298.98	-1.1197	3.41521e-79	Down	1.0358e-80	ABCA2	GO:0016020//membrane;GO:0005765//lysosomal membrane;GO:0010008//endosome membrane;GO:0005815//microtubule organizing center;GO:0031410//cytoplasmic vesicle;GO:0005764//lysosome;GO:0005768//endosome;GO:0016021//integral component of membrane;GO:0043190//ATP-binding cassette (ABC) transporter complex	GO:0005524//ATP binding;GO:0000166//nucleotide binding;GO:0042626//ATPase activity, coupled to transmembrane movement of substances;GO:0016887//ATPase activity	GO:0006810//transport;GO:0048545//response to steroid hormone;GO:0042493//response to drug;GO:0006357//regulation of transcription from RNA polymerase II promoter;GO:0032383//regulation of intracellular cholesterol transport;GO:0042632//cholesterol homeostasis;GO:0006629//lipid metabolic process	K05642//ATP-binding cassette, subfamily A (ABC1), member 2	NP_001597.2//ATP-binding cassette sub-family A member 2 isoform a [Homo sapiens];NP_997698.1//ATP-binding cassette sub-family A member 2 isoform b [Homo sapiens]
23460	5296	44.9071	172.117	1.93838	2.48354e-33	Up	1.77274e-34	ABCA6	GO:0043231//intracellular membrane-bounded organelle;GO:0005654//nucleoplasm;GO:0016021//integral component of membrane	GO:0005524//ATP binding;GO:0042626//ATPase activity, coupled to transmembrane movement of substances	GO:0006869//lipid transport	K05649//ATP-binding cassette, subfamily A (ABC1), member 6	XP_005584855.1//PREDICTED: ATP-binding cassette sub-family A member 6 [Macaca fascicularis]
5243	4363	139.478	68.118	-1.03393	1.61195e-10	Down	2.80766e-11	ABCB1	GO:0016020//membrane;GO:0070062//extracellular exosome;GO:0009986//cell surface;GO:0016324//apical plasma membrane;GO:0016021//integral component of membrane;GO:0005886//plasma membrane	GO:0090554//phosphatidylcholine-translocating ATPase activity;GO:0099038//ceramide-translocating ATPase activity;GO:0005524//ATP binding;GO:0090555//phosphatidylethanolamine-translocating ATPase activity;GO:0042626//ATPase activity, coupled to transmembrane movement of substances;GO:0008559//xenobiotic-transporting ATPase activity;GO:0005215//transporter activity	GO:0006810//transport;GO:0055085//transmembrane transport;GO:0042493//response to drug;GO:0099040//ceramide translocation;GO:0047484//regulation of response to osmotic stress;GO:2001225//regulation of chloride transport;GO:0045332//phospholipid translocation;GO:0000086//G2/M transition of mitotic cell cycle;GO:0072089//stem cell proliferation;GO:1901529//positive regulation of anion channel activ…	K05658//ATP-binding cassette, subfamily B (MDR/TAP), member 1 [EC:3.6.3.44]	XP_009451772.1//PREDICTED: multidrug resistance protein 1 isoform X1 [Pan troglodytes];NP_001335874.1//multidrug resistance protein 1 isoform 1 [Homo sapiens]
8647	4775	157.583	68.1693	-1.20892	3.79066e-14	Down	5.29197e-15	ABCB11	GO:0016020//membrane;GO:0070062//extracellular exosome;GO:0005887//integral component of plasma membrane;GO:0046581//intercellular canaliculus;GO:0045177//apical part of cell;GO:0005886//plasma membrane	GO:0008554//sodium-exporting ATPase activity, phosphorylative mechanism;GO:0015126//canalicular bile acid transmembrane transporter activity;GO:0005524//ATP binding;GO:0015432//bile acid-exporting ATPase activity;GO:0005215//transporter activity	GO:0006810//transport;GO:0015721//bile acid and bile salt transport;GO:0015722//canalicular bile acid transport;GO:0006699//bile acid biosynthetic process	K05664//ATP-binding cassette, subfamily B (MDR/TAP), member 11	NP_003733.2//bile salt export pump [Homo sapiens]
23457	3545	239.895	77.3755	-1.63245	3.92916e-35	Down	2.68973e-36	ABCB9	GO:0005765//lysosomal membrane;GO:0043231//intracellular membrane-bounded organelle;GO:0030176//integral component of endoplasmic reticulum membrane;GO:0016021//integral component of membrane;GO:0005764//lysosome	GO:0015440//peptide-transporting ATPase activity;GO:0005524//ATP binding;GO:0042803//protein homodimerization activity;GO:0015421//oligopeptide-transporting ATPase activity	GO:0055085//transmembrane transport;GO:0015833//peptide transport;GO:0015031//protein transport	K05656//ATP-binding cassette, subfamily B (MDR/TAP), member 9	XP_011803849.1//PREDICTED: ATP-binding cassette sub-family B member 9 isoform X2 [Colobus angolensis palliatus];XP_011803850.1//PREDICTED: ATP-binding cassette sub-family B member 9 isoform X3 [Colobus angolensis palliatus];XP_011803848.1//PREDICTED: ATP-binding cassette sub-family B member 9 isoform X1 [Colobus angolensis palliatus];XP_011803851.1//PREDICTED: ATP-binding cassette sub-family B me…
8714	4453	1365.73	2764.35	1.01727	1.37652e-113	Up	2.63592e-115	ABCC3	GO:0016020//membrane;GO:0016323//basolateral plasma membrane;GO:0005887//integral component of plasma membrane;GO:0016021//integral component of membrane;GO:0005886//plasma membrane	GO:0043225//ATPase-coupled anion transmembrane transporter activity;GO:0005524//ATP binding;GO:0015432//bile acid-exporting ATPase activity;GO:0042626//ATPase activity, coupled to transmembrane movement of substances;GO:0008559//xenobiotic-transporting ATPase activity;GO:0008514//organic anion transmembrane transporter activity	GO:0006810//transport;GO:0055085//transmembrane transport;GO:0015721//bile acid and bile salt transport;GO:0042908//xenobiotic transport;GO:0015722//canalicular bile acid transport;GO:0006855//drug transmembrane transport	K05667//ATP-binding cassette, subfamily C (CFTR/MRP), member 3	XP_011723893.1//PREDICTED: canalicular multispecific organic anion transporter 2 [Macaca nemestrina];AAH46126.1//ABCC3 protein, partial [Homo sapiens]
225	5341	67.8383	29.0204	-1.22504	3.19573e-07	Down	7.15658e-08	ABCD2	GO:0005829//cytosol;GO:0016021//integral component of membrane;GO:0005777//peroxisome;GO:0005778//peroxisomal membrane	GO:0005524//ATP binding;GO:0042626//ATPase activity, coupled to transmembrane movement of substances;GO:0042803//protein homodimerization activity;GO:0005324//long-chain fatty acid transporter activity	GO:0000038//very long-chain fatty acid metabolic process;GO:0055085//transmembrane transport;GO:0032000//positive regulation of fatty acid beta-oxidation;GO:0006635//fatty acid beta-oxidation;GO:0042760//very long-chain fatty acid catabolic process	K05676//ATP-binding cassette, subfamily D (ALD), member 2	NP_005155.1//ATP-binding cassette sub-family D member 2 [Homo sapiens]
25864	1118	378.226	180.538	-1.06695	9.7613e-27	Down	8.33309e-28	ABHD14A	GO:0070062//extracellular exosome;GO:0016021//integral component of membrane;GO:0005737//cytoplasm	GO:0016787//hydrolase activity	NA	K13706//abhydrolase domain-containing protein 14	XP_003950172.2//PREDICTED: protein ABHD14A isoform X1 [Pan troglodytes]
100526760	1879	24.1876	6.30193	-1.9404	0.0102078	Down	0.00407737	ABHD14A-ACY1	GO:0070062//extracellular exosome;GO:0005829//cytosol;GO:0005737//cytoplasm	GO:0046872//metal ion binding;GO:0008237//metallopeptidase activity;GO:0042802//identical protein binding;GO:0004046//aminoacylase activity	GO:0006520//cellular amino acid metabolic process;GO:0006805//xenobiotic metabolic process	K14677//aminoacylase [EC:3.5.1.14]	NP_001303260.1//ABHD14A-ACY1 readthrough (NMD candidate) [Homo sapiens]
57406	2471	371.814	1459.15	1.97247	3.73204e-172	Up	3.78725e-174	ABHD6	GO:0070062//extracellular exosome;GO:0016021//integral component of membrane;GO:0005739//mitochondrion;GO:0005886//plasma membrane;GO:0032281//AMPA glutamate receptor complex	GO:0004620//phospholipase activity;GO:0047372//acylglycerol lipase activity	GO:2000124//regulation of endocannabinoid signaling pathway;GO:0009395//phospholipid catabolic process;GO:0060292//long term synaptic depression;GO:0030336//negative regulation of cell migration;GO:0046464//acylglycerol catabolic process;GO:0046889//positive regulation of lipid biosynthetic process	K13700//abhydrolase domain-containing protein 6 [EC:3.1.1.23]	XP_016061008.1//PREDICTED: monoacylglycerol lipase ABHD6 isoform X1 [Miniopterus natalensis];NP_065727.4//monoacylglycerol lipase ABHD6 [Homo sapiens]
84448	3007	51.1704	10.5781	-2.27423	3.2523e-13	Down	4.7772e-14	ABLIM2	GO:0015629//actin cytoskeleton;GO:0005737//cytoplasm	GO:0003779//actin binding;GO:0046872//metal ion binding	GO:0030036//actin cytoskeleton organization;GO:0006351//transcription, DNA-templated	K07520//actin-binding LIM protein	NP_001123559.1//actin-binding LIM protein 2 isoform 5 [Homo sapiens];NP_001123558.1//actin-binding LIM protein 2 isoform 4 [Homo sapiens];NP_001123557.1//actin-binding LIM protein 2 isoform 3 [Homo sapiens];NP_001123556.1//actin-binding LIM protein 2 isoform 2 [Homo sapiens];NP_115808.3//actin-binding LIM protein 2 isoform 6 [Homo sapiens];NP_001123555.1//actin-binding LIM protein 2 isoform 1 [Ho…
25841	4919	143.567	427.823	1.57529	9.86859e-48	Up	5.15439e-49	ABTB2	NA	NA	NA	K10521//ankyrin repeat and BTB/POZ domain-containing protein 2	EAW68173.1//ankyrin repeat and BTB (POZ) domain containing 2, isoform CRA_b [Homo sapiens]
32	9260	452.127	201.068	-1.16904	1.09361e-34	Down	7.57415e-36	ACACB	NA	NA	NA	K01946//acetyl-CoA carboxylase / biotin carboxylase 2 [EC:6.4.1.2 6.3.4.14]	XP_011887878.1//PREDICTED: acetyl-CoA carboxylase 2 isoform X1 [Cercocebus atys]
84129	3556	1110.39	550.247	-1.01292	2.27488e-48	Down	1.16731e-49	ACAD11	GO:0005634//nucleus;GO:0005743//mitochondrial inner membrane;GO:0005777//peroxisome;GO:0031966//mitochondrial membrane	GO:0016627//oxidoreductase activity, acting on the CH-CH group of donors;GO:0004466//long-chain-acyl-CoA dehydrogenase activity;GO:0050660//flavin adenine dinucleotide binding;GO:0070991//medium-chain-acyl-CoA dehydrogenase activity;GO:0003995//acyl-CoA dehydrogenase activity;GO:0017099//very-long-chain-acyl-CoA dehydrogenase activity	GO:0033539//fatty acid beta-oxidation using acyl-CoA dehydrogenase;GO:0006635//fatty acid beta-oxidation	K11730//acyl-CoA dehydrogenase family member 11	NP_115545.3//acyl-CoA dehydrogenase family member 11 [Homo sapiens]
34	2611	2433.26	1110.69	-1.13143	5.1803e-107	Down	1.05732e-108	ACADM	GO:0005759//mitochondrial matrix;GO:0070062//extracellular exosome;GO:0030424//axon;GO:0005634//nucleus;GO:0016607//nuclear speck;GO:0005739//mitochondrion;GO:0031966//mitochondrial membrane	GO:0042802//identical protein binding;GO:0050660//flavin adenine dinucleotide binding;GO:0070991//medium-chain-acyl-CoA dehydrogenase activity;GO:0003995//acyl-CoA dehydrogenase activity	GO:0033539//fatty acid beta-oxidation using acyl-CoA dehydrogenase;GO:0055007//cardiac muscle cell differentiation;GO:0001889//liver development;GO:0009409//response to cold;GO:0006111//regulation of gluconeogenesis;GO:0055114//oxidation-reduction process;GO:0051793//medium-chain fatty acid catabolic process;GO:0005978//glycogen biosynthetic process;GO:0006635//fatty acid beta-oxidation;GO:004259…	K00249//acyl-CoA dehydrogenase [EC:1.3.8.7]	NP_001272972.1//medium-chain specific acyl-CoA dehydrogenase, mitochondrial isoform d precursor [Homo sapiens];XP_012355949.1//PREDICTED: medium-chain specific acyl-CoA dehydrogenase, mitochondrial isoform X6 [Nomascus leucogenys];XP_018875470.1//PREDICTED: medium-chain specific acyl-CoA dehydrogenase, mitochondrial [Gorilla gorilla gorilla]
9744	2523	18.5147	4.9864	-1.8926	7.7943e-05	Down	2.24329e-05	ACAP1	GO:0016020//membrane;GO:0043231//intracellular membrane-bounded organelle;GO:0055038//recycling endosome membrane	GO:0046872//metal ion binding;GO:0005096//GTPase activator activity	GO:0015031//protein transport	K12489//Arf-GAP with coiled-coil, ANK repeat and PH domain-containing protein	XP_008994854.2//PREDICTED: arf-GAP with coiled-coil, ANK repeat and PH domain-containing protein 1 isoform X1 [Callithrix jacchus]
1636	4969	196.575	77.8043	-1.33716	1.59253e-21	Down	1.62157e-22	ACE	GO:0016020//membrane;GO:0070062//extracellular exosome;GO:0005615//extracellular space;GO:0009897//external side of plasma membrane;GO:0005764//lysosome;GO:0005768//endosome;GO:0005576//extracellular region;GO:0016021//integral component of membrane;GO:0005886//plasma membrane	GO:0004175//endopeptidase activity;GO:0004180//carboxypeptidase activity;GO:0031711//bradykinin receptor binding;GO:0008241//peptidyl-dipeptidase activity;GO:0031434//mitogen-activated protein kinase kinase binding;GO:0008238//exopeptidase activity;GO:0008240//tripeptidyl-peptidase activity;GO:0003779//actin binding;GO:0031404//chloride ion binding;GO:0070573//metallodipeptidase activity;GO:00468…	GO:0008217//regulation of blood pressure;GO:2000170//positive regulation of peptidyl-cysteine S-nitrosylation;GO:0010608//posttranscriptional regulation of gene expression;GO:0032092//positive regulation of protein binding;GO:0050435//beta-amyloid metabolic process;GO:0050482//arachidonic acid secretion;GO:0071838//cell proliferation in bone marrow;GO:0032091//negative regulation of protein bindi…	K01283//peptidyl-dipeptidase A [EC:3.4.15.1]	XP_011803323.1//PREDICTED: angiotensin-converting enzyme isoform X3 [Colobus angolensis palliatus];NP_000780.1//angiotensin-converting enzyme isoform 1 precursor [Homo sapiens]
43	2101	3.14385	14.4649	2.20195	2.96733e-05	Up	8.1388e-06	ACHE	GO:0016020//membrane;GO:0005605//basal lamina;GO:0005634//nucleus;GO:0005615//extracellular space;GO:0031594//neuromuscular junction;GO:0030054//cell junction;GO:0031225//anchored component of membrane;GO:0048471//perinuclear region of cytoplasm;GO:0009986//cell surface;GO:0005794//Golgi apparatus;GO:0005576//extracellular region;GO:0043083//synaptic cleft;GO:0045202//synapse;GO:0005886//plasma m…	GO:0001540//beta-amyloid binding;GO:0017171//serine hydrolase activity;GO:0043621//protein self-association;GO:0043236//laminin binding;GO:0042803//protein homodimerization activity;GO:0004104//cholinesterase activity;GO:0042166//acetylcholine binding;GO:0005518//collagen binding;GO:0016787//hydrolase activity;GO:0003990//acetylcholinesterase activity	GO:0060041//retina development in camera-type eye;GO:0007399//nervous system development;GO:0031623//receptor internalization;GO:0045212//neurotransmitter receptor biosynthetic process;GO:0006260//DNA replication;GO:0007416//synapse assembly;GO:0008283//cell proliferation;GO:0042982//amyloid precursor protein metabolic process;GO:0001507//acetylcholine catabolic process in synaptic cleft;GO:00096…	K01049//acetylcholinesterase [EC:3.1.1.7]	XP_016867709.1//PREDICTED: acetylcholinesterase isoform X4 [Homo sapiens];XP_018886475.1//PREDICTED: acetylcholinesterase isoform X2 [Gorilla gorilla gorilla];XP_009200999.1//acetylcholinesterase isoform X1 [Papio anubis];XP_016813400.1//PREDICTED: acetylcholinesterase isoform X4 [Pan troglodytes]
730249	2111	0.76539	5.05064	2.7222	0.000189831	Up	5.77373e-05	ACOD1	GO:0005739//mitochondrion	GO:0047613//aconitate decarboxylase activity;GO:0047547//2-methylcitrate dehydratase activity	GO:0071222//cellular response to lipopolysaccharide;GO:0071356//cellular response to tumor necrosis factor;GO:0050728//negative regulation of inflammatory response;GO:0007566//embryo implantation;GO:0071346//cellular response to interferon-gamma;GO:0035458//cellular response to interferon-beta;GO:0071347//cellular response to interleukin-1;GO:0019679//propionate metabolic process, methylcitrate c…	K17724//aconitate decarboxylase [EC:4.1.1.6]	NP_001245335.1//cis-aconitate decarboxylase [Homo sapiens]
8309	2356	52.8292	19.2283	-1.45811	7.08145e-08	Down	1.49169e-08	ACOX2	GO:0043231//intracellular membrane-bounded organelle;GO:0005782//peroxisomal matrix;GO:0005777//peroxisome;GO:0005739//mitochondrion	GO:0016402//pristanoyl-CoA oxidase activity;GO:0050660//flavin adenine dinucleotide binding;GO:0005102//receptor binding;GO:0042803//protein homodimerization activity;GO:0003997//acyl-CoA oxidase activity;GO:0003995//acyl-CoA dehydrogenase activity;GO:0033791//3alpha,7alpha,12alpha-trihydroxy-5beta-cholestanoyl-CoA 24-hydroxylase activity;GO:0071949//FAD binding	GO:0033539//fatty acid beta-oxidation using acyl-CoA dehydrogenase;GO:1902884//positive regulation of response to oxidative stress;GO:0033540//fatty acid beta-oxidation using acyl-CoA oxidase;GO:0010942//positive regulation of cell death;GO:0006699//bile acid biosynthetic process	K10214//3alpha,7alpha,12alpha-trihydroxy-5beta-cholestanoyl-CoA 24-hydroxylase [EC:1.17.99.3]	NP_003491.1//peroxisomal acyl-coenzyme A oxidase 2 [Homo sapiens]
53	2155	1099.05	3306.2	1.58891	6.63055e-245	Up	3.87751e-247	ACP2	GO:0016020//membrane;GO:0005765//lysosomal membrane;GO:0070062//extracellular exosome;GO:0043202//lysosomal lumen;GO:0016021//integral component of membrane;GO:0005764//lysosome	GO:0003993//acid phosphatase activity	GO:0001501//skeletal system development;GO:0007040//lysosome organization	K14410//lysosomal acid phosphatase [EC:3.1.3.2]	NP_001289420.1//lysosomal acid phosphatase isoform 5 precursor [Homo sapiens];NP_001601.1//lysosomal acid phosphatase isoform 1 precursor [Homo sapiens];NP_001289418.1//lysosomal acid phosphatase isoform 3 [Homo sapiens];NP_001289419.1//lysosomal acid phosphatase isoform 4 precursor [Homo sapiens]
2180	3850	2138.77	9867.25	2.20587	0	Up	0	ACSL1	GO:0016021//integral component of membrane;GO:0005739//mitochondrion	GO:0004467//long-chain fatty acid-CoA ligase activity;GO:0003824//catalytic activity	GO:0033211//adiponectin-activated signaling pathway;GO:0008152//metabolic process;GO:0071902//positive regulation of protein serine/threonine kinase activity;GO:0044539//long-chain fatty acid import;GO:0008610//lipid biosynthetic process	K01897//long-chain acyl-CoA synthetase [EC:6.2.1.3]	XP_007998596.1//PREDICTED: long-chain-fatty-acid--CoA ligase 1 isoform X2 [Chlorocebus sabaeus];XP_021567574.1//long-chain-fatty-acid--CoA ligase 1 isoform X2 [Carlito syrichta]
54988	2246	30.1935	11.1344	-1.43922	4.43329e-05	Down	1.24062e-05	ACSM5	GO:0005759//mitochondrial matrix	GO:0046872//metal ion binding;GO:0015645//fatty acid ligase activity;GO:0047760//butyrate-CoA ligase activity;GO:0005524//ATP binding;GO:0005525//GTP binding;GO:0004321//fatty-acyl-CoA synthase activity;GO:0003996//acyl-CoA ligase activity	GO:0006633//fatty acid biosynthetic process;GO:0006637//acyl-CoA metabolic process	K01896//medium-chain acyl-CoA synthetase [EC:6.2.1.2]	NP_001311301.1//acyl-coenzyme A synthetase ACSM5, mitochondrial isoform 2 [Homo sapiens];NP_060358.2//acyl-coenzyme A synthetase ACSM5, mitochondrial isoform 1 [Homo sapiens];XP_017808729.1//acyl-coenzyme A synthetase ACSM5, mitochondrial isoform X1 [Papio anubis]
87	3743	12396.1	6135.74	-1.01458	2.11699e-77	Down	6.6391e-79	ACTN1	GO:0031252//cell leading edge;GO:0005903//brush border;GO:1990357//terminal web;GO:0090637//inner dense plaque of desmosome;GO:0097433//dense body;GO:0030018//Z disc;GO:0005923//bicellular tight junction;GO:0016328//lateral plasma membrane;GO:0090636//outer dense plaque of desmosome;GO:0070062//extracellular exosome;GO:0005925//focal adhesion;GO:0005915//zonula adherens;GO:0030027//lamellipodium;…	GO:0051015//actin filament binding;GO:0030374//ligand-dependent nuclear receptor transcription coactivator activity;GO:0017166//vinculin binding;GO:0042803//protein homodimerization activity;GO:0003725//double-stranded RNA binding;GO:0044325//ion channel binding;GO:0005178//integrin binding;GO:0051393//alpha-actinin binding;GO:0005509//calcium ion binding	GO:0051639//actin filament network formation;GO:0045214//sarcomere organization;GO:0030220//platelet formation;GO:0051017//actin filament bundle assembly;GO:0051764//actin crosslink formation;GO:0048741//skeletal muscle fiber development;GO:0051271//negative regulation of cellular component movement;GO:0048041//focal adhesion assembly	K05699//actinin alpha 1/4	NP_001072666.1//alpha-actinin-1 [Xenopus tropicalis];XP_003339492.1//PREDICTED: alpha-actinin-1 isoform X1 [Monodelphis domestica];XP_001370108.1//PREDICTED: alpha-actinin-1 isoform X2 [Monodelphis domestica]
92	5275	416.556	1418.86	1.76815	5.55903e-157	Up	6.62928e-159	ACVR2A	GO:0009986//cell surface;GO:0005887//integral component of plasma membrane;GO:0034673//inhibin-betaglycan-ActRII complex;GO:0016021//integral component of membrane;GO:0005886//plasma membrane;GO:0005737//cytoplasm;GO:0043235//receptor complex	GO:0005524//ATP binding;GO:0048185//activin binding;GO:0043621//protein self-association;GO:0034711//inhibin binding;GO:0019838//growth factor binding;GO:0015026//coreceptor activity;GO:0098821//BMP receptor activity;GO:0046872//metal ion binding;GO:0004674//protein serine/threonine kinase activity;GO:0017002//activin-activated receptor activity;GO:0004702//signal transducer, downstream of recept…	GO:0009952//anterior/posterior pattern specification;GO:0043084//penile erection;GO:0007283//spermatogenesis;GO:0008584//male gonad development;GO:0010862//positive regulation of pathway-restricted SMAD protein phosphorylation;GO:0001934//positive regulation of protein phosphorylation;GO:0042713//sperm ejaculation;GO:0032927//positive regulation of activin receptor signaling pathway;GO:0030510//r…	K04670//activin receptor type-2A [EC:2.7.11.30]	NP_001607.1//activin receptor type-2A isoform 1 precursor [Homo sapiens];EFB29485.1//hypothetical protein PANDA_012344, partial [Ailuropoda melanoleuca]
91703	1317	12.1366	5.70528	-1.089	0.0345424	Down	0.015473	ACY3	GO:0070062//extracellular exosome;GO:0016324//apical plasma membrane;GO:0005829//cytosol;GO:0005737//cytoplasm	GO:0046872//metal ion binding;GO:0042802//identical protein binding;GO:0004046//aminoacylase activity;GO:0016811//hydrolase activity, acting on carbon-nitrogen (but not peptide) bonds, in linear amides;GO:0016788//hydrolase activity, acting on ester bonds	GO:0008152//metabolic process;GO:0006805//xenobiotic metabolic process;GO:0016032//viral process	K18458//N-acyl-aromatic-L-amino acid amidohydrolase [EC:3.5.1.114]	NP_542389.1//N-acyl-aromatic-L-amino acid amidohydrolase (carboxylate-forming) [Homo sapiens]
100	1560	137.604	1113.98	3.01713	2.92251e-226	Up	1.92689e-228	ADA	GO:0016020//membrane;GO:0005615//extracellular space;GO:0032839//dendrite cytoplasm;GO:0009986//cell surface;GO:0009897//external side of plasma membrane;GO:0060205//cytoplasmic vesicle lumen;GO:0005829//cytosol;GO:0030054//cell junction;GO:0005764//lysosome;GO:0043025//neuronal cell body	GO:0019239//deaminase activity;GO:0001883//purine nucleoside binding;GO:0008270//zinc ion binding;GO:0004000//adenosine deaminase activity	GO:0050850//positive regulation of calcium-mediated signaling;GO:0002686//negative regulation of leukocyte migration;GO:0033632//regulation of cell-cell adhesion mediated by integrin;GO:0001829//trophectodermal cell differentiation;GO:0046061//dATP catabolic process;GO:0043103//hypoxanthine salvage;GO:0001890//placenta development;GO:0050728//negative regulation of inflammatory response;GO:003089…	K01488//adenosine deaminase [EC:3.5.4.4]	NP_000013.2//adenosine deaminase isoform 1 [Homo sapiens];NP_001308979.1//adenosine deaminase isoform 2 [Homo sapiens];NP_001308980.1//adenosine deaminase isoform 3 [Homo sapiens]
8038	8041	3.68649	18.4437	2.32281	2.60316e-06	Up	6.35344e-07	ADAM12	GO:0005654//nucleoplasm;GO:0005615//extracellular space;GO:0016021//integral component of membrane;GO:0005886//plasma membrane	GO:0046872//metal ion binding;GO:0008237//metallopeptidase activity;GO:0004222//metalloendopeptidase activity;GO:0017124//SH3 domain binding	GO:0007155//cell adhesion;GO:0030198//extracellular matrix organization;GO:0007229//integrin-mediated signaling pathway;GO:0007520//myoblast fusion	K06835//disintegrin and metalloproteinase domain-containing protein 12 [EC:3.4.24.-]	NP_001275903.1//disintegrin and metalloproteinase domain-containing protein 12 isoform 4 preproprotein [Homo sapiens];NP_001275902.1//disintegrin and metalloproteinase domain-containing protein 12 isoform 3 preproprotein [Homo sapiens];NP_001275904.1//disintegrin and metalloproteinase domain-containing protein 12 isoform 5 preproprotein [Homo sapiens];NP_067673.2//disintegrin and metalloproteinas…
8745	6236	5.49246	14.832	1.43319	0.00460926	Up	0.0017185	ADAM23	GO:0005887//integral component of plasma membrane;GO:0016021//integral component of membrane;GO:0005576//extracellular region;GO:0005886//plasma membrane	GO:0008237//metallopeptidase activity;GO:0004222//metalloendopeptidase activity;GO:0005178//integrin binding	GO:1990830//cellular response to leukemia inhibitory factor;GO:0007155//cell adhesion;GO:0007229//integrin-mediated signaling pathway;GO:0007417//central nervous system development	K06837//disintegrin and metalloproteinase domain-containing protein 23 [EC:3.4.24.-]	NP_003803.1//disintegrin and metalloproteinase domain-containing protein 23 preproprotein [Homo sapiens]
27299	2350	1030.98	4997.29	2.27714	0	Up	0	ADAMDEC1	GO:0005576//extracellular region	GO:0004222//metalloendopeptidase activity;GO:0008270//zinc ion binding	GO:0007162//negative regulation of cell adhesion;GO:0007229//integrin-mediated signaling pathway;GO:0006955//immune response	K08634//ADAM-like, decysin 1 [EC:3.4.24.-]	NP_055294.1//ADAM DEC1 isoform 1 precursor [Homo sapiens]
9510	4670	899.243	115.567	-2.95998	9.85754e-179	Down	9.43819e-181	ADAMTS1	GO:0005829//cytosol;GO:0031410//cytoplasmic vesicle;GO:0005578//proteinaceous extracellular matrix;GO:0005604//basement membrane	GO:0008237//metallopeptidase activity;GO:0004222//metalloendopeptidase activity;GO:0008270//zinc ion binding;GO:0008201//heparin binding	GO:0001542//ovulation from ovarian follicle;GO:0001822//kidney development;GO:0007229//integrin-mediated signaling pathway;GO:0060347//heart trabecula formation;GO:0008285//negative regulation of cell proliferation	K08617//a disintegrin and metalloproteinase with thrombospondin motifs 1 [EC:3.4.24.-]	NP_008919.3//A disintegrin and metalloproteinase with thrombospondin motifs 1 preproprotein [Homo sapiens]
170689	5677	2446.92	634.948	-1.94626	9.29141e-43	Down	5.36965e-44	ADAMTS15	GO:0005615//extracellular space;GO:0009986//cell surface;GO:0005578//proteinaceous extracellular matrix	GO:0004222//metalloendopeptidase activity;GO:0008270//zinc ion binding;GO:0008201//heparin binding;GO:0050840//extracellular matrix binding	NA	K08629//a disintegrin and metalloproteinase with thrombospondin motifs 15 [EC:3.4.24.-]	NP_620686.1//A disintegrin and metalloproteinase with thrombospondin motifs 15 preproprotein [Homo sapiens]
170691	6358	384.443	177.323	-1.11639	4.70878e-25	Down	4.2385e-26	ADAMTS17	GO:0005578//proteinaceous extracellular matrix	GO:0004222//metalloendopeptidase activity;GO:0008270//zinc ion binding;GO:0003676//nucleic acid binding	NA	K08631//a disintegrin and metalloproteinase with thrombospondin motifs 17 [EC:3.4.24.-]	NP_620688.2//A disintegrin and metalloproteinase with thrombospondin motifs 17 preproprotein [Homo sapiens]
9507	4268	268.521	124.28	-1.11144	1.18286e-16	Down	1.45941e-17	ADAMTS4	GO:0031012//extracellular matrix;GO:0005615//extracellular space;GO:0016607//nuclear speck;GO:0005576//extracellular region;GO:0005578//proteinaceous extracellular matrix	GO:0002020//protease binding;GO:0008233//peptidase activity;GO:0008237//metallopeptidase activity;GO:0004222//metalloendopeptidase activity;GO:0008270//zinc ion binding	GO:0022617//extracellular matrix disassembly;GO:0006508//proteolysis;GO:0001501//skeletal system development	K07764//a disintegrin and metalloproteinase with thrombospondin motifs 4 [EC:3.4.24.82]	XP_017370582.1//PREDICTED: A disintegrin and metalloproteinase with thrombospondin motifs 4 isoform X1 [Cebus capucinus imitator];NP_001307265.1//A disintegrin and metalloproteinase with thrombospondin motifs 4 isoform 2 precursor [Homo sapiens]
54507	4180	2419.31	953.942	-1.34262	1.56031e-150	Down	2.00384e-152	ADAMTSL4	GO:0005788//endoplasmic reticulum lumen;GO:0005615//extracellular space;GO:0005614//interstitial matrix	GO:0002020//protease binding;GO:0008233//peptidase activity	GO:0043065//positive regulation of apoptotic process;GO:0002064//epithelial cell development;GO:0030198//extracellular matrix organization;GO:0036066//protein O-linked fucosylation;GO:0006915//apoptotic process	K08630//a disintegrin and metalloproteinase with thrombospondin motifs 16 [EC:3.4.24.-];K08625//a disintegrin and metalloproteinase with thrombospondin motifs 10 [EC:3.4.24.-];K09609//a disintegrin and metalloproteinase with thrombospondin motifs 20 [EC:3.4.24.-];K08632//a disintegrin and metalloproteinase with thrombospondin motifs 18 [EC:3.4.24.-]	XP_011507946.1//PREDICTED: ADAMTS-like protein 4 isoform X1 [Homo sapiens];XP_011507947.1//PREDICTED: ADAMTS-like protein 4 isoform X2 [Homo sapiens];NP_001275536.1//ADAMTS-like protein 4 isoform 3 precursor [Homo sapiens]
90956	2376	653.939	286.71	-1.18956	1.15669e-48	Down	5.92203e-50	ADCK2	GO:0016021//integral component of membrane	GO:0004674//protein serine/threonine kinase activity;GO:0005524//ATP binding;GO:0016301//kinase activity	NA	K08869//aarF domain-containing kinase	NP_443085.2//uncharacterized aarF domain-containing protein kinase 2 [Homo sapiens]
196883	3415	126.565	53.2694	-1.2485	7.8261e-13	Down	1.17569e-13	ADCY4	GO:0016020//membrane;GO:0030425//dendrite;GO:0005622//intracellular;GO:0016021//integral component of membrane;GO:0008074//guanylate cyclase complex, soluble;GO:0005886//plasma membrane;GO:0005737//cytoplasm	GO:0046872//metal ion binding;GO:0005524//ATP binding;GO:0000166//nucleotide binding;GO:0004016//adenylate cyclase activity;GO:0004383//guanylate cyclase activity	GO:0007193//adenylate cyclase-inhibiting G-protein coupled receptor signaling pathway;GO:0071377//cellular response to glucagon stimulus;GO:0007165//signal transduction;GO:0035556//intracellular signal transduction;GO:0006171//cAMP biosynthetic process;GO:0006182//cGMP biosynthetic process;GO:0007190//activation of adenylate cyclase activity;GO:0034199//activation of protein kinase A activity;GO:…	K08044//adenylate cyclase 4 [EC:4.6.1.1]	CAD62613.1//unnamed protein product, partial [Homo sapiens]
112	6108	1403.85	627.38	-1.16198	6.51881e-61	Down	2.70215e-62	ADCY6	GO:0005622//intracellular;GO:0016021//integral component of membrane;GO:0005886//plasma membrane	GO:0000166//nucleotide binding;GO:0004016//adenylate cyclase activity	GO:0097746//regulation of blood vessel diameter;GO:0071870//cellular response to catecholamine stimulus;GO:0071380//cellular response to prostaglandin E stimulus;GO:1904322//cellular response to forskolin;GO:0007189//adenylate cyclase-activating G-protein coupled receptor signaling pathway;GO:0007212//dopamine receptor signaling pathway	K08046//adenylate cyclase 6 [EC:4.6.1.1]	XP_008001265.1//PREDICTED: adenylate cyclase type 6 isoform X2 [Chlorocebus sabaeus]
115	7741	2850.41	1361.97	-1.06548	9.52081e-68	Down	3.48802e-69	ADCY9	GO:0030425//dendrite;GO:0030424//axon;GO:0005887//integral component of plasma membrane;GO:0005622//intracellular;GO:0016021//integral component of membrane;GO:0008074//guanylate cyclase complex, soluble;GO:0005886//plasma membrane	GO:0016849//phosphorus-oxygen lyase activity;GO:0046872//metal ion binding;GO:0005524//ATP binding;GO:0000166//nucleotide binding;GO:0004016//adenylate cyclase activity;GO:0004383//guanylate cyclase activity	GO:0007193//adenylate cyclase-inhibiting G-protein coupled receptor signaling pathway;GO:0071377//cellular response to glucagon stimulus;GO:0007165//signal transduction;GO:0009190//cyclic nucleotide biosynthetic process;GO:0035556//intracellular signal transduction;GO:0006171//cAMP biosynthetic process;GO:0006182//cGMP biosynthetic process;GO:0007190//activation of adenylate cyclase activity;GO:0…	K08049//adenylate cyclase 9 [EC:4.6.1.1]	NP_001107.2//adenylate cyclase type 9 [Homo sapiens]
120	4391	346.682	172.115	-1.01024	2.69804e-22	Down	2.6637e-23	ADD3	GO:0016020//membrane;GO:0005856//cytoskeleton;GO:0005654//nucleoplasm;GO:0005938//cell cortex;GO:0005903//brush border;GO:0014069//postsynaptic density;GO:0005911//cell-cell junction;GO:0000794//condensed nuclear chromosome;GO:0005829//cytosol;GO:0005886//plasma membrane	GO:0003779//actin binding;GO:0005198//structural molecule activity;GO:0005200//structural constituent of cytoskeleton;GO:0005516//calmodulin binding	GO:0055085//transmembrane transport	K18622//adducin	NP_058432.1//gamma-adducin isoform a [Homo sapiens];NP_063968.1//gamma-adducin isoform b [Homo sapiens]
79747	5300	3.15442	1.03887	-1.60237	0.0379841	Down	0.0171736	ADGB	GO:0005737//cytoplasm	GO:0004198//calcium-dependent cysteine-type endopeptidase activity	GO:0006508//proteolysis	K08576//calpain-7 [EC:3.4.22.-];K08518//syntaxin-binding protein 5	NP_078970.3//androglobin [Homo sapiens]
283383	5473	315.085	79.0788	-1.99438	6.04514e-52	Down	2.85933e-53	ADGRD1	GO:0005622//intracellular;GO:0016021//integral component of membrane;GO:0005886//plasma membrane	GO:0004930//G-protein coupled receptor activity	GO:0007186//G-protein coupled receptor signaling pathway;GO:0007166//cell surface receptor signaling pathway	K08465//G protein-coupled receptor 133	XP_016780139.1//PREDICTED: adhesion G-protein coupled receptor D1 isoform X1 [Pan troglodytes];NP_942122.2//adhesion G-protein coupled receptor D1 isoform 1 precursor [Homo sapiens]
2015	2828	11.8482	34.2897	1.5331	3.8343e-06	Up	9.50331e-07	ADGRE1	GO:0005887//integral component of plasma membrane;GO:0009897//external side of plasma membrane;GO:0016021//integral component of membrane	GO:0005509//calcium ion binding;GO:0004930//G-protein coupled receptor activity	GO:0007186//G-protein coupled receptor signaling pathway;GO:0007155//cell adhesion;GO:0007166//cell surface receptor signaling pathway;GO:0002250//adaptive immune response	K04591//egf-like module containing, mucin-like, hormone receptor-like 1	NP_001243182.1//adhesion G protein-coupled receptor E1 isoform 3 precursor [Homo sapiens];NP_001965.3//adhesion G protein-coupled receptor E1 isoform 1 precursor [Homo sapiens];NP_001243184.1//adhesion G protein-coupled receptor E1 isoform 5 precursor [Homo sapiens];NP_001243181.1//adhesion G protein-coupled receptor E1 isoform 2 precursor [Homo sapiens];NP_001243183.1//adhesion G protein-coupled…
84658	2197	2.40902	33.4201	3.7942	1.65746e-14	Up	2.27399e-15	ADGRE3	GO:0030667//secretory granule membrane;GO:0101003//ficolin-1-rich granule membrane;GO:0016021//integral component of membrane;GO:0005576//extracellular region;GO:0005886//plasma membrane	GO:0005509//calcium ion binding;GO:0004930//G-protein coupled receptor activity	GO:0007186//G-protein coupled receptor signaling pathway;GO:0043312//neutrophil degranulation;GO:0007166//cell surface receptor signaling pathway	K08444//egf-like module containing, mucin-like, hormone receptor-like 3	NP_115960.2//adhesion G protein-coupled receptor E3 isoform 1 precursor [Homo sapiens];NP_001276088.1//adhesion G protein-coupled receptor E3 isoform 3 precursor [Homo sapiens];NP_001276087.1//adhesion G protein-coupled receptor E3 isoform 2 precursor [Homo sapiens]
221395	5762	2.09722	6.71772	1.67949	0.0130156	Up	0.00531087	ADGRF5	GO:0009986//cell surface;GO:0031410//cytoplasmic vesicle;GO:0016021//integral component of membrane;GO:0045177//apical part of cell;GO:0005886//plasma membrane	GO:0004930//G-protein coupled receptor activity	GO:0043031//negative regulation of macrophage activation;GO:0007186//G-protein coupled receptor signaling pathway;GO:0007166//cell surface receptor signaling pathway;GO:0071073//positive regulation of phospholipid biosynthetic process;GO:0042593//glucose homeostasis;GO:0006112//energy reserve metabolic process;GO:0045444//fat cell differentiation;GO:0043129//surfactant homeostasis	K08458//G protein-coupled receptor 116	EAX04309.1//G protein-coupled receptor 116, isoform CRA_b [Homo sapiens]
221188	3428	100.52	19.9681	-2.33171	1.07053e-23	Down	1.01332e-24	ADGRG5	GO:0016021//integral component of membrane;GO:0005886//plasma membrane	GO:0004930//G-protein coupled receptor activity	GO:0007186//G-protein coupled receptor signaling pathway;GO:0007166//cell surface receptor signaling pathway	K08459//G protein-coupled receptor 114	NP_001305410.1//adhesion G-protein coupled receptor G5 isoform 2 precursor [Homo sapiens];NP_722579.1//adhesion G-protein coupled receptor G5 isoform 1 precursor [Homo sapiens]
57211	6850	34.4218	13.1201	-1.39154	1.63593e-05	Down	4.35384e-06	ADGRG6	GO:0005622//intracellular;GO:0016021//integral component of membrane;GO:0005886//plasma membrane	GO:0005518//collagen binding;GO:0043236//laminin binding;GO:0050840//extracellular matrix binding;GO:0004930//G-protein coupled receptor activity	GO:0042552//myelination;GO:0007186//G-protein coupled receptor signaling pathway;GO:0007166//cell surface receptor signaling pathway;GO:0007005//mitochondrion organization;GO:0019933//cAMP-mediated signaling;GO:0014037//Schwann cell differentiation;GO:0060347//heart trabecula formation;GO:0022011//myelination in peripheral nervous system	K08463//G protein-coupled receptor 126	NP_065188.4//adhesion G-protein coupled receptor G6 isoform alpha 1 precursor [Homo sapiens];NP_940971.1//adhesion G-protein coupled receptor G6 isoform beta 1 precursor [Homo sapiens];NP_001027567.1//adhesion G-protein coupled receptor G6 isoform beta 2 precursor [Homo sapiens];CAE45930.1//hypothetical protein, partial [Homo sapiens]
22859	7859	1812.66	905.601	-1.00116	1.52869e-63	Down	5.95104e-65	ADGRL1	GO:0030424//axon;GO:0005622//intracellular;GO:0030054//cell junction;GO:0043005//neuron projection;GO:0030426//growth cone;GO:0016021//integral component of membrane;GO:0042734//presynaptic membrane;GO:0045202//synapse;GO:0005886//plasma membrane	GO:0016524//latrotoxin receptor activity;GO:0050839//cell adhesion molecule binding;GO:0030246//carbohydrate binding;GO:0004930//G-protein coupled receptor activity	GO:0007186//G-protein coupled receptor signaling pathway;GO:0007166//cell surface receptor signaling pathway;GO:0035584//calcium-mediated signaling using intracellular calcium source;GO:0051965//positive regulation of synapse assembly;GO:0007157//heterophilic cell-cell adhesion via plasma membrane cell adhesion molecules;GO:0090129//positive regulation of synapse maturation	K04592//latrophilin 1	XP_019283010.1//PREDICTED: adhesion G protein-coupled receptor L1 isoform X1 [Panthera pardus]
84059	19333	0.70844	4.08449	2.52744	0.000636124	Up	0.000207336	ADGRV1	NA	NA	NA	K18263//G-protein coupled receptor 98	XP_016865452.1//PREDICTED: G-protein coupled receptor 98 isoform X1 [Homo sapiens]
10974	672	23.6506	10.2903	-1.20059	0.00179585	Down	0.000623431	ADIRF	GO:0070062//extracellular exosome;GO:0005634//nucleus;GO:0005654//nucleoplasm;GO:0005829//cytosol	NA	GO:0030154//cell differentiation;GO:0045944//positive regulation of transcription from RNA polymerase II promoter;GO:0072719//cellular response to cisplatin;GO:0045600//positive regulation of fat cell differentiation;GO:0006351//transcription, DNA-templated;GO:2001023//regulation of response to drug;GO:0071478//cellular response to radiation	K21408//null	XP_016774298.1//PREDICTED: adipogenesis regulatory factor isoform X1 [Pan troglodytes]
133	1606	116.036	340.786	1.5543	2.95013e-05	Up	8.08825e-06	ADM	GO:0005615//extracellular space;GO:0005576//extracellular region;GO:0005737//cytoplasm	GO:0005102//receptor binding;GO:0031700//adrenomedullin receptor binding;GO:0005179//hormone activity	GO:0061844//null;GO:0031100//animal organ regeneration;GO:0031623//receptor internalization;GO:0045906//negative regulation of vasoconstriction;GO:0043065//positive regulation of apoptotic process;GO:0043116//negative regulation of vascular permeability;GO:0060712//spongiotrophoblast layer development;GO:0045766//positive regulation of angiogenesis;GO:0001570//vasculogenesis;GO:0030819//positive …	K12333//adrenomedullin	NP_001115.1//ADM precursor [Homo sapiens]
199800	2112	44.3888	90.9993	1.03566	7.93503e-08	Up	1.68509e-08	ADM5	GO:0005576//extracellular region	NA	NA	NA	XP_004061227.1//PREDICTED: putative adrenomedullin-5-like protein [Gorilla gorilla gorilla]
134	2782	141.389	62.5901	-1.17566	1.78652e-13	Down	2.5832e-14	ADORA1	GO:0016323//basolateral plasma membrane;GO:0048786//presynaptic active zone;GO:0005783//endoplasmic reticulum;GO:0030673//axolemma;GO:0043195//terminal bouton;GO:0014069//postsynaptic density;GO:0043025//neuronal cell body;GO:0005887//integral component of plasma membrane;GO:0016021//integral component of membrane;GO:0099056//integral component of presynaptic membrane;GO:0043197//dendritic spine;…	GO:0001609//G-protein coupled adenosine receptor activity;GO:0031072//heat shock protein binding;GO:0046982//protein heterodimerization activity;GO:0004629//phospholipase C activity;GO:0032795//heterotrimeric G-protein binding;GO:0031683//G-protein beta/gamma-subunit complex binding;GO:0001664//G-protein coupled receptor binding;GO:0001883//purine nucleoside binding	GO:0002686//negative regulation of leukocyte migration;GO:0045777//positive regulation of blood pressure;GO:0097190//apoptotic signaling pathway;GO:0050728//negative regulation of inflammatory response;GO:0060087//relaxation of vascular smooth muscle;GO:0055118//negative regulation of cardiac muscle contraction;GO:0045776//negative regulation of blood pressure;GO:0002793//positive regulation of p…	K04265//adenosine A1 receptor	NP_000665.1//adenosine receptor A1 [Homo sapiens]
135	2442	45.7012	827.936	4.17922	6.45117e-213	Up	4.54933e-215	ADORA2A	GO:0030425//dendrite;GO:0048786//presynaptic active zone;GO:0098794//postsynapse;GO:0005622//intracellular;GO:0005882//intermediate filament;GO:0030673//axolemma;GO:0014069//postsynaptic density;GO:0043025//neuronal cell body;GO:0012505//endomembrane system;GO:0005887//integral component of plasma membrane;GO:0016021//integral component of membrane;GO:0099056//integral component of presynaptic me…	GO:0001609//G-protein coupled adenosine receptor activity;GO:0042802//identical protein binding;GO:0051393//alpha-actinin binding;GO:0046982//protein heterodimerization activity;GO:0031802//type 5 metabotropic glutamate receptor binding;GO:0019899//enzyme binding	GO:0043154//negative regulation of cysteine-type endopeptidase activity involved in apoptotic process;GO:0007205//protein kinase C-activating G-protein coupled receptor signaling pathway;GO:0014049//positive regulation of glutamate secretion;GO:0050728//negative regulation of inflammatory response;GO:0014057//positive regulation of acetylcholine secretion, neurotransmission;GO:0031000//response t…	K04266//adenosine receptor A2a	NP_000666.2//adenosine receptor A2a [Homo sapiens]
140	2208	382.574	101.525	-1.91391	4.73038e-61	Down	1.94997e-62	ADORA3	GO:0005887//integral component of plasma membrane;GO:0005886//plasma membrane	GO:0001609//G-protein coupled adenosine receptor activity	GO:0009611//response to wounding;GO:0007190//activation of adenylate cyclase activity;GO:0007165//signal transduction;GO:0008016//regulation of heart contraction;GO:0030336//negative regulation of cell migration;GO:0032088//negative regulation of NF-kappaB transcription factor activity;GO:0008285//negative regulation of cell proliferation;GO:0006954//inflammatory response	K04268//adenosine A3 receptor	NP_000668.1//adenosine receptor A3 isoform A [Homo sapiens];XP_014202228.1//PREDICTED: adenosine receptor A3 isoform X3 [Pan paniscus]
146	2666	9.3621	1.73179	-2.43457	0.000104626	Down	3.06884e-05	ADRA1D	GO:0005887//integral component of plasma membrane;GO:0016021//integral component of membrane;GO:0005622//intracellular;GO:0005886//plasma membrane	GO:0004937//alpha1-adrenergic receptor activity	GO:0007200//phospholipase C-activating G-protein coupled receptor signaling pathway;GO:0007186//G-protein coupled receptor signaling pathway;GO:0007267//cell-cell signaling;GO:0006259//DNA metabolic process;GO:0045987//positive regulation of smooth muscle contraction;GO:0071880//adenylate cyclase-activating adrenergic receptor signaling pathway;GO:0001994//norepinephrine-epinephrine vasoconstrict…	K04137//adrenergic receptor alpha-1D	NP_000669.1//alpha-1D adrenergic receptor [Homo sapiens]
151	3371	319.008	128.869	-1.30768	1.00457e-29	Down	7.95961e-31	ADRA2B	NA	NA	NA	K04139//adrenergic receptor alpha-2B	AAY43127.1//adrenergic, alpha-2B-, receptor isoform [Homo sapiens]
154	2058	359.047	110.794	-1.69629	1.21553e-49	Down	6.07695e-51	ADRB2	GO:0016020//membrane;GO:0010008//endosome membrane;GO:0005634//nucleus;GO:0016324//apical plasma membrane;GO:0005764//lysosome;GO:0043235//receptor complex;GO:0005768//endosome;GO:0005887//integral component of plasma membrane;GO:0030665//clathrin-coated vesicle membrane;GO:0005886//plasma membrane;GO:0005769//early endosome	GO:0001540//beta-amyloid binding;GO:0015459//potassium channel regulator activity;GO:0051379//epinephrine binding;GO:0042803//protein homodimerization activity;GO:0008179//adenylate cyclase binding;GO:0051380//norepinephrine binding;GO:0004941//beta2-adrenergic receptor activity;GO:0032403//protein complex binding	GO:0031649//heat generation;GO:0007171//activation of transmembrane receptor protein tyrosine kinase activity;GO:0002028//regulation of sodium ion transport;GO:0007166//cell surface receptor signaling pathway;GO:0071902//positive regulation of protein serine/threonine kinase activity;GO:0016579//protein deubiquitination;GO:0071875//adrenergic receptor signaling pathway;GO:0040015//negative regula…	K04142//adrenergic receptor beta-2	BAD96745.1//Adrenergic, beta-2-, receptor, surface variant, partial [Homo sapiens]
122622	1788	226.058	94.1513	-1.26364	0.000342096	Down	0.000107403	ADSSL1	GO:0005829//cytosol;GO:0005737//cytoplasm	GO:0000287//magnesium ion binding;GO:0051015//actin filament binding;GO:0042803//protein homodimerization activity;GO:0003924//GTPase activity;GO:0046872//metal ion binding;GO:0042301//phosphate ion binding;GO:0005525//GTP binding;GO:0004019//adenylosuccinate synthase activity	GO:0071257//cellular response to electrical stimulus;GO:0035690//cellular response to drug;GO:0006531//aspartate metabolic process;GO:0044208//'de novo' AMP biosynthetic process;GO:0006167//AMP biosynthetic process;GO:0006541//glutamine metabolic process;GO:0014850//response to muscle activity;GO:0042594//response to starvation;GO:0002376//immune system process;GO:0046040//IMP metabolic process;G…	K01939//adenylosuccinate synthase [EC:6.3.4.4]	CAD62614.1//unnamed protein product, partial [Homo sapiens];XP_007986184.1//PREDICTED: adenylosuccinate synthetase isozyme 1 isoform X2 [Chlorocebus sabaeus];XP_007942776.1//PREDICTED: adenylosuccinate synthetase isozyme 1 isoform X1 [Orycteropus afer afer]
165	4102	20.927	9.04932	-1.20949	0.0034778	Down	0.00126474	AEBP1	GO:0031012//extracellular matrix;GO:0070062//extracellular exosome;GO:0005634//nucleus;GO:0005615//extracellular space;GO:0005576//extracellular region;GO:0005737//cytoplasm	GO:0004180//carboxypeptidase activity;GO:0003714//transcription corepressor activity;GO:0004181//metallocarboxypeptidase activity;GO:0001227//transcriptional repressor activity, RNA polymerase II transcription regulatory region sequence-specific binding;GO:0004185//serine-type carboxypeptidase activity;GO:0000977//RNA polymerase II regulatory region sequence-specific DNA binding;GO:0008270//zinc …	GO:0000122//negative regulation of transcription from RNA polymerase II promoter;GO:0016485//protein processing;GO:0006518//peptide metabolic process;GO:0006351//transcription, DNA-templated;GO:0007517//muscle organ development;GO:0001501//skeletal system development	K21392//null	BAD92981.1//adipocyte enhancer binding protein 1 precursor variant, partial [Homo sapiens]
3899	8141	830.607	367.604	-1.17601	2.82212e-65	Down	1.06626e-66	AFF3	NA	NA	NA	K15195//AF4/FMR2 family member 3	XP_008978387.1//PREDICTED: AF4/FMR2 family member 3 isoform X1 [Callithrix jacchus]
116988	3254	1155.81	2654.72	1.19965	4.48321e-127	Up	7.53114e-129	AGAP3	GO:0016020//membrane;GO:0005737//cytoplasm	GO:0046872//metal ion binding;GO:0005525//GTP binding;GO:0003924//GTPase activity;GO:0005096//GTPase activator activity	GO:0007165//signal transduction	K12491//Arf-GAP with GTPase, ANK repeat and PH domain-containing protein 1/3	NP_001337033.1//arf-GAP with GTPase, ANK repeat and PH domain-containing protein 3 isoform h [Homo sapiens];NP_001036000.1//arf-GAP with GTPase, ANK repeat and PH domain-containing protein 3 isoform b [Homo sapiens];NP_001295234.1//arf-GAP with GTPase, ANK repeat and PH domain-containing protein 3 isoform e [Homo sapiens];NP_114152.3//arf-GAP with GTPase, ANK repeat and PH domain-containing prote…
27161	14513	2017.79	4091.66	1.01991	1.57664e-125	Up	2.69372e-127	AGO2	GO:0070578//RISC-loading complex;GO:0005634//nucleus;GO:0000932//P-body;GO:0005845//mRNA cap binding complex;GO:0030529//intracellular ribonucleoprotein complex;GO:0035068//micro-ribonucleoprotein complex;GO:0016442//RISC complex;GO:0005844//polysome	GO:0035197//siRNA binding;GO:0046872//metal ion binding;GO:0070551//endoribonuclease activity, cleaving siRNA-paired mRNA;GO:0000340//RNA 7-methylguanosine cap binding	GO:0045947//negative regulation of translational initiation;GO:0035279//mRNA cleavage involved in gene silencing by miRNA;GO:0006355//regulation of transcription, DNA-templated;GO:0006351//transcription, DNA-templated;GO:0035278//miRNA mediated inhibition of translation;GO:0031054//pre-miRNA processing	K11593//eukaryotic translation initiation factor 2C	XP_016815401.1//PREDICTED: protein argonaute-2 isoform X2 [Pan troglodytes];XP_009454262.2//PREDICTED: protein argonaute-2 isoform X1 [Pan troglodytes]
27245	6374	481.003	987.237	1.03735	3.13791e-51	Up	1.50401e-52	AHDC1	NA	GO:0003677//DNA binding	NA	K10955//intestinal mucin-2	NP_001025053.1//AT-hook DNA-binding motif-containing protein 1 [Homo sapiens]
113146	18173	799.059	195.791	-2.02899	2.70721e-127	Down	4.51667e-129	AHNAK2	GO:0030315//T-tubule;GO:0005634//nucleus;GO:0030018//Z disc;GO:0005829//cytosol;GO:0043034//costamere;GO:0042383//sarcolemma;GO:0005886//plasma membrane;GO:0005737//cytoplasm;GO:0030659//cytoplasmic vesicle membrane	NA	NA	K22020//null;K10746//exonuclease 1 [EC:3.1.-.-]	NP_612429.2//protein AHNAK2 isoform 1 [Homo sapiens]
196	6247	725.716	3461.31	2.25384	0	Up	0	AHR	GO:0005634//nucleus;GO:0005654//nucleoplasm;GO:0034753//nuclear aryl hydrocarbon receptor complex;GO:0034752//cytosolic aryl hydrocarbon receptor complex;GO:0005737//cytoplasm;GO:0005829//cytosol;GO:0043234//protein complex;GO:0005667//transcription factor complex;GO:0034751//aryl hydrocarbon receptor complex	GO:0001223//transcription coactivator binding;GO:0003677//DNA binding;GO:0070888//E-box binding;GO:0046982//protein heterodimerization activity;GO:0044212//transcription regulatory region DNA binding;GO:0004879//RNA polymerase II transcription factor activity, ligand-activated sequence-specific DNA binding;GO:0046983//protein dimerization activity;GO:0051879//Hsp90 protein binding;GO:0017025//TBP…	GO:0010468//regulation of gene expression;GO:0006355//regulation of transcription, DNA-templated;GO:0001568//blood vessel development;GO:0009636//response to toxic substance;GO:0045893//positive regulation of transcription, DNA-templated;GO:0006357//regulation of transcription from RNA polymerase II promoter;GO:0032922//circadian regulation of gene expression;GO:0045892//negative regulation of tr…	K09093//aryl hydrocarbon receptor	NP_001612.1//aryl hydrocarbon receptor [Homo sapiens]
57379	2815	28.0868	82.4451	1.55354	2.14839e-12	Up	3.31829e-13	AICDA	GO:0005634//nucleus;GO:0005737//cytoplasm;GO:0000178//exosome (RNase complex)	GO:0016814//hydrolase activity, acting on carbon-nitrogen (but not peptide) bonds, in cyclic amidines;GO:0042802//identical protein binding;GO:0004126//cytidine deaminase activity;GO:0008270//zinc ion binding;GO:0031625//ubiquitin protein ligase binding	GO:0006397//mRNA processing;GO:0045190//isotype switching;GO:0016446//somatic hypermutation of immunoglobulin genes;GO:0080111//DNA demethylation;GO:0071222//cellular response to lipopolysaccharide;GO:0042742//defense response to bacterium;GO:0016445//somatic diversification of immunoglobulins;GO:0090310//negative regulation of methylation-dependent chromatin silencing;GO:0097752//null;GO:0030183…	K10989//activation-induced cytidine deaminase [EC:3.5.4.38]	NP_001317272.1//single-stranded DNA cytosine deaminase isoform 2 [Homo sapiens];NP_065712.1//single-stranded DNA cytosine deaminase isoform 1 [Homo sapiens]
1645	1384	23.5514	6.32185	-1.89739	3.3136e-05	Down	9.13034e-06	AKR1C1	GO:0070062//extracellular exosome;GO:0005829//cytosol	GO:0032052//bile acid binding;GO:0004032//alditol:NADP+ 1-oxidoreductase activity;GO:0047115//trans-1,2-dihydrobenzene-1,2-diol dehydrogenase activity;GO:0031406//carboxylic acid binding;GO:0047006//17-alpha,20-alpha-dihydroxypregn-4-en-3-one dehydrogenase activity;GO:0047042//androsterone dehydrogenase (B-specific) activity;GO:0047718//indanol dehydrogenase activity;GO:0004033//aldo-keto reducta…	GO:0007586//digestion;GO:0042574//retinal metabolic process;GO:0051260//protein homooligomerization;GO:0015721//bile acid and bile salt transport;GO:0055114//oxidation-reduction process;GO:0044597//daunorubicin metabolic process;GO:0071395//cellular response to jasmonic acid stimulus;GO:0046683//response to organophosphorus;GO:0042632//cholesterol homeostasis;GO:0044598//doxorubicin metabolic pro…	K04119//aldo-keto reductase family 1 member C3 [EC:1.1.1.51 1.1.1.188 1.1.1.213 1.1.1.357];K00212//20alpha/3alpha-hydroxysteroid dehydrogenase / dihydrodiol dehydrogenase [EC:1.1.1.149 1.1.1.357 1.3.1.20]	NP_001344.2//aldo-keto reductase family 1 member C1 [Homo sapiens]
1646	3309	27.9928	11.3747	-1.29923	0.000458791	Down	0.000146591	AKR1C2	GO:0070062//extracellular exosome;GO:0005829//cytosol;GO:0005737//cytoplasm	GO:0032052//bile acid binding;GO:0004032//alditol:NADP+ 1-oxidoreductase activity;GO:0047115//trans-1,2-dihydrobenzene-1,2-diol dehydrogenase activity;GO:0031406//carboxylic acid binding;GO:0047006//17-alpha,20-alpha-dihydroxypregn-4-en-3-one dehydrogenase activity;GO:0047042//androsterone dehydrogenase (B-specific) activity;GO:0047718//indanol dehydrogenase activity;GO:0004033//aldo-keto reducta…	GO:0051897//positive regulation of protein kinase B signaling;GO:0007586//digestion;GO:0042574//retinal metabolic process;GO:0051260//protein homooligomerization;GO:0015721//bile acid and bile salt transport;GO:0055114//oxidation-reduction process;GO:0044597//daunorubicin metabolic process;GO:0071395//cellular response to jasmonic acid stimulus;GO:0008202//steroid metabolic process;GO:0046683//re…	K00089//3alpha-hydroxysteroid 3-dehydrogenase [EC:1.1.1.213 1.1.1.357];K04119//aldo-keto reductase family 1 member C3 [EC:1.1.1.51 1.1.1.188 1.1.1.213 1.1.1.357];K00212//20alpha/3alpha-hydroxysteroid dehydrogenase / dihydrodiol dehydrogenase [EC:1.1.1.149 1.1.1.357 1.3.1.20]	NP_001307956.1//aldo-keto reductase family 1 member C2 isoform 3 [Homo sapiens];NP_001128713.1//aldo-keto reductase family 1 member C2 isoform 2 [Homo sapiens];NP_001345.1//aldo-keto reductase family 1 member C2 isoform 1 [Homo sapiens]
8644	1228	26.5558	11.8058	-1.16954	0.00159596	Down	0.000549097	AKR1C3	GO:0070062//extracellular exosome;GO:0005634//nucleus;GO:0005829//cytosol;GO:0005622//intracellular;GO:0005737//cytoplasm	GO:0036131//prostaglandin D2 11-ketoreductase activity;GO:0052650//NADP-retinol dehydrogenase activity;GO:0004032//alditol:NADP+ 1-oxidoreductase activity;GO:0047115//trans-1,2-dihydrobenzene-1,2-diol dehydrogenase activity;GO:0045703//ketoreductase activity;GO:0047035//testosterone dehydrogenase (NAD+) activity;GO:0036130//prostaglandin H2 endoperoxidase reductase activity;GO:0047020//15-hydroxy…	GO:0019371//cyclooxygenase pathway;GO:0009267//cellular response to starvation;GO:0048385//regulation of retinoic acid receptor signaling pathway;GO:0070293//renal absorption;GO:0000060//protein import into nucleus, translocation;GO:0008584//male gonad development;GO:1900053//negative regulation of retinoic acid biosynthetic process;GO:0071384//cellular response to corticosteroid stimulus;GO:0071…	K04119//aldo-keto reductase family 1 member C3 [EC:1.1.1.51 1.1.1.188 1.1.1.213 1.1.1.357];K00212//20alpha/3alpha-hydroxysteroid dehydrogenase / dihydrodiol dehydrogenase [EC:1.1.1.149 1.1.1.357 1.3.1.20]	AAD14011.1//chlordecone reductase homolog [Homo sapiens];NP_001240838.1//aldo-keto reductase family 1 member C3 isoform 3 [Homo sapiens]
84335	1997	1729.55	3647.77	1.07661	1.12177e-103	Up	2.38606e-105	AKT1S1	GO:0031931//TORC1 complex;GO:0005654//nucleoplasm;GO:0043234//protein complex;GO:0005829//cytosol;GO:0005737//cytoplasm	NA	GO:0032007//negative regulation of TOR signaling;GO:0038202//TORC1 signaling;GO:0048011//neurotrophin TRK receptor signaling pathway;GO:0045792//negative regulation of cell size;GO:0043523//regulation of neuron apoptotic process;GO:0006469//negative regulation of protein kinase activity;GO:1900034//regulation of cellular response to heat;GO:0042981//regulation of apoptotic process	K16184//proline-rich AKT1 substrate 1	XP_011801733.1//PREDICTED: proline-rich AKT1 substrate 1 isoform X1 [Colobus angolensis palliatus];NP_115751.3//proline-rich AKT1 substrate 1 isoform a [Homo sapiens]
210	3242	1936.04	924.992	-1.06559	1.65432e-85	Down	4.5811e-87	ALAD	GO:0034774//secretory granule lumen;GO:0070062//extracellular exosome;GO:0005634//nucleus;GO:0005829//cytosol;GO:1904813//ficolin-1-rich granule lumen;GO:0005576//extracellular region;GO:0005839//proteasome core complex	GO:0046872//metal ion binding;GO:0042802//identical protein binding;GO:0008270//zinc ion binding;GO:1904854//proteasome core complex binding;GO:0003824//catalytic activity;GO:0004655//porphobilinogen synthase activity	GO:0010044//response to aluminum ion;GO:0043200//response to amino acid;GO:0032496//response to lipopolysaccharide;GO:0051260//protein homooligomerization;GO:0006779//porphyrin-containing compound biosynthetic process;GO:0045471//response to ethanol;GO:0006783//heme biosynthetic process;GO:0033197//response to vitamin E;GO:0010269//response to selenium ion;GO:0043312//neutrophil degranulation;GO:…	K01698//porphobilinogen synthase [EC:4.2.1.24]	XP_007966544.1//PREDICTED: delta-aminolevulinic acid dehydratase isoform X1 [Chlorocebus sabaeus];XP_003911382.1//delta-aminolevulinic acid dehydratase isoform X1 [Papio anubis]
216	2378	3.14225	41.0192	3.70643	1.56058e-16	Up	1.93797e-17	ALDH1A1	GO:0070062//extracellular exosome;GO:0005829//cytosol	GO:0018479//benzaldehyde dehydrogenase (NAD+) activity;GO:0016491//oxidoreductase activity	NA	K07249//retinal dehydrogenase [EC:1.2.1.36]	ACF94471.1//epididymis luminal protein 9 [Homo sapiens]
8854	3405	646.393	271.828	-1.24972	1.39155e-47	Down	7.32393e-49	ALDH1A2	GO:0005829//cytosol;GO:0005737//cytoplasm;GO:0048471//perinuclear region of cytoplasm	GO:0004028//3-chloroallyl aldehyde dehydrogenase activity;GO:0001758//retinal dehydrogenase activity;GO:0016918//retinal binding;GO:0016491//oxidoreductase activity;GO:0004029//aldehyde dehydrogenase (NAD) activity	GO:0033339//pectoral fin development;GO:0060324//face development;GO:0048385//regulation of retinoic acid receptor signaling pathway;GO:0048738//cardiac muscle tissue development;GO:0007494//midgut development;GO:0001568//blood vessel development;GO:0042573//retinoic acid metabolic process;GO:0042904//9-cis-retinoic acid biosynthetic process;GO:0043065//positive regulation of apoptotic process;GO…	K07249//retinal dehydrogenase [EC:1.2.1.36]	XP_008635338.1//PREDICTED: retinal dehydrogenase 2 [Corvus brachyrhynchos];XP_007439004.1//PREDICTED: retinal dehydrogenase 2 isoform X1 [Python bivittatus];NP_733797.1//retinal dehydrogenase 2 isoform 2 [Homo sapiens];XP_005998796.2//PREDICTED: retinal dehydrogenase 2 isoform X1 [Latimeria chalumnae]
229	2426	7.24812	14.5173	1.0021	0.033083	Up	0.0147699	ALDOB	NA	NA	NA	K01623//fructose-bisphosphate aldolase, class I [EC:4.1.2.13]	XP_007124830.1//PREDICTED: fructose-bisphosphate aldolase B [Physeter catodon]
246	2715	207.017	60.5133	-1.77442	4.96699e-33	Down	3.56819e-34	ALOX15	GO:0016020//membrane;GO:0005811//lipid particle;GO:0031234//extrinsic component of cytoplasmic side of plasma membrane;GO:0005829//cytosol;GO:0005886//plasma membrane	GO:0004052//arachidonate 12-lipoxygenase activity;GO:0005506//iron ion binding;GO:0050473//arachidonate 15-lipoxygenase activity;GO:0005546//phosphatidylinositol-4,5-bisphosphate binding	GO:0006646//phosphatidylethanolamine biosynthetic process;GO:1901074//regulation of engulfment of apoptotic cell;GO:0019369//arachidonic acid metabolic process;GO:0034976//response to endoplasmic reticulum stress;GO:0001503//ossification;GO:2001303//lipoxin A4 biosynthetic process;GO:0035358//regulation of peroxisome proliferator activated receptor signaling pathway;GO:0071277//cellular response …	K00460//arachidonate 15-lipoxygenase [EC:1.13.11.33]	AAH29032.1//Arachidonate 15-lipoxygenase [Homo sapiens]
240	2487	238.963	68.0463	-1.8122	2.55505e-40	Down	1.55717e-41	ALOX5	GO:0034774//secretory granule lumen;GO:0005654//nucleoplasm;GO:0031965//nuclear membrane;GO:0005615//extracellular space;GO:0005635//nuclear envelope;GO:0016363//nuclear matrix;GO:0005829//cytosol;GO:0005576//extracellular region;GO:1904813//ficolin-1-rich granule lumen;GO:0005641//nuclear envelope lumen	GO:0004051//arachidonate 5-lipoxygenase activity;GO:0005506//iron ion binding	GO:0002540//leukotriene production involved in inflammatory response;GO:0006691//leukotriene metabolic process;GO:2001300//lipoxin metabolic process;GO:0019372//lipoxygenase pathway;GO:0043312//neutrophil degranulation;GO:0019370//leukotriene biosynthetic process	K00461//arachidonate 5-lipoxygenase [EC:1.13.11.34]	NP_001243082.1//arachidonate 5-lipoxygenase isoform 2 [Homo sapiens];NP_000689.1//arachidonate 5-lipoxygenase isoform 1 [Homo sapiens];NP_001243083.1//arachidonate 5-lipoxygenase isoform 3 [Homo sapiens];NP_001307790.1//arachidonate 5-lipoxygenase isoform 4 [Homo sapiens]
241	921	3832.02	1370.75	-1.48314	1.10698e-147	Down	1.47876e-149	ALOX5AP	GO:0016020//membrane;GO:0031965//nuclear membrane;GO:0005783//endoplasmic reticulum;GO:0005829//cytosol;GO:0005635//nuclear envelope;GO:0016021//integral component of membrane;GO:0005789//endoplasmic reticulum membrane	GO:0004051//arachidonate 5-lipoxygenase activity;GO:0047485//protein N-terminus binding;GO:0046982//protein heterodimerization activity;GO:0042803//protein homodimerization activity;GO:0019899//enzyme binding;GO:0008047//enzyme activator activity;GO:0050544//arachidonic acid binding	GO:0002675//positive regulation of acute inflammatory response;GO:0019370//leukotriene biosynthetic process;GO:0006691//leukotriene metabolic process;GO:0002540//leukotriene production involved in inflammatory response;GO:0071277//cellular response to calcium ion;GO:2001300//lipoxin metabolic process;GO:0019372//lipoxygenase pathway;GO:0070207//protein homotrimerization	K20735//arachidonate 5-lipoxygenase-activating protein	NP_001191335.1//arachidonate 5-lipoxygenase-activating protein isoform 2 [Homo sapiens]
115701	7303	1.54706	12.8154	3.05028	5.61048e-07	Up	1.28602e-07	ALPK2	GO:0005737//cytoplasm	GO:0004674//protein serine/threonine kinase activity;GO:0005524//ATP binding	NA	K08868//alpha-kinase	NP_443179.3//alpha-protein kinase 2 [Homo sapiens]
249	2613	0.560054	1.969	1.81382	0.0189645	Up	0.0080155	ALPL	GO:0016020//membrane;GO:0070062//extracellular exosome;GO:0005615//extracellular space;GO:0031225//anchored component of membrane;GO:0005578//proteinaceous extracellular matrix;GO:0065010//extracellular membrane-bounded organelle;GO:0005576//extracellular region;GO:0016021//integral component of membrane;GO:0005886//plasma membrane	GO:0046872//metal ion binding;GO:0016462//pyrophosphatase activity;GO:0004035//alkaline phosphatase activity	GO:0001958//endochondral ossification;GO:0001649//osteoblast differentiation;GO:0006501//C-terminal protein lipidation;GO:0003006//developmental process involved in reproduction;GO:0032496//response to lipopolysaccharide;GO:0071529//cementum mineralization;GO:0033280//response to vitamin D;GO:0046677//response to antibiotic;GO:0071407//cellular response to organic cyclic compound;GO:0001501//skel…	K01077//alkaline phosphatase [EC:3.1.3.1]	NP_001170991.1//alkaline phosphatase, tissue-nonspecific isozyme isoform 3 [Homo sapiens];BAD93051.1//ALPL protein variant, partial [Homo sapiens]
347902	3199	333.562	94.1209	-1.82537	1.26371e-51	Down	6.00627e-53	AMIGO2	GO:0005634//nucleus;GO:0016021//integral component of membrane;GO:0005886//plasma membrane	NA	GO:0043069//negative regulation of programmed cell death;GO:0007156//homophilic cell adhesion via plasma membrane adhesion molecules;GO:0043066//negative regulation of apoptotic process;GO:0051965//positive regulation of synapse assembly;GO:0007157//heterophilic cell-cell adhesion via plasma membrane cell adhesion molecules	K19511//peroxidase [EC:1.11.1.7]	XP_017801313.1//amphoterin-induced protein 2 isoform X1 [Papio anubis]
271	3775	1044.99	2118.89	1.01981	6.54107e-96	Up	1.56383e-97	AMPD2	NA	GO:0046872//metal ion binding;GO:0003876//AMP deaminase activity	GO:0032264//IMP salvage;GO:0052652//cyclic purine nucleotide metabolic process;GO:0097009//energy homeostasis	K01490//AMP deaminase [EC:3.5.4.6]	XP_006899387.1//PREDICTED: AMP deaminase 2 isoform X1 [Elephantulus edwardii];XP_012607047.1//AMP deaminase 2 isoform X2 [Microcebus murinus];XP_006899388.1//PREDICTED: AMP deaminase 2 isoform X2 [Elephantulus edwardii];XP_008564831.1//PREDICTED: AMP deaminase 2 isoform X1 [Galeopterus variegatus]
272	4294	1023.29	8631.29	3.07636	0	Up	0	AMPD3	NA	GO:0046872//metal ion binding;GO:0003876//AMP deaminase activity	GO:0046034//ATP metabolic process;GO:0034101//erythrocyte homeostasis;GO:0032264//IMP salvage;GO:0046031//ADP metabolic process;GO:0046033//AMP metabolic process;GO:0046039//GTP metabolic process;GO:0097009//energy homeostasis	K01490//AMP deaminase [EC:3.5.4.6]	XP_017200847.1//PREDICTED: LOW QUALITY PROTEIN: AMP deaminase 3 [Oryctolagus cuniculus];XP_011994561.1//PREDICTED: AMP deaminase 3 isoform X5 [Ovis aries musimon]
286	3529	125.516	34.9671	-1.8438	2.31868e-23	Down	2.22403e-24	ANK1	GO:0005856//cytoskeleton;GO:0016323//basolateral plasma membrane;GO:0005634//nucleus;GO:0030673//axolemma;GO:0016529//sarcoplasmic reticulum;GO:0030018//Z disc;GO:0031430//M band;GO:0014731//spectrin-associated cytoskeleton;GO:0005829//cytosol;GO:0042383//sarcolemma;GO:0005886//plasma membrane;GO:0045211//postsynaptic membrane	GO:0005198//structural molecule activity;GO:0005200//structural constituent of cytoskeleton;GO:0051117//ATPase binding;GO:0019899//enzyme binding;GO:0008093//cytoskeletal adaptor activity;GO:0030507//spectrin binding	GO:0007165//signal transduction;GO:0072659//protein localization to plasma membrane;GO:0007010//cytoskeleton organization;GO:0010638//positive regulation of organelle organization;GO:0006888//ER to Golgi vesicle-mediated transport;GO:0045199//maintenance of epithelial cell apical/basal polarity;GO:0006887//exocytosis	K10380//ankyrin	NP_000028.3//ankyrin-1 isoform 3 [Homo sapiens];NP_065208.2//ankyrin-1 isoform 4 [Homo sapiens];NP_065213.2//ankyrin-1 isoform 7 precursor [Homo sapiens];NP_065210.2//ankyrin-1 isoform 2 [Homo sapiens];NP_001135917.1//ankyrin-1 isoform 10 precursor [Homo sapiens];BAD92655.1//ankyrin 1 isoform 4 variant, partial [Homo sapiens];NP_065209.2//ankyrin-1 isoform 1 [Homo sapiens];NP_065211.2//ankyrin-1 …
27063	1994	1.61979	16.2769	3.32895	2.22394e-08	Up	4.50603e-09	ANKRD1	GO:0005634//nucleus;GO:0005654//nucleoplasm;GO:0005667//transcription factor complex;GO:0005829//cytosol;GO:0031674//I band;GO:0001650//fibrillar center;GO:0005737//cytoplasm	GO:0003677//DNA binding;GO:0003714//transcription corepressor activity;GO:0001105//RNA polymerase II transcription coactivator activity;GO:0002039//p53 binding;GO:0042826//histone deacetylase binding;GO:0061629//RNA polymerase II sequence-specific DNA binding transcription factor binding;GO:0001085//RNA polymerase II transcription factor binding;GO:0070412//R-SMAD binding;GO:0031432//titin binding	GO:0071456//cellular response to hypoxia;GO:0071260//cellular response to mechanical stimulus;GO:0035690//cellular response to drug;GO:0071222//cellular response to lipopolysaccharide;GO:0071356//cellular response to tumor necrosis factor;GO:0055008//cardiac muscle tissue morphogenesis;GO:0071560//cellular response to transforming growth factor beta stimulus;GO:0043065//positive regulation of apo…	K21433//null	NP_055206.2//ankyrin repeat domain-containing protein 1 [Homo sapiens]
118932	3993	25.4681	140.479	2.4636	9.88616e-31	Up	7.57248e-32	ANKRD22	GO:0016021//integral component of membrane	NA	NA	K19406//lipase-like abhydrolase domain-containing protein 3 [EC:3.1.1.-]	NP_653191.2//ankyrin repeat domain-containing protein 22 [Homo sapiens]
147463	3272	13.6372	3.65786	-1.89848	0.000278792	Down	8.66648e-05	ANKRD29	NA	NA	NA	K15503//serine/threonine-protein phosphatase 6 regulatory ankyrin repeat subunit B	NP_775776.2//ankyrin repeat domain-containing protein 29 isoform 1 [Homo sapiens];NP_001295167.1//ankyrin repeat domain-containing protein 29 isoform 2 [Homo sapiens]
651746	9333	96.581	215.18	1.15573	1.62512e-19	Up	1.76656e-20	ANKRD33B	NA	NA	NA	K06236//collagen, type I, alpha;K10661//E3 ubiquitin-protein ligase MARCH6 [EC:2.3.2.27]	NP_001157912.1//ankyrin repeat domain-containing protein 33B [Homo sapiens]
148741	3107	120.173	44.9879	-1.4175	2.80214e-15	Down	3.70148e-16	ANKRD35	NA	NA	NA	K19626//inversin;K21440//null	NP_653299.4//ankyrin repeat domain-containing protein 35 isoform 1 [Homo sapiens];NP_001267728.1//ankyrin repeat domain-containing protein 35 isoform 2 [Homo sapiens]
91526	6104	1038.96	505.034	-1.04069	1.67001e-55	Down	7.41077e-57	ANKRD44	NA	NA	NA	K15503//serine/threonine-protein phosphatase 6 regulatory ankyrin repeat subunit B	XP_018878230.1//PREDICTED: serine/threonine-protein phosphatase 6 regulatory ankyrin repeat subunit B isoform X1 [Gorilla gorilla gorilla];NP_001182073.1//serine/threonine-protein phosphatase 6 regulatory ankyrin repeat subunit B isoform A [Homo sapiens]
79722	2502	6.77397	1.86891	-1.8578	0.0048761	Down	0.00182693	ANKRD55	NA	NA	NA	K19626//inversin	NP_078945.2//ankyrin repeat domain-containing protein 55 [Homo sapiens]
389161	2491	8.14614	3.2375	-1.33124	0.0265501	Down	0.0115915	ANKUB1	NA	NA	NA	K04453//Max protein;K18492//insulin gene enhancer protein ISL-2	NP_001138432.1//protein ANKUB1 isoform 1 [Homo sapiens];XP_003826524.1//PREDICTED: protein ANKUB1 [Pan paniscus];NP_001302434.1//protein ANKUB1 isoform 2 [Homo sapiens]
63982	5945	10.813	40.6559	1.9107	3.78545e-08	Up	7.77404e-09	ANO3	GO:0016021//integral component of membrane	GO:0046983//protein dimerization activity	GO:0061588//calcium activated phospholipid scrambling	K19498//anoctamin-3	XP_005401800.2//PREDICTED: anoctamin-3 isoform X1 [Chinchilla lanigera];XP_005364119.1//PREDICTED: anoctamin-3 isoform X1 [Microtus ochrogaster];XP_008054261.1//anoctamin-3 isoform X1 [Carlito syrichta]
203859	6661	155.071	75.7126	-1.03432	2.77377e-10	Down	4.91079e-11	ANO5	NA	NA	NA	K19480//anoctamin-5	XP_003830500.2//PREDICTED: anoctamin-5 isoform X1 [Pan paniscus];XP_008954153.2//PREDICTED: anoctamin-5 isoform X2 [Pan paniscus]
57719	4162	209.953	483.558	1.20362	1.4904e-37	Up	9.68136e-39	ANO8	GO:0005788//endoplasmic reticulum lumen;GO:0005622//intracellular;GO:0016021//integral component of membrane;GO:0005886//plasma membrane	GO:0005229//intracellular calcium activated chloride channel activity	GO:0043687//post-translational protein modification;GO:0044267//cellular protein metabolic process;GO:0006821//chloride transport;GO:0034220//ion transmembrane transport	K19502//anoctamin-8	NP_066010.1//anoctamin-8 [Homo sapiens]
84168	5667	1716.73	640.697	-1.42195	1.66424e-117	Down	3.07238e-119	ANTXR1	GO:0070062//extracellular exosome;GO:0010008//endosome membrane;GO:0009897//external side of plasma membrane;GO:0031258//lamellipodium membrane;GO:0009986//cell surface;GO:0016021//integral component of membrane;GO:0031527//filopodium membrane;GO:0005886//plasma membrane	GO:0051015//actin filament binding;GO:0046872//metal ion binding;GO:0005518//collagen binding;GO:0004872//receptor activity;GO:0004888//transmembrane signaling receptor activity	GO:1901202//negative regulation of extracellular matrix assembly;GO:1905050//positive regulation of metallopeptidase activity;GO:0031532//actin cytoskeleton reorganization;GO:0034446//substrate adhesion-dependent cell spreading;GO:0022414//reproductive process;GO:0001568//blood vessel development	K20909//anthrax toxin receptor	XP_011800651.1//PREDICTED: anthrax toxin receptor 1 isoform X2 [Colobus angolensis palliatus];NP_060623.2//anthrax toxin receptor 1 isoform 3 precursor [Homo sapiens];NP_115584.1//anthrax toxin receptor 1 isoform 1 precursor [Homo sapiens]
389289	1280	133.326	39.7498	-1.74594	1.11308e-22	Down	1.08527e-23	ANXA2R	NA	GO:0004872//receptor activity	NA	NA	XP_004058948.1//PREDICTED: annexin-2 receptor [Gorilla gorilla gorilla]
307	2242	2255.62	1107.26	-1.02653	2.17607e-89	Down	5.70156e-91	ANXA4	GO:0070062//extracellular exosome;GO:0005634//nucleus;GO:0031965//nuclear membrane;GO:0005737//cytoplasm;GO:0048471//perinuclear region of cytoplasm;GO:0012506//vesicle membrane;GO:0009986//cell surface;GO:0005886//plasma membrane	GO:0004859//phospholipase inhibitor activity;GO:0005544//calcium-dependent phospholipid binding;GO:0051059//NF-kappaB binding;GO:0042802//identical protein binding;GO:0005509//calcium ion binding;GO:0048306//calcium-dependent protein binding	GO:0007165//signal transduction;GO:0043066//negative regulation of apoptotic process;GO:2000483//negative regulation of interleukin-8 secretion;GO:0006357//regulation of transcription from RNA polymerase II promoter;GO:0007219//Notch signaling pathway;GO:0032088//negative regulation of NF-kappaB transcription factor activity;GO:0050819//negative regulation of coagulation;GO:0030855//epithelial ce…	K17093//annexin A4	XP_003262554.1//PREDICTED: annexin A4 isoform X2 [Nomascus leucogenys];NP_001144.1//annexin A4 isoform a [Homo sapiens];NP_001307629.1//annexin A4 isoform b [Homo sapiens]
653145	1998	59.3288	17.1147	-1.79349	2.00909e-10	Down	3.51666e-11	ANXA8	NA	GO:0005544//calcium-dependent phospholipid binding;GO:0005509//calcium ion binding	NA	K17096//annexin A8	NP_001258632.1//annexin A8 isoform 3 [Homo sapiens];BAG60903.1//unnamed protein product [Homo sapiens];NP_001258631.1//annexin A8 isoform 1 [Homo sapiens]
8416	1843	75.7755	37.5084	-1.01452	1.85129e-06	Down	4.45892e-07	ANXA9	GO:0070062//extracellular exosome;GO:0009986//cell surface;GO:0005829//cytosol	GO:0005544//calcium-dependent phospholipid binding;GO:0005509//calcium ion binding;GO:0001786//phosphatidylserine binding;GO:0015464//acetylcholine receptor activity	GO:0098609//cell-cell adhesion	K17090//annexin A9	XP_017401806.1//PREDICTED: annexin A9 isoform X1 [Cebus capucinus imitator]
26	2449	688.787	319.731	-1.1072	8.47393e-45	Down	4.68831e-46	AOC1	GO:0070062//extracellular exosome;GO:0005615//extracellular space;GO:0035580//specific granule lumen;GO:0005576//extracellular region;GO:0005923//bicellular tight junction;GO:0005777//peroxisome;GO:0005886//plasma membrane	GO:0004872//receptor activity;GO:0052599//methylputrescine oxidase activity;GO:0052600//propane-1,3-diamine oxidase activity;GO:0042803//protein homodimerization activity;GO:0052598//histamine oxidase activity;GO:0052597//diamine oxidase activity;GO:0008131//primary amine oxidase activity;GO:0005509//calcium ion binding;GO:0005507//copper ion binding;GO:0008144//drug binding;GO:0008270//zinc ion …	GO:0042493//response to drug;GO:0006805//xenobiotic metabolic process;GO:0071504//cellular response to heparin;GO:0071280//cellular response to copper ion;GO:0055114//oxidation-reduction process;GO:0046677//response to antibiotic;GO:0097185//cellular response to azide;GO:0035874//cellular response to copper ion starvation;GO:0071420//cellular response to histamine;GO:0043312//neutrophil degranula…	K11182//diamine oxidase [EC:1.4.3.22]	CAA55046.1//amiloride binding protein [Homo sapiens];NP_001259001.1//amiloride-sensitive amine oxidase [copper-containing] isoform 1 precursor [Homo sapiens]
322	2591	417.686	123.587	-1.75689	1.24669e-50	Down	6.08265e-52	APBB1	GO:0005737//cytoplasm;GO:0043025//neuronal cell body;GO:0030426//growth cone;GO:0042734//presynaptic membrane;GO:0043197//dendritic spine;GO:0045202//synapse;GO:0005886//plasma membrane;GO:0045211//postsynaptic membrane;GO:0005654//nucleoplasm;GO:0005634//nucleus;GO:1990761//growth cone lamellipodium;GO:0044304//main axon;GO:0016607//nuclear speck;GO:0030027//lamellipodium;GO:0048471//perinuclear…	GO:0042393//histone binding;GO:0001540//beta-amyloid binding;GO:0003682//chromatin binding;GO:0008134//transcription factor binding;GO:0070064//proline-rich region binding;GO:0048156//tau protein binding;GO:0032403//protein complex binding	GO:0006355//regulation of transcription, DNA-templated;GO:0007050//cell cycle arrest;GO:0045893//positive regulation of transcription, DNA-templated;GO:0050760//negative regulation of thymidylate synthase biosynthetic process;GO:0000122//negative regulation of transcription from RNA polymerase II promoter;GO:0006302//double-strand break repair;GO:0043065//positive regulation of apoptotic process;…	K04529//amyloid beta A4 precursor protein-binding family B member 1	XP_011827902.1//PREDICTED: amyloid beta A4 precursor protein-binding family B member 1 isoform X6 [Mandrillus leucophaeus];XP_011809696.1//PREDICTED: amyloid beta A4 precursor protein-binding family B member 1 isoform X2 [Colobus angolensis palliatus];XP_006718278.3//PREDICTED: amyloid beta A4 precursor protein-binding family B member 1 isoform X5 [Homo sapiens];XP_011809697.1//PREDICTED: amyloid…
200558	3869	20.7405	67.6099	1.70478	2.03497e-12	Up	3.13844e-13	APLF	GO:0035861//site of double-strand break;GO:0005634//nucleus;GO:0005654//nucleoplasm;GO:0005829//cytosol	GO:0004520//endodeoxyribonuclease activity;GO:0046872//metal ion binding;GO:0003906//DNA-(apurinic or apyrimidinic site) lyase activity;GO:0008408//3'-5' exonuclease activity;GO:0000166//nucleotide binding;GO:0140078//null;GO:0140080//null	GO:0006302//double-strand break repair;GO:0045191//regulation of isotype switching;GO:0000012//single strand break repair;GO:0051106//positive regulation of DNA ligation;GO:0006974//cellular response to DNA damage stimulus	K13295//aprataxin and PNK-like factor [EC:4.2.99.18]	NP_775816.1//aprataxin and PNK-like factor [Homo sapiens]
164668	1067	13.5839	6.48807	-1.06603	0.0356221	Down	0.0160036	APOBEC3H	GO:0005634//nucleus;GO:0000932//P-body;GO:0005737//cytoplasm	GO:0016814//hydrolase activity, acting on carbon-nitrogen (but not peptide) bonds, in cyclic amidines;GO:0004126//cytidine deaminase activity;GO:0008270//zinc ion binding	GO:0048525//negative regulation of viral process;GO:0010529//negative regulation of transposition;GO:0051607//defense response to virus;GO:0045869//negative regulation of single stranded viral RNA replication via double stranded DNA intermediate;GO:0045087//innate immune response;GO:0070383//DNA cytosine deamination	K18750//C->U-editing enzyme APOBEC3 [EC:3.5.4.-]	NP_001159475.2//DNA dC-;NP_001159476.2//DNA dC-;ACJ60858.1//apolipoprotein B mRNA editing enzyme catalytic polypeptide-like protein 3H [Gorilla gorilla]
55911	3792	2949.27	1187	-1.31304	3.14168e-90	Down	8.12348e-92	APOBR	GO:0016020//membrane;GO:0042627//chylomicron;GO:0034361//very-low-density lipoprotein particle;GO:0034362//low-density lipoprotein particle;GO:0005886//plasma membrane	GO:0030229//very-low-density lipoprotein particle receptor activity	GO:0008203//cholesterol metabolic process;GO:0006641//triglyceride metabolic process;GO:0006898//receptor-mediated endocytosis;GO:0006869//lipid transport;GO:0034447//very-low-density lipoprotein particle clearance	K22016//null	NP_061160.3//apolipoprotein B receptor [Homo sapiens]
79135	1134	86.996	311.945	1.84227	3.11365e-50	Up	1.53165e-51	APOO	GO:0005615//extracellular space;GO:0034362//low-density lipoprotein particle;GO:0031305//integral component of mitochondrial inner membrane;GO:0000139//Golgi membrane;GO:0034364//high-density lipoprotein particle;GO:0005829//cytosol;GO:0034361//very-low-density lipoprotein particle;GO:0005576//extracellular region;GO:0005739//mitochondrion;GO:0005789//endoplasmic reticulum membrane;GO:0061617//MI…	NA	GO:0042407//cristae formation;GO:0006869//lipid transport	K00460//arachidonate 15-lipoxygenase [EC:1.13.11.33]	NP_077027.1//MICOS complex subunit MIC26 precursor [Homo sapiens]
360	1882	214.137	95.8887	-1.1591	1.06976e-19	Down	1.15673e-20	AQP3	GO:0016323//basolateral plasma membrane;GO:0005634//nucleus;GO:0005911//cell-cell junction;GO:0016021//integral component of membrane;GO:0005886//plasma membrane;GO:0005737//cytoplasm	GO:0015250//water channel activity;GO:0015254//glycerol channel activity;GO:0005215//transporter activity	GO:0006833//water transport;GO:0006810//transport;GO:0071456//cellular response to hypoxia;GO:0090650//cellular response to oxygen-glucose deprivation;GO:0070295//renal water absorption;GO:0007588//excretion;GO:0033280//response to vitamin D;GO:0032526//response to retinoic acid;GO:0002684//positive regulation of immune system process;GO:0051592//response to calcium ion;GO:0045616//regulation of …	K09876//aquaporin-3	XP_016816223.1//PREDICTED: aquaporin-3 isoform X2 [Pan troglodytes];XP_007967184.1//PREDICTED: aquaporin-3 [Chlorocebus sabaeus]
364	1252	7.50657	2.12382	-1.82149	0.00458499	Down	0.0017084	AQP7	GO:0005887//integral component of plasma membrane;GO:0005911//cell-cell junction;GO:0016021//integral component of membrane;GO:0005886//plasma membrane;GO:0005737//cytoplasm	GO:0015250//water channel activity;GO:0015254//glycerol channel activity;GO:0005215//transporter activity	GO:0006833//water transport;GO:0006091//generation of precursor metabolites and energy;GO:0007588//excretion;GO:0015793//glycerol transport	K08771//aquaporin-7	NP_001305086.1//aquaporin-7 isoform 3 [Homo sapiens];NP_001305087.1//aquaporin-7 isoform 4 [Homo sapiens];XP_021783134.1//aquaporin-7 isoform X2 [Papio anubis];XP_016816209.1//PREDICTED: aquaporin-7 isoform X1 [Pan troglodytes]
343	1315	27.1888	7.9275	-1.77807	3.4784e-06	Down	8.58732e-07	AQP8	GO:0005887//integral component of plasma membrane;GO:0045177//apical part of cell;GO:0005886//plasma membrane	GO:0015250//water channel activity	GO:0006833//water transport;GO:0006810//transport;GO:0034220//ion transmembrane transport;GO:0071320//cellular response to cAMP	K09869//aquaporin-8	NP_001160.2//aquaporin-8 [Homo sapiens]
366	2732	61.8722	131.658	1.08943	1.01434e-11	Up	1.63008e-12	AQP9	GO:0043231//intracellular membrane-bounded organelle;GO:0016323//basolateral plasma membrane;GO:0005887//integral component of plasma membrane;GO:0016021//integral component of membrane;GO:0005886//plasma membrane	GO:0005345//purine nucleobase transmembrane transporter activity;GO:0015254//glycerol channel activity;GO:0015265//urea channel activity;GO:0005275//amine transmembrane transporter activity;GO:0015166//polyol transmembrane transporter activity;GO:0005350//pyrimidine nucleobase transmembrane transporter activity;GO:0015250//water channel activity;GO:0015288//porin activity;GO:0005372//water transm…	GO:0006833//water transport;GO:0006970//response to osmotic stress;GO:0071320//cellular response to cAMP;GO:0015722//canalicular bile acid transport;GO:0015837//amine transport;GO:0010033//response to organic substance;GO:0046942//carboxylic acid transport;GO:0015793//glycerol transport;GO:0015855//pyrimidine nucleobase transport;GO:0006810//transport;GO:0008152//metabolic process;GO:0007588//exc…	K09877//aquaporin-9	NP_001307564.1//aquaporin-9 isoform 2 [Homo sapiens];NP_066190.2//aquaporin-9 isoform 1 [Homo sapiens]
116985	5010	4014.96	8962.85	1.15857	1.35553e-134	Up	2.05172e-136	ARAP1	GO:0043231//intracellular membrane-bounded organelle;GO:0005654//nucleoplasm;GO:0032580//Golgi cisterna membrane;GO:0031410//cytoplasmic vesicle;GO:0005802//trans-Golgi network;GO:0005829//cytosol;GO:0005794//Golgi apparatus;GO:0005886//plasma membrane	GO:0031702//type 1 angiotensin receptor binding;GO:0005547//phosphatidylinositol-3,4,5-trisphosphate binding;GO:0046872//metal ion binding;GO:0005096//GTPase activator activity	GO:0007165//signal transduction;GO:0001921//positive regulation of receptor recycling;GO:0051491//positive regulation of filopodium assembly;GO:0030037//actin filament reorganization involved in cell cycle;GO:0051270//regulation of cellular component movement;GO:0043547//positive regulation of GTPase activity;GO:0008360//regulation of cell shape;GO:0051497//negative regulation of stress fiber ass…	K18439//Arf-GAP with Rho-GAP domain, ANK repeat and PH domain-containing protein 1	NP_001035207.1//arf-GAP with Rho-GAP domain, ANK repeat and PH domain-containing protein 1 isoform c [Homo sapiens];BAD92710.1//centaurin delta 2 isoform a variant, partial [Homo sapiens];XP_018892407.1//PREDICTED: arf-GAP with Rho-GAP domain, ANK repeat and PH domain-containing protein 1 isoform X5 [Gorilla gorilla gorilla]
26286	2851	549.164	1389.18	1.33893	1.07215e-92	Up	2.64934e-94	ARFGAP3	GO:0016020//membrane;GO:0005794//Golgi apparatus;GO:0005829//cytosol;GO:0000139//Golgi membrane	GO:0046872//metal ion binding;GO:0008565//protein transporter activity;GO:0005096//GTPase activator activity	GO:0006886//intracellular protein transport;GO:0009306//protein secretion;GO:0006890//retrograde vesicle-mediated transport, Golgi to ER;GO:0006888//ER to Golgi vesicle-mediated transport;GO:0016192//vesicle-mediated transport	K12493//ADP-ribosylation factor GTPase-activating protein 2/3	NP_001135765.1//ADP-ribosylation factor GTPase-activating protein 3 isoform 2 [Homo sapiens];NP_055385.3//ADP-ribosylation factor GTPase-activating protein 3 isoform 1 [Homo sapiens]
93663	3503	3497.7	1646.7	-1.08683	1.03135e-88	Down	2.72589e-90	ARHGAP18	GO:0005829//cytosol;GO:0016607//nuclear speck;GO:0005886//plasma membrane;GO:0005737//cytoplasm	GO:0005096//GTPase activator activity;GO:0045296//cadherin binding	GO:0030833//regulation of actin filament polymerization;GO:0007264//small GTPase mediated signal transduction;GO:0051056//regulation of small GTPase mediated signal transduction;GO:0008360//regulation of cell shape;GO:2000145//regulation of cell motility;GO:0032956//regulation of actin cytoskeleton organization	K20639//Rho GTPase-activating protein 18/28/40	NP_277050.2//rho GTPase-activating protein 18 [Homo sapiens]
58504	2676	53.0592	125.229	1.23889	2.88786e-13	Up	4.2303e-14	ARHGAP22	GO:0005634//nucleus;GO:0005925//focal adhesion;GO:0005829//cytosol	GO:0016757//transferase activity, transferring glycosyl groups;GO:0005096//GTPase activator activity	GO:0007165//signal transduction;GO:0030154//cell differentiation;GO:0001525//angiogenesis;GO:0006355//regulation of transcription, DNA-templated;GO:0006351//transcription, DNA-templated;GO:0051056//regulation of small GTPase mediated signal transduction	K20642//Rho GTPase-activating protein 22/24/25	NP_001242954.1//rho GTPase-activating protein 22 isoform 2 [Homo sapiens];XP_007960810.1//PREDICTED: rho GTPase-activating protein 22 isoform X7 [Chlorocebus sabaeus];NP_067049.2//rho GTPase-activating protein 22 isoform 3 [Homo sapiens];XP_019510596.1//PREDICTED: rho GTPase-activating protein 22-like, partial [Hipposideros armiger];NP_001242953.1//rho GTPase-activating protein 22 isoform 1 [Homo…
57636	5913	363.054	827.514	1.1886	2.01698e-47	Up	1.06735e-48	ARHGAP23	GO:0070062//extracellular exosome;GO:0005829//cytosol	GO:0005096//GTPase activator activity	GO:0007165//signal transduction;GO:0043547//positive regulation of GTPase activity;GO:0051056//regulation of small GTPase mediated signal transduction	K20315//Rho GTPase-activating protein 21/23	NP_001186346.1//rho GTPase-activating protein 23 [Homo sapiens]
83478	4552	15.4594	203.55	3.71883	2.82212e-65	Up	1.06603e-66	ARHGAP24	GO:0005856//cytoskeleton;GO:0042995//cell projection;GO:0005925//focal adhesion;GO:0005829//cytosol	GO:0005096//GTPase activator activity	GO:0007165//signal transduction;GO:0030154//cell differentiation;GO:0001525//angiogenesis;GO:0051056//regulation of small GTPase mediated signal transduction	K20642//Rho GTPase-activating protein 22/24/25	NP_112595.2//rho GTPase-activating protein 24 isoform 2 [Homo sapiens];NP_001274734.1//rho GTPase-activating protein 24 isoform 4 [Homo sapiens];NP_001333022.1//rho GTPase-activating protein 24 isoform 5 [Homo sapiens];XP_011807167.1//PREDICTED: rho GTPase-activating protein 24 isoform X2 [Colobus angolensis palliatus]
57514	8096	801.594	1604	1.00073	5.53523e-71	Up	1.92314e-72	ARHGAP31	GO:0005925//focal adhesion;GO:0005829//cytosol;GO:0005622//intracellular;GO:0030027//lamellipodium	GO:0017124//SH3 domain binding;GO:0005096//GTPase activator activity	GO:0007264//small GTPase mediated signal transduction;GO:0051056//regulation of small GTPase mediated signal transduction	K20646//Rho GTPase-activating protein 31	NP_065805.2//rho GTPase-activating protein 31 [Homo sapiens]
394	9601	1.82469	13.0461	2.83789	2.94051e-06	Up	7.20881e-07	ARHGAP5	GO:0016020//membrane;GO:0005783//endoplasmic reticulum;GO:0005829//cytosol;GO:0005737//cytoplasm	GO:0005525//GTP binding;GO:0042169//SH2 domain binding;GO:0003924//GTPase activity;GO:0005096//GTPase activator activity	GO:0007266//Rho protein signal transduction;GO:0007155//cell adhesion;GO:0007165//signal transduction;GO:0051056//regulation of small GTPase mediated signal transduction;GO:0030879//mammary gland development	K13709//Rho GTPase-activating protein 5	NP_001025226.1//rho GTPase-activating protein 5 isoform a [Homo sapiens];NP_001164.2//rho GTPase-activating protein 5 isoform b [Homo sapiens]
27237	2919	85.4995	38.5946	-1.14752	1.02407e-07	Down	2.19644e-08	ARHGEF16	GO:0005829//cytosol	GO:0017048//Rho GTPase binding;GO:0030971//receptor tyrosine kinase binding;GO:0030165//PDZ domain binding;GO:0005085//guanyl-nucleotide exchange factor activity;GO:0005089//Rho guanyl-nucleotide exchange factor activity;GO:0045296//cadherin binding	GO:0043065//positive regulation of apoptotic process;GO:0090630//activation of GTPase activity;GO:0060326//cell chemotaxis;GO:1903078//positive regulation of protein localization to plasma membrane;GO:0035023//regulation of Rho protein signal transduction;GO:0051056//regulation of small GTPase mediated signal transduction	K20688//Rho guanine nucleotide exchange factor 16	XP_016856538.1//PREDICTED: rho guanine nucleotide exchange factor 16 isoform X1 [Homo sapiens]
64283	5247	9.81708	3.54591	-1.46914	0.0100472	Down	0.00400806	ARHGEF28	GO:0005829//cytosol;GO:0005886//plasma membrane	GO:0003723//RNA binding;GO:0046872//metal ion binding;GO:0005085//guanyl-nucleotide exchange factor activity;GO:0005089//Rho guanyl-nucleotide exchange factor activity	GO:0030154//cell differentiation;GO:0048013//ephrin receptor signaling pathway;GO:0035023//regulation of Rho protein signal transduction;GO:0035556//intracellular signal transduction	K21072//A-kinase anchor protein 28	XP_011541849.1//PREDICTED: rho guanine nucleotide exchange factor 28 isoform X2 [Homo sapiens];NP_001231293.1//rho guanine nucleotide exchange factor 28 isoform 3 [Homo sapiens]
389337	4865	37.4893	13.7023	-1.45206	1.18594e-05	Down	3.10118e-06	ARHGEF37	GO:0005737//cytoplasm	GO:0005089//Rho guanyl-nucleotide exchange factor activity	GO:0007264//small GTPase mediated signal transduction;GO:0035023//regulation of Rho protein signal transduction;GO:0043547//positive regulation of GTPase activity	K20710//Rho guanine nucleotide exchange factor 37	XP_011535944.1//PREDICTED: rho guanine nucleotide exchange factor 37 isoform X3 [Homo sapiens]
10865	2185	806.019	182.096	-2.14611	2.70619e-149	Down	3.58404e-151	ARID5A	GO:0005634//nucleus;GO:0005654//nucleoplasm;GO:0005730//nucleolus	GO:0003723//RNA binding;GO:0030331//estrogen receptor binding;GO:0003677//DNA binding;GO:0003714//transcription corepressor activity;GO:0046966//thyroid hormone receptor binding;GO:0044212//transcription regulatory region DNA binding;GO:0001227//transcriptional repressor activity, RNA polymerase II transcription regulatory region sequence-specific binding;GO:0046965//retinoid X receptor binding;G…	GO:0045892//negative regulation of transcription, DNA-templated;GO:0000122//negative regulation of transcription from RNA polymerase II promoter;GO:0071391//cellular response to estrogen stimulus;GO:0006351//transcription, DNA-templated;GO:0045087//innate immune response	K19479//collagen, type X, alpha;K16628//collagen, type VII, alpha;K06676//condensin complex subunit 2;K07874//Ras-related protein Rab-1A;K00844//hexokinase [EC:2.7.1.1];K19720//collagen, type III, alpha;K19195//AT-rich interactive domain-containing protein 4B	NP_001306016.1//AT-rich interactive domain-containing protein 5A isoform b [Homo sapiens];NP_001306014.1//AT-rich interactive domain-containing protein 5A isoform a [Homo sapiens];AAA36325.1//modulator recognition factor I, partial [Homo sapiens]
10123	4015	517.364	1276.12	1.30251	8.60191e-74	Up	2.85547e-75	ARL4C	NA	NA	NA	K07945//ADP-ribosylation factor-like protein 4	XP_011835669.1//PREDICTED: ADP-ribosylation factor-like protein 4C [Mandrillus leucophaeus];AAH49804.1//Arl4c protein, partial [Mus musculus]
221481	1208	5.75435	47.8819	3.05675	8.81306e-17	Up	1.08231e-17	ARMC12	GO:0005634//nucleus	NA	NA	NA	NP_659465.2//armadillo repeat-containing protein 12 isoform a [Homo sapiens];NP_001273505.1//armadillo repeat-containing protein 12 isoform c [Homo sapiens];NP_001273503.1//armadillo repeat-containing protein 12 isoform b [Homo sapiens]
219681	2529	1.46285	0.500441	-1.54751	0.0473826	Down	0.0219744	ARMC3	GO:0070062//extracellular exosome;GO:0005634//nucleus;GO:0005737//cytoplasm	NA	NA	K12642//plakophilin 2;K08332//null	EAW86138.1//armadillo repeat containing 3, isoform CRA_b [Homo sapiens];NP_775104.2//armadillo repeat-containing protein 3 isoform 1 [Homo sapiens];NP_001269675.1//armadillo repeat-containing protein 3 isoform 3 [Homo sapiens];NP_001269674.1//armadillo repeat-containing protein 3 isoform 2 [Homo sapiens]
645432	1638	10.2918	3.55103	-1.53519	0.00586378	Down	0.00222892	ARRDC5	NA	NA	NA	NA	NP_001073992.1//arrestin domain-containing protein 5 [Homo sapiens]
433	1412	179.25	42.1318	-2.08899	1.15554e-36	Down	7.65857e-38	ASGR2	GO:0016021//integral component of membrane;GO:0005886//plasma membrane	GO:0004873//asialoglycoprotein receptor activity;GO:0030246//carbohydrate binding	GO:0030282//bone mineralization;GO:0018279//protein N-linked glycosylation via asparagine;GO:0031647//regulation of protein stability;GO:0055088//lipid homeostasis;GO:0007166//cell surface receptor signaling pathway	K10064//asialoglycoprotein receptor 2	XP_011522164.2//PREDICTED: asialoglycoprotein receptor 2 isoform X1 [Homo sapiens]
80150	2347	73.3352	34.0247	-1.10792	4.03148e-07	Down	9.10908e-08	ASRGL1	GO:0005634//nucleus;GO:0005829//cytosol;GO:0005737//cytoplasm	GO:0008798//beta-aspartyl-peptidase activity;GO:0004067//asparaginase activity	GO:0033345//asparagine catabolic process via L-aspartate;GO:0006559//L-phenylalanine catabolic process	K13051//beta-aspartyl-peptidase (threonine type) [EC:3.4.19.5]	NP_079356.3//isoaspartyl peptidase/L-asparaginase [Homo sapiens]
22809	2102	4669.27	19846.7	2.08763	1.82674e-35	Up	1.24003e-36	ATF5	GO:0005634//nucleus;GO:0005654//nucleoplasm;GO:0005667//transcription factor complex;GO:0005829//cytosol;GO:0005813//centrosome	GO:0015631//tubulin binding;GO:0001228//transcriptional activator activity, RNA polymerase II transcription regulatory region sequence-specific binding;GO:0003714//transcription corepressor activity;GO:0000977//RNA polymerase II regulatory region sequence-specific DNA binding;GO:0003682//chromatin binding;GO:0043565//sequence-specific DNA binding;GO:0019900//kinase binding;GO:0044212//transcripti…	GO:0045892//negative regulation of transcription, DNA-templated;GO:0007623//circadian rhythm;GO:0006355//regulation of transcription, DNA-templated;GO:0043066//negative regulation of apoptotic process;GO:0021930//cerebellar granule cell precursor proliferation;GO:0045893//positive regulation of transcription, DNA-templated;GO:0035264//multicellular organism growth;GO:0006357//regulation of transc…	K09044//activating transcription factor 5	NP_036200.2//cyclic AMP-dependent transcription factor ATF-5 [Homo sapiens]
55054	3366	1984.28	708.016	-1.48676	6.09918e-119	Down	1.105e-120	ATG16L1	GO:0005829//cytosol;GO:0034045//pre-autophagosomal structure membrane;GO:0005930//axoneme;GO:0005776//autophagosome;GO:0000421//autophagosome membrane	GO:0042802//identical protein binding;GO:0019787//ubiquitin-like protein transferase activity;GO:0051020//GTPase binding	GO:0098792//xenophagy;GO:0034497//protein localization to pre-autophagosomal structure;GO:0061739//protein lipidation involved in autophagosome assembly;GO:0051260//protein homooligomerization;GO:0015031//protein transport;GO:0039689//negative stranded viral RNA replication;GO:0000045//autophagosome assembly;GO:0016236//macroautophagy	K17890//autophagy-related protein 16-1	NP_110430.5//autophagy-related protein 16-1 isoform 1 [Homo sapiens];NP_942593.2//autophagy-related protein 16-1 isoform 3 [Homo sapiens];NP_060444.3//autophagy-related protein 16-1 isoform 2 [Homo sapiens]
57194	5235	456.649	153.279	-1.57493	1.41316e-45	Down	7.73744e-47	ATP10A	GO:0005783//endoplasmic reticulum;GO:0016021//integral component of membrane;GO:0005789//endoplasmic reticulum membrane;GO:0005886//plasma membrane	GO:0000287//magnesium ion binding;GO:0005524//ATP binding;GO:0004012//phospholipid-translocating ATPase activity	GO:0045332//phospholipid translocation;GO:0034220//ion transmembrane transport;GO:0008360//regulation of cell shape	K01530//phospholipid-translocating ATPase [EC:3.6.3.1]	NP_077816.1//probable phospholipid-transporting ATPase VA [Homo sapiens]
23120	7582	1.74939	10.3464	2.5642	3.91149e-05	Up	1.08675e-05	ATP10B	GO:0005783//endoplasmic reticulum;GO:0016021//integral component of membrane	GO:0000287//magnesium ion binding;GO:0005524//ATP binding;GO:0004012//phospholipid-translocating ATPase activity	NA	K01530//phospholipid-translocating ATPase [EC:3.6.3.1]	XP_008958359.1//PREDICTED: probable phospholipid-transporting ATPase VB isoform X1 [Pan paniscus]
489	4739	458.972	129.532	-1.82509	7.90895e-69	Down	2.82948e-70	ATP2A3	GO:0016021//integral component of membrane;GO:0033017//sarcoplasmic reticulum membrane	GO:0005524//ATP binding;GO:0005388//calcium-transporting ATPase activity	NA	K05853//Ca2+ transporting ATPase, sarcoplasmic/endoplasmic reticulum [EC:3.6.3.8]	XP_006246659.1//PREDICTED: sarcoplasmic/endoplasmic reticulum calcium ATPase 3 isoform X1 [Rattus norvegicus];XP_006167662.2//PREDICTED: sarcoplasmic/endoplasmic reticulum calcium ATPase 3 isoform X2 [Tupaia chinensis];XP_009249414.1//PREDICTED: sarcoplasmic/endoplasmic reticulum calcium ATPase 3 isoform X1 [Pongo abelii];XP_009249415.1//PREDICTED: sarcoplasmic/endoplasmic reticulum calcium ATPas…
490	6797	1561.42	5786.03	1.88972	0	Up	0	ATP2B1	GO:0016020//membrane;GO:0043231//intracellular membrane-bounded organelle;GO:0070062//extracellular exosome;GO:0016323//basolateral plasma membrane;GO:0005634//nucleus;GO:0016324//apical plasma membrane;GO:0045121//membrane raft;GO:0005887//integral component of plasma membrane;GO:0016021//integral component of membrane;GO:0009898//cytoplasmic side of plasma membrane;GO:0032809//neuronal cell bod…	GO:0046872//metal ion binding;GO:0015085//calcium ion transmembrane transporter activity;GO:0005524//ATP binding;GO:0005388//calcium-transporting ATPase activity;GO:0030165//PDZ domain binding;GO:0005516//calmodulin binding	GO:0006810//transport;GO:1903779//regulation of cardiac conduction;GO:1901660//calcium ion export;GO:0071386//cellular response to corticosterone stimulus;GO:1990034//calcium ion export from cell;GO:0009409//response to cold;GO:0034220//ion transmembrane transport;GO:0007420//brain development;GO:0051480//regulation of cytosolic calcium ion concentration;GO:0007568//aging;GO:0003407//neural retin…	K05850//Ca2+ transporting ATPase, plasma membrane [EC:3.6.3.8]	NP_001001323.1//plasma membrane calcium-transporting ATPase 1 isoform 1a [Homo sapiens];NP_001673.2//plasma membrane calcium-transporting ATPase 1 isoform 1b [Homo sapiens]
492	6556	312.124	84.5627	-1.88403	2.49948e-49	Down	1.25676e-50	ATP2B3	GO:0043231//intracellular membrane-bounded organelle;GO:0005887//integral component of plasma membrane;GO:0005794//Golgi apparatus;GO:0016021//integral component of membrane;GO:0005886//plasma membrane;GO:1903561//extracellular vesicle	GO:0015085//calcium ion transmembrane transporter activity;GO:0005524//ATP binding;GO:0005388//calcium-transporting ATPase activity;GO:0030165//PDZ domain binding	GO:1990034//calcium ion export from cell;GO:0006874//cellular calcium ion homeostasis;GO:0051480//regulation of cytosolic calcium ion concentration	K05850//Ca2+ transporting ATPase, plasma membrane [EC:3.6.3.8]	XP_021043054.1//plasma membrane calcium-transporting ATPase 3 isoform X6 [Mus pahari];EDL29895.1//ATPase, Ca++ transporting, plasma membrane 3, isoform CRA_a, partial [Mus musculus]
493	8753	3735.82	1046.19	-1.83628	2.92251e-226	Down	1.91674e-228	ATP2B4	GO:0030315//T-tubule;GO:0016020//membrane;GO:0043231//intracellular membrane-bounded organelle;GO:0016323//basolateral plasma membrane;GO:0043005//neuron projection;GO:0036126//sperm flagellum;GO:0005901//caveola;GO:0030018//Z disc;GO:0005887//integral component of plasma membrane;GO:0043234//protein complex;GO:0016021//integral component of membrane;GO:0097228//sperm principal piece;GO:0005886//…	GO:0005524//ATP binding;GO:0005388//calcium-transporting ATPase activity;GO:0019901//protein kinase binding;GO:0097110//scaffold protein binding;GO:0046872//metal ion binding;GO:0050998//nitric-oxide synthase binding;GO:0030346//protein phosphatase 2B binding;GO:0005516//calmodulin binding;GO:0036487//nitric-oxide synthase inhibitor activity;GO:0030165//PDZ domain binding	GO:0010751//negative regulation of nitric oxide mediated signal transduction;GO:0070588//calcium ion transmembrane transport;GO:1903243//negative regulation of cardiac muscle hypertrophy in response to stress;GO:0034220//ion transmembrane transport;GO:0021766//hippocampus development;GO:0097553//calcium ion transmembrane import into cytosol;GO:1901205//negative regulation of adrenergic receptor s…	K05850//Ca2+ transporting ATPase, plasma membrane [EC:3.6.3.8]	NP_001675.3//plasma membrane calcium-transporting ATPase 4 isoform 4b [Homo sapiens];NP_001001396.1//plasma membrane calcium-transporting ATPase 4 isoform 4a [Homo sapiens]
245972	2370	52.4205	24.895	-1.07427	3.58816e-05	Down	9.92598e-06	ATP6V0D2	GO:0033179//proton-transporting V-type ATPase, V0 domain;GO:0016020//membrane;GO:0005765//lysosomal membrane;GO:0070062//extracellular exosome;GO:0010008//endosome membrane;GO:0016324//apical plasma membrane;GO:0030670//phagocytic vesicle membrane;GO:0016471//vacuolar proton-transporting V-type ATPase complex;GO:0005769//early endosome	GO:0015078//hydrogen ion transmembrane transporter activity;GO:0008553//hydrogen-exporting ATPase activity, phosphorylative mechanism;GO:0046961//proton-transporting ATPase activity, rotational mechanism	GO:0016241//regulation of macroautophagy;GO:0008286//insulin receptor signaling pathway;GO:0034220//ion transmembrane transport;GO:0090383//phagosome acidification;GO:0007034//vacuolar transport;GO:0007035//vacuolar acidification;GO:0015991//ATP hydrolysis coupled proton transport;GO:0033572//transferrin transport	K02146//V-type H+-transporting ATPase subunit d	CAH92343.1//hypothetical protein [Pongo abelii]
245973	3185	1796.55	429.673	-2.06392	3.72424e-190	Down	3.22417e-192	ATP6V1C2	GO:0005765//lysosomal membrane;GO:0070062//extracellular exosome;GO:0005829//cytosol;GO:0033180//proton-transporting V-type ATPase, V1 domain;GO:0000221//vacuolar proton-transporting V-type ATPase, V1 domain	GO:0015078//hydrogen ion transmembrane transporter activity;GO:0008553//hydrogen-exporting ATPase activity, phosphorylative mechanism;GO:0046961//proton-transporting ATPase activity, rotational mechanism;GO:0046983//protein dimerization activity	GO:0016241//regulation of macroautophagy;GO:0030177//positive regulation of Wnt signaling pathway;GO:0015991//ATP hydrolysis coupled proton transport;GO:0008286//insulin receptor signaling pathway;GO:0034220//ion transmembrane transport;GO:0033572//transferrin transport;GO:0090383//phagosome acidification	K02148//V-type H+-transporting ATPase subunit C	NP_001034451.1//V-type proton ATPase subunit C 2 isoform a [Homo sapiens];NP_653184.2//V-type proton ATPase subunit C 2 isoform b [Homo sapiens]
5205	6169	1135.48	379.832	-1.57987	2.38266e-69	Down	8.48317e-71	ATP8B1	GO:0005783//endoplasmic reticulum;GO:0016324//apical plasma membrane;GO:0031526//brush border membrane;GO:0005887//integral component of plasma membrane;GO:0005794//Golgi apparatus;GO:0032420//stereocilium;GO:0016021//integral component of membrane;GO:0005886//plasma membrane	GO:0000287//magnesium ion binding;GO:1901612//cardiolipin binding;GO:0005524//ATP binding;GO:0004012//phospholipid-translocating ATPase activity;GO:0015247//aminophospholipid transporter activity	GO:0045892//negative regulation of transcription, DNA-templated;GO:0034220//ion transmembrane transport;GO:0007030//Golgi organization;GO:0015721//bile acid and bile salt transport;GO:0021650//vestibulocochlear nerve formation;GO:0045332//phospholipid translocation;GO:0032534//regulation of microvillus assembly;GO:0007605//sensory perception of sound;GO:0060119//inner ear receptor cell developmen…	K01530//phospholipid-translocating ATPase [EC:3.6.3.1]	NP_005594.1//phospholipid-transporting ATPase IC [Homo sapiens]
553	4688	11.1381	2.70927	-2.03952	0.000456423	Down	0.00014573	AVPR1B	GO:0005768//endosome;GO:0005887//integral component of plasma membrane;GO:0016021//integral component of membrane;GO:0005886//plasma membrane	GO:0005080//protein kinase C binding;GO:0005000//vasopressin receptor activity;GO:0042277//peptide binding	GO:0007186//G-protein coupled receptor signaling pathway;GO:0045907//positive regulation of vasoconstriction;GO:0007202//activation of phospholipase C activity;GO:0007204//positive regulation of cytosolic calcium ion concentration;GO:1901652//response to peptide;GO:0001992//regulation of systemic arterial blood pressure by vasopressin;GO:0032870//cellular response to hormone stimulus	K04227//arginine vasopressin receptor 1B	NP_000698.1//vasopressin V1b receptor [Homo sapiens]
8705	1704	30.7229	12.0964	-1.34474	7.77058e-05	Down	2.23601e-05	B3GALT4	GO:0016021//integral component of membrane;GO:0000139//Golgi membrane	GO:0008499//UDP-galactose:beta-N-acetylglucosamine beta-1,3-galactosyltransferase activity;GO:0047915//ganglioside galactosyltransferase activity;GO:0008378//galactosyltransferase activity	GO:0006486//protein glycosylation;GO:0001574//ganglioside biosynthetic process	K00715//ganglioside galactosyltransferase [EC:2.4.1.62]	NP_003773.1//beta-1,3-galactosyltransferase 4 [Homo sapiens]
135152	1925	1.34402	4.95272	1.88166	0.00847483	Up	0.00333172	B3GAT2	NA	NA	NA	K10157//galactosylgalactosylxylosylprotein 3-beta-glucuronosyltransferase 2 [EC:2.4.1.135]	XP_009240275.1//PREDICTED: LOW QUALITY PROTEIN: galactosylgalactosylxylosylprotein 3-beta-glucuronosyltransferase 2 [Pongo abelii]
10331	2720	5.33061	1.82932	-1.543	0.030011	Down	0.0132677	B3GNT3	GO:0005887//integral component of plasma membrane;GO:0016021//integral component of membrane;GO:0000139//Golgi membrane	GO:0008499//UDP-galactose:beta-N-acetylglucosamine beta-1,3-galactosyltransferase activity;GO:0008532//N-acetyllactosaminide beta-1,3-N-acetylglucosaminyltransferase activity;GO:0047223//beta-1,3-galactosyl-O-glycosyl-glycoprotein beta-1,3-N-acetylglucosaminyltransferase activity;GO:0008378//galactosyltransferase activity	GO:0006486//protein glycosylation;GO:0018146//keratan sulfate biosynthetic process;GO:0030311//poly-N-acetyllactosamine biosynthetic process;GO:0016266//O-glycan processing	K07970//beta-1,3-N-acetylglucosaminyltransferase 3 [EC:2.4.1.146 2.4.1.149]	NP_055071.2//N-acetyllactosaminide beta-1,3-N-acetylglucosaminyltransferase 3 [Homo sapiens]
93010	3641	393.22	109.078	-1.84998	1.81298e-58	Down	7.69181e-60	B3GNT7	GO:0016021//integral component of membrane;GO:0000139//Golgi membrane	GO:0008499//UDP-galactose:beta-N-acetylglucosamine beta-1,3-galactosyltransferase activity;GO:0008532//N-acetyllactosaminide beta-1,3-N-acetylglucosaminyltransferase activity	GO:0018146//keratan sulfate biosynthetic process;GO:0016266//O-glycan processing	K09664//beta-1,3-N-acetylglucosaminyltransferase 7 [EC:2.4.1.-]	NP_660279.1//UDP-GlcNAc:betaGal beta-1,3-N-acetylglucosaminyltransferase 7 [Homo sapiens]
374907	1894	546.252	163.91	-1.73666	3.06e-72	Down	1.04561e-73	B3GNT8	GO:0070062//extracellular exosome;GO:0016021//integral component of membrane;GO:0000139//Golgi membrane	GO:0008499//UDP-galactose:beta-N-acetylglucosamine beta-1,3-galactosyltransferase activity;GO:0016262//protein N-acetylglucosaminyltransferase activity;GO:0008378//galactosyltransferase activity	GO:0006486//protein glycosylation;GO:0030311//poly-N-acetyllactosamine biosynthetic process;GO:0016266//O-glycan processing	K09665//beta-1,3-N-acetylglucosaminyltransferase 8 [EC:2.4.1.-]	NP_940942.1//UDP-GlcNAc:betaGal beta-1,3-N-acetylglucosaminyltransferase 8 precursor [Homo sapiens]
283358	3438	115.861	46.3489	-1.32178	4.87452e-11	Down	8.17172e-12	B4GALNT3	GO:0043231//intracellular membrane-bounded organelle;GO:0032580//Golgi cisterna membrane;GO:0005794//Golgi apparatus;GO:0016021//integral component of membrane	GO:0033842//N-acetyl-beta-glucosaminyl-glycoprotein 4-beta-N-acetylgalactosaminyltransferase activity;GO:0008376//acetylgalactosaminyltransferase activity	NA	K09656//beta-1,4-N-acetylgalactosaminyltransferase 3 [EC:2.4.1.244]	NP_775864.3//beta-1,4-N-acetylgalactosaminyltransferase 3 [Homo sapiens]
9334	4743	1040.67	2150.68	1.04728	1.54155e-110	Up	3.06684e-112	B4GALT5	GO:0070062//extracellular exosome;GO:0032580//Golgi cisterna membrane;GO:0016021//integral component of membrane;GO:0000139//Golgi membrane	GO:0046872//metal ion binding;GO:0008378//galactosyltransferase activity;GO:0003831//beta-N-acetylglucosaminylglycopeptide beta-1,4-galactosyltransferase activity	GO:0018146//keratan sulfate biosynthetic process;GO:0005975//carbohydrate metabolic process;GO:0016266//O-glycan processing	K09905//beta-1,4-galactosyltransferase 5 [EC:2.4.1.-]	XP_011721195.1//PREDICTED: beta-1,4-galactosyltransferase 5 [Macaca nemestrina]
23621	5836	4907.19	2404.17	-1.02936	1.80082e-91	Down	4.5325e-93	BACE1	GO:0010008//endosome membrane;GO:0005788//endoplasmic reticulum lumen;GO:0030424//axon;GO:0005770//late endosome;GO:0070931//Golgi-associated vesicle lumen;GO:0005802//trans-Golgi network;GO:0005768//endosome;GO:0009986//cell surface;GO:0045121//membrane raft;GO:0005887//integral component of plasma membrane;GO:0005794//Golgi apparatus;GO:0005771//multivesicular body;GO:0016021//integral componen…	GO:0008798//beta-aspartyl-peptidase activity;GO:0001540//beta-amyloid binding;GO:0008233//peptidase activity;GO:0019899//enzyme binding;GO:0004190//aspartic-type endopeptidase activity	GO:0006509//membrane protein ectodomain proteolysis;GO:0044267//cellular protein metabolic process;GO:0050435//beta-amyloid metabolic process;GO:0006508//proteolysis;GO:0030163//protein catabolic process;GO:0050804//modulation of synaptic transmission	K04521//beta-site APP-cleaving enzyme 1 (memapsin 2) [EC:3.4.23.46]	NP_001193978.1//beta-secretase 1 isoform F [Homo sapiens];ELV13879.1//Beta-secretase 1 [Tupaia chinensis];NP_620427.1//beta-secretase 1 isoform C precursor [Homo sapiens];NP_001193977.1//beta-secretase 1 isoform E [Homo sapiens];NP_620429.1//beta-secretase 1 isoform D precursor [Homo sapiens]
60468	9118	83.0247	14.6672	-2.50095	5.66015e-22	Down	5.6595e-23	BACH2	NA	NA	NA	K09042//transcription regulator BACH	BAD92126.1//BTB and CNC homology 1, basic leucine zipper transcription factor 2 variant, partial [Homo sapiens]
55024	3251	167.039	80.7005	-1.04954	1.04932e-13	Down	1.4998e-14	BANK1	NA	GO:1990782//protein tyrosine kinase binding;GO:0005102//receptor binding	GO:0050731//positive regulation of peptidyl-tyrosine phosphorylation;GO:0050869//negative regulation of B cell activation;GO:0045947//negative regulation of translational initiation;GO:0043410//positive regulation of MAPK cascade;GO:1900165//negative regulation of interleukin-6 secretion;GO:0051898//negative regulation of protein kinase B signaling;GO:0042113//B cell activation	K12230//phosphoinositide 3-kinase adapter protein 1	NP_060405.4//B-cell scaffold protein with ankyrin repeats isoform 1 [Homo sapiens];NP_001120979.2//B-cell scaffold protein with ankyrin repeats isoform 3 [Homo sapiens]
56033	1498	2471.08	1044.72	-1.24202	6.30928e-82	Down	1.83035e-83	BARX1	GO:0005634//nucleus	GO:0001228//transcriptional activator activity, RNA polymerase II transcription regulatory region sequence-specific binding;GO:0000977//RNA polymerase II regulatory region sequence-specific DNA binding;GO:0043565//sequence-specific DNA binding;GO:0003700//transcription factor activity, sequence-specific DNA binding	GO:0009952//anterior/posterior pattern specification;GO:0048513//animal organ development;GO:0006355//regulation of transcription, DNA-templated;GO:0009888//tissue development;GO:0030178//negative regulation of Wnt signaling pathway;GO:0007267//cell-cell signaling;GO:0055123//digestive system development;GO:0006357//regulation of transcription from RNA polymerase II promoter;GO:0048536//spleen de…	K09361//BarH-like homeobox	XP_011769558.1//PREDICTED: homeobox protein BarH-like 1 [Macaca nemestrina]
55509	992	44.515	18.4412	-1.27136	1.26457e-05	Down	3.31913e-06	BATF3	GO:0005634//nucleus	GO:0000978//RNA polymerase II core promoter proximal region sequence-specific DNA binding;GO:0003714//transcription corepressor activity;GO:0003700//transcription factor activity, sequence-specific DNA binding;GO:0001078//transcriptional repressor activity, RNA polymerase II core promoter proximal region sequence-specific binding	GO:0000122//negative regulation of transcription from RNA polymerase II promoter;GO:0097028//dendritic cell differentiation;GO:0009615//response to virus;GO:0043011//myeloid dendritic cell differentiation;GO:0006366//transcription from RNA polymerase II promoter	K09034//ATF-like basic leucine zipper transcriptional factor	NP_061134.1//basic leucine zipper transcriptional factor ATF-like 3 [Homo sapiens]
8424	1901	102.829	9.49403	-3.43708	3.36509e-34	Down	2.35375e-35	BBOX1	GO:0070062//extracellular exosome;GO:0005829//cytosol;GO:0005739//mitochondrion;GO:0005737//cytoplasm	GO:0005506//iron ion binding;GO:0042802//identical protein binding;GO:0008270//zinc ion binding;GO:0008336//gamma-butyrobetaine dioxygenase activity	GO:0045329//carnitine biosynthetic process	K00471//gamma-butyrobetaine dioxygenase [EC:1.14.11.1]	NP_003977.1//gamma-butyrobetaine dioxygenase [Homo sapiens]
63827	2873	129.363	33.7454	-1.93866	5.75372e-25	Down	5.18897e-26	BCAN	GO:0043202//lysosomal lumen;GO:0005576//extracellular region;GO:0031225//anchored component of membrane;GO:0005578//proteinaceous extracellular matrix;GO:0005796//Golgi lumen	GO:0005201//extracellular matrix structural constituent;GO:0030246//carbohydrate binding;GO:0005540//hyaluronic acid binding	GO:0021766//hippocampus development;GO:0030208//dermatan sulfate biosynthetic process;GO:0030206//chondroitin sulfate biosynthetic process;GO:0007417//central nervous system development;GO:0022617//extracellular matrix disassembly;GO:0007155//cell adhesion;GO:0030198//extracellular matrix organization;GO:0030207//chondroitin sulfate catabolic process;GO:0001501//skeletal system development;GO:003…	K06795//brevican	NP_940819.1//brevican core protein isoform 2 precursor [Homo sapiens];XP_016857536.1//PREDICTED: brevican core protein isoform X1 [Homo sapiens]
9564	4137	262.468	655.398	1.32023	1.7107e-55	Up	7.61097e-57	BCAR1	GO:0001726//ruffle;GO:0005925//focal adhesion;GO:0005829//cytosol;GO:0015629//actin cytoskeleton;GO:0005886//plasma membrane;GO:0030027//lamellipodium;GO:0005737//cytoplasm	GO:0004871//signal transducer activity;GO:0017124//SH3 domain binding;GO:0019901//protein kinase binding	GO:0016477//cell migration;GO:0030335//positive regulation of cell migration;GO:0048008//platelet-derived growth factor receptor signaling pathway;GO:0008286//insulin receptor signaling pathway;GO:0048011//neurotrophin TRK receptor signaling pathway;GO:0010595//positive regulation of endothelial cell migration;GO:0048012//hepatocyte growth factor receptor signaling pathway;GO:0007015//actin filam…	K05726//breast cancer anti-estrogen resistance 1	NP_001164189.1//breast cancer anti-estrogen resistance protein 1 isoform 5 [Homo sapiens];NP_001164187.1//breast cancer anti-estrogen resistance protein 1 isoform 3 [Homo sapiens];NP_001164186.1//breast cancer anti-estrogen resistance protein 1 isoform 2 [Homo sapiens];NP_001164185.1//breast cancer anti-estrogen resistance protein 1 isoform 1 [Homo sapiens];XP_007992273.1//PREDICTED: breast cance…
53335	4659	88.3413	685.694	2.9564	1.8767e-152	Up	2.33484e-154	BCL11A	NA	GO:0003676//nucleic acid binding	NA	K22045//null	XP_007125510.1//PREDICTED: LOW QUALITY PROTEIN: B-cell lymphoma/leukemia 11A [Physeter catodon];XP_007615951.1//PREDICTED: B-cell lymphoma/leukemia 11A isoform X4 [Cricetulus griseus];XP_006083372.1//PREDICTED: B-cell lymphoma/leukemia 11A isoform X5 [Myotis lucifugus]
597	928	341.243	1119.33	1.71377	2.10092e-136	Up	3.10765e-138	BCL2A1	GO:0005741//mitochondrial outer membrane	GO:0046982//protein heterodimerization activity;GO:0051400//BH domain binding;GO:0042803//protein homodimerization activity;GO:0015267//channel activity	GO:0008630//intrinsic apoptotic signaling pathway in response to DNA damage;GO:0097192//extrinsic apoptotic signaling pathway in absence of ligand;GO:0043066//negative regulation of apoptotic process;GO:0007568//aging;GO:0008053//mitochondrial fusion;GO:0043065//positive regulation of apoptotic process;GO:0021987//cerebral cortex development;GO:0001836//release of cytochrome c from mitochondria	K02162//hematopoietic Bcl-2-related protein A1	NP_001108207.1//bcl-2-related protein A1 isoform 2 [Homo sapiens];NP_004040.1//bcl-2-related protein A1 isoform 1 [Homo sapiens]
602	1864	166.016	3081.15	4.21407	0	Up	0	BCL3	NA	NA	NA	K09258//B-cell CLL/lymphoma protein 3	XP_011525499.2//PREDICTED: B-cell lymphoma 3 protein isoform X1 [Homo sapiens]
604	3422	2616.97	6817.31	1.38131	0	Up	0	BCL6	GO:0005654//nucleoplasm;GO:0005794//Golgi apparatus;GO:0005657//replication fork	GO:0042802//identical protein binding;GO:0003682//chromatin binding;GO:0043565//sequence-specific DNA binding;GO:0003700//transcription factor activity, sequence-specific DNA binding	GO:0045591//positive regulation of regulatory T cell differentiation;GO:0000122//negative regulation of transcription from RNA polymerase II promoter;GO:0030308//negative regulation of cell growth;GO:0043065//positive regulation of apoptotic process;GO:0000060//protein import into nucleus, translocation;GO:0006974//cellular response to DNA damage stimulus	K15618//B-cell lymphoma 6 protein	XP_003256686.1//PREDICTED: B-cell lymphoma 6 protein [Nomascus leucogenys];XP_006156796.1//PREDICTED: B-cell lymphoma 6 protein isoform X2 [Tupaia chinensis]
283149	7740	1521.58	4925.08	1.69458	0	Up	0	BCL9L	GO:0005634//nucleus;GO:0005654//nucleoplasm;GO:0005730//nucleolus	GO:0003713//transcription coactivator activity;GO:0008013//beta-catenin binding	GO:0006351//transcription, DNA-templated;GO:0035019//somatic stem cell population maintenance;GO:0010718//positive regulation of epithelial to mesenchymal transition;GO:1904837//beta-catenin-TCF complex assembly;GO:0060070//canonical Wnt signaling pathway;GO:0035914//skeletal muscle cell differentiation;GO:0030512//negative regulation of transforming growth factor beta receptor signaling pathway;…	K16628//collagen, type VII, alpha;K22020//null	XP_011820290.1//PREDICTED: B-cell CLL/lymphoma 9-like protein isoform X1 [Mandrillus leucophaeus]
624	4197	10.945	90.5894	3.04907	2.29496e-28	Up	1.87234e-29	BDKRB2	GO:0005768//endosome;GO:0005887//integral component of plasma membrane;GO:0016021//integral component of membrane;GO:0005886//plasma membrane	GO:0031702//type 1 angiotensin receptor binding;GO:0002020//protease binding;GO:0004435//phosphatidylinositol phospholipase C activity;GO:0004947//bradykinin receptor activity;GO:0046982//protein heterodimerization activity	GO:0007186//G-protein coupled receptor signaling pathway;GO:0033137//negative regulation of peptidyl-serine phosphorylation;GO:0019229//regulation of vasoconstriction;GO:0042310//vasoconstriction;GO:0006939//smooth muscle contraction;GO:0007166//cell surface receptor signaling pathway;GO:0043114//regulation of vascular permeability;GO:0006954//inflammatory response;GO:0008015//blood circulation;G…	K03916//bradykinin receptor B2	NP_000614.1//B2 bradykinin receptor [Homo sapiens]
146227	2824	18.5509	5.16129	-1.84569	5.30589e-05	Down	1.49819e-05	BEAN1	GO:0016021//integral component of membrane	NA	NA	K17595//spermatogenesis-associated protein 2;K19324//protein BEAN1	XP_017715720.1//PREDICTED: protein BEAN1 isoform X1 [Rhinopithecus bieti];NP_001171491.1//protein BEAN1 isoform 1 [Homo sapiens];XP_016785459.1//PREDICTED: protein BEAN1 isoform X2 [Pan troglodytes]
79656	1647	11.7854	4.78898	-1.29921	0.0160975	Down	0.00669746	BEND5	GO:0005794//Golgi apparatus	GO:0003677//DNA binding	GO:0045892//negative regulation of transcription, DNA-templated;GO:0006351//transcription, DNA-templated	K02984//small subunit ribosomal protein S3Ae	XP_017511161.1//PREDICTED: BEN domain-containing protein 5 isoform X2 [Manis javanica];XP_004875605.2//uncharacterized protein LOC101719772 [Heterocephalus glaber];XP_016795476.1//PREDICTED: BEN domain-containing protein 5 isoform X3 [Pan troglodytes];EDL30687.1//RIKEN cDNA 2310026E23, isoform CRA_a, partial [Mus musculus]
222389	1924	18.7247	8.03416	-1.22073	0.00457928	Down	0.00170574	BEND7	GO:0070062//extracellular exosome	NA	NA	NA	XP_011517695.1//PREDICTED: BEN domain-containing protein 7 isoform X5 [Homo sapiens];XP_005252459.1//PREDICTED: BEN domain-containing protein 7 isoform X3 [Homo sapiens]
631	2198	31.7682	13.5801	-1.22609	0.000204467	Down	6.23413e-05	BFSP1	GO:0005938//cell cortex;GO:0005882//intermediate filament;GO:0005737//cytoplasm;GO:0005886//plasma membrane	GO:0005212//structural constituent of eye lens;GO:0005200//structural constituent of cytoskeleton	GO:0048469//cell maturation;GO:0070307//lens fiber cell development	K10378//filensin	NP_001265536.1//filensin isoform 4 [Homo sapiens];NP_001186.1//filensin isoform 1 [Homo sapiens]
79365	3796	34.9031	253.402	2.86	5.22014e-61	Up	2.15785e-62	BHLHE41	NA	NA	NA	K03730//class B basic helix-loop-helix protein 3	XP_012496490.1//PREDICTED: class E basic helix-loop-helix protein 41 [Propithecus coquereli]
92558	3081	757.821	111.466	-2.76525	1.79065e-146	Down	2.44339e-148	BICDL1	GO:0005813//centrosome;GO:0005737//cytoplasm	GO:0034452//dynactin binding;GO:0017137//Rab GTPase binding	GO:0055107//Golgi to secretory granule transport;GO:0031175//neuron projection development	K16756//coiled-coil domain-containing protein 64	NP_997194.2//BICD family-like cargo adapter 1 [Homo sapiens]
637	2187	1590.07	6339.45	1.99527	0	Up	0	BID	GO:0016020//membrane;GO:0070062//extracellular exosome;GO:0005829//cytosol;GO:0005739//mitochondrion;GO:0005741//mitochondrial outer membrane;GO:0005737//cytoplasm;GO:0032592//integral component of mitochondrial membrane	GO:0005123//death receptor binding;GO:0031625//ubiquitin protein ligase binding;GO:0046982//protein heterodimerization activity	GO:2000045//regulation of G1/S transition of mitotic cell cycle;GO:0097284//hepatocyte apoptotic process;GO:0034349//glial cell apoptotic process;GO:0097191//extrinsic apoptotic signaling pathway;GO:0051402//neuron apoptotic process;GO:0008625//extrinsic apoptotic signaling pathway via death domain receptors;GO:0042127//regulation of cell proliferation;GO:0008637//apoptotic mitochondrial changes;…	K04726//BH3 interacting domain death agonist	ACA61804.1//Bid precursor, partial [Homo sapiens];NP_932070.1//BH3-interacting domain death agonist isoform 1 [Homo sapiens];AAH22072.2//BID protein, partial [Homo sapiens];XP_011840009.1//PREDICTED: BH3-interacting domain death agonist isoform X2 [Mandrillus leucophaeus]
638	966	124.611	52.2816	-1.25306	3.6239e-12	Down	5.68247e-13	BIK	GO:0005740//mitochondrial envelope;GO:0012505//endomembrane system;GO:0016021//integral component of membrane;GO:0031966//mitochondrial membrane	GO:0046982//protein heterodimerization activity;GO:0051400//BH domain binding	GO:0032464//positive regulation of protein homooligomerization;GO:0090200//positive regulation of release of cytochrome c from mitochondria;GO:0008637//apoptotic mitochondrial changes;GO:0042981//regulation of apoptotic process;GO:0007283//spermatogenesis;GO:0008584//male gonad development;GO:0006915//apoptotic process	K18452//Bcl-2-interacting killer	NP_001188.1//bcl-2-interacting killer [Homo sapiens]
274	2219	884.112	234.343	-1.91561	2.39838e-109	Down	4.81271e-111	BIN1	GO:0030315//T-tubule;GO:0016020//membrane;GO:0030424//axon;GO:0005635//nuclear envelope;GO:0043194//axon initial segment;GO:0060987//lipid tube;GO:0005737//cytoplasm;GO:0030018//Z disc;GO:0005829//cytosol;GO:0015629//actin cytoskeleton;GO:0031674//I band;GO:0033268//node of Ranvier	GO:0051015//actin filament binding;GO:0070063//RNA polymerase binding;GO:0042802//identical protein binding;GO:0048156//tau protein binding	GO:0006997//nucleus organization;GO:0071156//regulation of cell cycle arrest;GO:0030100//regulation of endocytosis;GO:0045664//regulation of neuron differentiation;GO:0016032//viral process;GO:0061024//membrane organization;GO:0051647//nucleus localization;GO:0042692//muscle cell differentiation;GO:0043065//positive regulation of apoptotic process;GO:0008283//cell proliferation;GO:0048711//positi…	K12562//amphiphysin	NP_647596.1//myc box-dependent-interacting protein 1 isoform 4 [Homo sapiens];NP_001307571.1//myc box-dependent-interacting protein 1 isoform 15 [Homo sapiens];NP_001307570.1//myc box-dependent-interacting protein 1 isoform 12 [Homo sapiens];NP_647600.1//myc box-dependent-interacting protein 1 isoform 9 [Homo sapiens];NP_001307569.1//myc box-dependent-interacting protein 1 isoform 11 [Homo sapien…
330	6932	21.5851	955.043	5.46746	6.28061e-239	Up	3.74489e-241	BIRC3	GO:0005634//nucleus;GO:0005654//nucleoplasm;GO:0045121//membrane raft;GO:0043234//protein complex;GO:0005829//cytosol;GO:0005737//cytoplasm	GO:0046872//metal ion binding;GO:0043027//cysteine-type endopeptidase inhibitor activity involved in apoptotic process;GO:0016740//transferase activity;GO:0004842//ubiquitin-protein transferase activity	GO:0034121//regulation of toll-like receptor signaling pathway;GO:0038061//NIK/NF-kappaB signaling;GO:0060544//regulation of necroptotic process;GO:0035666//TRIF-dependent toll-like receptor signaling pathway;GO:2000116//regulation of cysteine-type endopeptidase activity;GO:0007166//cell surface receptor signaling pathway;GO:0007283//spermatogenesis;GO:0010803//regulation of tumor necrosis factor…	K16060//baculoviral IAP repeat-containing protein 2/3	NP_001156.1//baculoviral IAP repeat-containing protein 3 [Homo sapiens]
79444	1386	16.7567	3.98249	-2.073	3.52921e-05	Down	9.7548e-06	BIRC7	GO:0005634//nucleus;GO:0005815//microtubule organizing center;GO:0005794//Golgi apparatus;GO:0005829//cytosol;GO:0005737//cytoplasm	GO:0046872//metal ion binding;GO:0043027//cysteine-type endopeptidase inhibitor activity involved in apoptotic process;GO:0019899//enzyme binding;GO:0004869//cysteine-type endopeptidase inhibitor activity;GO:0004842//ubiquitin-protein transferase activity	GO:0070247//regulation of natural killer cell apoptotic process;GO:0042127//regulation of cell proliferation;GO:0016567//protein ubiquitination;GO:0009966//regulation of signal transduction;GO:0043066//negative regulation of apoptotic process;GO:1990001//inhibition of cysteine-type endopeptidase activity involved in apoptotic process;GO:0007257//activation of JUN kinase activity	K16061//baculoviral IAP repeat-containing protein 7/8	XP_008009534.1//PREDICTED: baculoviral IAP repeat-containing protein 7 isoform X4 [Chlorocebus sabaeus];XP_008009527.1//PREDICTED: baculoviral IAP repeat-containing protein 7 isoform X3 [Chlorocebus sabaeus]
29760	1703	123.168	28.7768	-2.09765	5.92599e-25	Down	5.35452e-26	BLNK	GO:0005829//cytosol;GO:0005622//intracellular;GO:0005886//plasma membrane;GO:0005737//cytoplasm	GO:0005070//SH3/SH2 adaptor activity;GO:0005068//transmembrane receptor protein tyrosine kinase adaptor activity	GO:0006959//humoral immune response;GO:0006955//immune response;GO:0035556//intracellular signal transduction;GO:0030183//B cell differentiation;GO:0006954//inflammatory response	K07371//B-cell linker protein	NP_001107566.1//B-cell linker protein isoform 2 [Homo sapiens];NP_001245369.1//B-cell linker protein isoform 3 [Homo sapiens];NP_001245370.1//B-cell linker protein isoform 4 [Homo sapiens];NP_001245371.1//B-cell linker protein isoform 5 [Homo sapiens];NP_037446.1//B-cell linker protein isoform 1 [Homo sapiens]
90427	4578	888.055	3365.4	1.92206	1.00252e-230	Up	6.32252e-233	BMF	GO:0016459//myosin complex;GO:0005829//cytosol;GO:0001669//acrosomal vesicle;GO:0005741//mitochondrial outer membrane;GO:0005886//plasma membrane	NA	GO:0001844//protein insertion into mitochondrial membrane involved in apoptotic signaling pathway;GO:1900740//positive regulation of protein insertion into mitochondrial membrane involved in apoptotic signaling pathway;GO:0032464//positive regulation of protein homooligomerization;GO:0043276//anoikis;GO:0034644//cellular response to UV;GO:0043065//positive regulation of apoptotic process;GO:20012…	K17460//Bcl-2-modifying factor	AAH60783.1//BMF protein, partial [Homo sapiens];NP_001003942.1//bcl-2-modifying factor isoform bmf-2 [Homo sapiens]
648	3435	566.794	242.346	-1.22575	5.96503e-36	Down	3.99789e-37	BMI1	NA	NA	NA	K09239//human immunodeficiency virus type I enhancer-binding protein;K19475//WAS/WASL-interacting protein	XP_015210085.1//PREDICTED: polycomb complex protein BMI-1 isoform X1 [Lepisosteus oculatus]
652	1677	30.9063	4.8288	-2.67816	1.58545e-10	Down	2.75967e-11	BMP4	GO:0005788//endoplasmic reticulum lumen;GO:0005615//extracellular space;GO:0005576//extracellular region;GO:0005578//proteinaceous extracellular matrix	GO:0008083//growth factor activity;GO:0005125//cytokine activity;GO:0008201//heparin binding;GO:0039706//co-receptor binding;GO:0042056//chemoattractant activity;GO:0070700//BMP receptor binding	GO:0061151//BMP signaling pathway involved in renal system segmentation;GO:0061312//BMP signaling pathway involved in heart development;GO:0003180//aortic valve morphogenesis;GO:0002043//blood vessel endothelial cell proliferation involved in sprouting angiogenesis;GO:0009948//anterior/posterior axis specification;GO:0000186//activation of MAPKK activity	K04662//bone morphogenetic protein 4	XP_015309287.1//PREDICTED: bone morphogenetic protein 4 isoform X1 [Macaca fascicularis];NP_001334841.1//bone morphogenetic protein 4 isoform b [Homo sapiens];EDL20711.1//bone morphogenetic protein 4, isoform CRA_b, partial [Mus musculus]
654	3807	5.13271	25.277	2.30003	6.74745e-08	Up	1.41936e-08	BMP6	GO:0005615//extracellular space;GO:0005576//extracellular region;GO:0031982//vesicle;GO:0005737//cytoplasm	GO:0008083//growth factor activity;GO:0005125//cytokine activity;GO:0046982//protein heterodimerization activity;GO:0005160//transforming growth factor beta receptor binding;GO:0070700//BMP receptor binding	GO:0006879//cellular iron ion homeostasis;GO:0001649//osteoblast differentiation;GO:0045666//positive regulation of neuron differentiation;GO:0071260//cellular response to mechanical stimulus;GO:0032026//response to magnesium ion;GO:0051216//cartilage development;GO:0001654//eye development;GO:0043408//regulation of MAPK cascade;GO:0030509//BMP signaling pathway;GO:0032349//positive regulation of…	K16620//bone morphogenetic protein 6	NP_001709.1//bone morphogenetic protein 6 preproprotein [Homo sapiens]
656	4835	22994.2	3636.12	-2.6608	7.87343e-133	Down	1.22782e-134	BMP8B	GO:0005615//extracellular space	GO:0008083//growth factor activity;GO:0005125//cytokine activity;GO:0005160//transforming growth factor beta receptor binding;GO:0070700//BMP receptor binding	GO:0043408//regulation of MAPK cascade;GO:0051216//cartilage development;GO:0030509//BMP signaling pathway;GO:0001503//ossification;GO:0060395//SMAD protein signal transduction;GO:0010862//positive regulation of pathway-restricted SMAD protein phosphorylation;GO:0048468//cell development;GO:0042981//regulation of apoptotic process;GO:0001501//skeletal system development	K16622//bone morphogenetic protein 8	NP_001711.2//bone morphogenetic protein 8B preproprotein [Homo sapiens]
168667	5031	8.55942	39.1872	2.1948	1.929e-10	Up	3.37094e-11	BMPER	GO:0005615//extracellular space	NA	GO:0030514//negative regulation of BMP signaling pathway;GO:0060393//regulation of pathway-restricted SMAD protein phosphorylation;GO:0002043//blood vessel endothelial cell proliferation involved in sprouting angiogenesis;GO:0042118//endothelial cell activation;GO:0048839//inner ear development;GO:0070374//positive regulation of ERK1 and ERK2 cascade;GO:0001657//ureteric bud development;GO:001059…	K19398//Bardet-Biedl syndrome 9 protein	NP_597725.1//BMP-binding endothelial regulator protein precursor [Homo sapiens]
154743	3969	221.88	607.843	1.45392	7.84268e-66	Up	2.92718e-67	BMT2	GO:0005730//nucleolus	GO:0016433//rRNA (adenine) methyltransferase activity	NA	NA	XP_004741995.2//PREDICTED: probable methyltransferase BTM2 homolog [Mustela putorius furo]
8927	15964	412.415	56.7539	-2.86131	1.38499e-101	Down	2.98565e-103	BSN	GO:0030425//dendrite;GO:0030424//axon;GO:0048786//presynaptic active zone;GO:0005634//nucleus;GO:0060076//excitatory synapse;GO:0030054//cell junction;GO:0014069//postsynaptic density;GO:0048788//cytoskeleton of presynaptic active zone;GO:0009986//cell surface;GO:0044306//neuron projection terminus	GO:0046872//metal ion binding	GO:0007416//synapse assembly;GO:0035418//protein localization to synapse;GO:0099526//presynapse to nucleus signaling pathway;GO:0007268//chemical synaptic transmission	K16882//protein piccolo	NP_003449.2//protein bassoon [Homo sapiens]
54836	2354	57.349	15.8333	-1.85681	4.33579e-11	Down	7.23129e-12	BSPRY	GO:0016020//membrane;GO:0031252//cell leading edge;GO:0005622//intracellular;GO:0048471//perinuclear region of cytoplasm	GO:0008270//zinc ion binding	GO:1990830//cellular response to leukemia inhibitory factor;GO:0006816//calcium ion transport	K12004//tripartite motif-containing protein 14;K12015//tripartite motif-containing protein 39 [EC:2.3.2.27];K12006//tripartite motif-containing protein 16	NP_001304872.1//B box and SPRY domain-containing protein isoform 1 [Homo sapiens];NP_060158.2//B box and SPRY domain-containing protein isoform 2 [Homo sapiens];NP_001304873.1//B box and SPRY domain-containing protein isoform 3 [Homo sapiens]
121551	5047	0.805348	2.72156	1.75675	0.0235447	Up	0.0101633	BTBD11	GO:0016021//integral component of membrane;GO:0005737//cytoplasm;GO:0019005//SCF ubiquitin ligase complex	GO:0031625//ubiquitin protein ligase binding;GO:0046982//protein heterodimerization activity	GO:0060395//SMAD protein signal transduction;GO:0043161//proteasome-mediated ubiquitin-dependent protein catabolic process;GO:0030162//regulation of proteolysis;GO:0042787//protein ubiquitination involved in ubiquitin-dependent protein catabolic process	K10483//BTB/POZ domain-containing protein 11	NP_001334872.1//ankyrin repeat and BTB/POZ domain-containing protein BTBD11 isoform c [Homo sapiens];NP_001334873.1//ankyrin repeat and BTB/POZ domain-containing protein BTBD11 isoform d [Homo sapiens];NP_001017523.1//ankyrin repeat and BTB/POZ domain-containing protein BTBD11 isoform b [Homo sapiens];NP_001018082.1//ankyrin repeat and BTB/POZ domain-containing protein BTBD11 isoform a [Homo sapi…
7832	2718	3367.53	15710.1	2.22193	0	Up	0	BTG2	GO:0070062//extracellular exosome;GO:0005829//cytosol	GO:0001078//transcriptional repressor activity, RNA polymerase II core promoter proximal region sequence-specific binding	GO:0009952//anterior/posterior pattern specification;GO:0014070//response to organic cyclic compound;GO:0051602//response to electrical stimulus;GO:0017148//negative regulation of translation;GO:0031175//neuron projection development;GO:0006974//cellular response to DNA damage stimulus;GO:0008285//negative regulation of cell proliferation;GO:0009612//response to mechanical stimulus;GO:0006281//DN…	K14443//protein Tob/BTG	NP_006754.1//protein BTG2 [Homo sapiens]
10950	1514	318.701	642.9	1.01239	9.76771e-33	Up	7.06174e-34	BTG3	GO:0005737//cytoplasm	NA	GO:0045930//negative regulation of mitotic cell cycle;GO:0008285//negative regulation of cell proliferation	K14443//protein Tob/BTG	XP_011527743.1//PREDICTED: protein BTG3 isoform X1 [Homo sapiens];XP_014988579.1//PREDICTED: protein BTG3 isoform X1 [Macaca mulatta]
414152	4739	72.4286	31.4536	-1.20334	3.65582e-06	Down	9.04837e-07	C10orf105	GO:0016021//integral component of membrane	NA	NA	K06813//cadherin 23	XP_007961323.1//PREDICTED: uncharacterized protein C10orf105 homolog isoform X2 [Chlorocebus sabaeus];NP_001157847.1//uncharacterized protein C10orf105 [Homo sapiens]
29125	2837	425.537	112.556	-1.91864	3.34001e-74	Down	1.10108e-75	C11orf21	GO:0005737//cytoplasm	NA	NA	NA	XP_003816108.1//PREDICTED: uncharacterized protein C11orf21 homolog isoform X2 [Pan paniscus];NP_001136418.1//uncharacterized protein C11orf21 isoform 1 [Homo sapiens]
91894	1168	18.2566	8.25359	-1.14532	0.00784314	Down	0.0030618	C11orf52	GO:0070062//extracellular exosome	NA	NA	NA	NP_542390.2//uncharacterized protein C11orf52 [Homo sapiens]
399947	5937	3.65072	18.2267	2.3198	1.925e-06	Up	4.6486e-07	C11orf87	NA	NA	NA	NA	XP_011541119.1//PREDICTED: uncharacterized protein C11orf87 isoform X1 [Homo sapiens]
647166	2300	2.30514	0.636421	-1.8568	0.016046	Down	0.00667343	C13orf42	NA	NA	NA	K12319//guanylate cyclase soluble subunit beta [EC:4.6.1.2]	EAX08866.1//hCG28707 [Homo sapiens]
388289	1307	9.81692	3.53023	-1.47551	0.00882712	Down	0.00348489	C16orf47	NA	NA	NA	NA	NP_997268.1//putative uncharacterized protein C16orf47 [Homo sapiens]
283897	2686	1193.29	589.522	-1.01733	8.04913e-70	Down	2.82887e-71	C16orf54	GO:0016021//integral component of membrane	NA	NA	K12581//CCR4-NOT transcription complex subunit 7/8;K11447//histone demethylase [EC:1.14.11.-]	XP_004057489.2//PREDICTED: transmembrane protein C16orf54 homolog [Gorilla gorilla gorilla]
404550	899	54.9715	18.0735	-1.60481	1.56308e-08	Down	3.13477e-09	C16orf74	NA	NA	NA	K10733//GINS complex subunit 2	NP_996850.1//uncharacterized protein C16orf74 [Homo sapiens]
79098	5316	28.6615	11.9297	-1.26456	0.00111759	Down	0.000377209	C1orf116	GO:0070062//extracellular exosome;GO:0005829//cytosol;GO:0005886//plasma membrane;GO:0005737//cytoplasm	NA	NA	K19941//synapsin;K16882//protein piccolo	XP_003308761.2//PREDICTED: specifically androgen-regulated gene protein isoform X2 [Pan troglodytes];XP_001166144.2//PREDICTED: specifically androgen-regulated gene protein isoform X1 [Pan troglodytes]
128346	983	1122.91	365.867	-1.61785	8.10843e-128	Down	1.33885e-129	C1orf162	GO:0016021//integral component of membrane	NA	NA	NA	NP_001287764.1//transmembrane protein C1orf162 isoform 3 [Homo sapiens];NP_777556.1//transmembrane protein C1orf162 isoform 1 [Homo sapiens];NP_001287763.1//transmembrane protein C1orf162 isoform 2 [Homo sapiens]
400793	4154	153.306	308.339	1.0081	4.97243e-21	Up	5.1144e-22	C1orf226	NA	NA	NA	K16513//carboxyl-terminal PDZ ligand of neuronal nitric oxide synthase protein	NP_001128712.1//uncharacterized protein C1orf226 isoform 1 [Homo sapiens]
339541	1698	586.562	186.899	-1.65003	6.13165e-65	Down	2.33426e-66	C1orf228	NA	NA	NA	K03575//A/G-specific adenine glycosylase [EC:3.2.2.-]	NP_001139108.1//uncharacterized protein C1orf228 [Homo sapiens]
10485	841	1.07546	33.5116	4.96163	2.88333e-16	Up	3.62689e-17	C1orf61	GO:0005634//nucleus	NA	GO:0045944//positive regulation of transcription from RNA polymerase II promoter	NA	NP_001307383.1//protein CROC-4 isoform 3 [Homo sapiens];NP_006356.1//protein CROC-4 isoform 1 [Homo sapiens];XP_017803429.1//uncharacterized protein LOC101005783 isoform X4 [Papio anubis];NP_001307384.1//protein CROC-4 isoform 4 [Homo sapiens]
713	1368	3.09613	31.9718	3.36826	4.30749e-13	Up	6.37406e-14	C1QB	NA	NA	NA	K06237//collagen, type IV, alpha	XP_007897863.1//PREDICTED: mucin-19-like [Callorhinchus milii]
714	1196	15.2747	80.2664	2.39365	4.72766e-20	Up	5.04425e-21	C1QC	GO:0005581//collagen trimer;GO:0005604//basement membrane	GO:0005201//extracellular matrix structural constituent	NA	K06237//collagen, type IV, alpha	XP_019350829.1//PREDICTED: uncharacterized protein LOC102560978 [Alligator mississippiensis];XP_007897863.1//PREDICTED: mucin-19-like [Callorhinchus milii]
114897	2737	0.793157	6.53677	3.0429	1.82122e-05	Up	4.86994e-06	C1QTNF1	GO:0005634//nucleus;GO:0005615//extracellular space;GO:0005887//integral component of plasma membrane;GO:0005829//cytosol;GO:0005576//extracellular region;GO:0005581//collagen trimer	GO:0005518//collagen binding	GO:0051897//positive regulation of protein kinase B signaling;GO:0051260//protein homooligomerization;GO:0010628//positive regulation of gene expression;GO:2000860//positive regulation of aldosterone secretion;GO:0007204//positive regulation of cytosolic calcium ion concentration;GO:0043410//positive regulation of MAPK cascade;GO:0070208//protein heterotrimerization;GO:0010906//regulation of gluc…	K19470//complement C1q tumor necrosis factor-related protein 6	XP_008046495.1//complement C1q tumor necrosis factor-related protein 1 [Carlito syrichta];XP_005407403.1//PREDICTED: complement C1q tumor necrosis factor-related protein 1 isoform X1 [Chinchilla lanigera]
716	2648	23.4967	6.90631	-1.76647	1.3835e-05	Down	3.65746e-06	C1S	GO:0070062//extracellular exosome;GO:0072562//blood microparticle;GO:0005576//extracellular region	GO:0004252//serine-type endopeptidase activity;GO:0042802//identical protein binding;GO:0005509//calcium ion binding	GO:0006958//complement activation, classical pathway;GO:0030449//regulation of complement activation;GO:0006956//complement activation;GO:0001867//complement activation, lectin pathway	K01331//complement component 1, s subcomponent [EC:3.4.21.42]	NP_001725.1//complement C1s subcomponent isoform 1 preproprotein [Homo sapiens]
284756	2670	128.839	56.2381	-1.19595	2.43257e-13	Down	3.54244e-14	C20orf197	NA	NA	NA	NA	NP_775915.1//uncharacterized protein C20orf197 isoform a [Homo sapiens];NP_001289744.1//uncharacterized protein C20orf197 isoform b [Homo sapiens]
755	2436	424.296	1112.29	1.39039	2.3617e-61	Up	9.65424e-63	C21orf2	GO:0036064//ciliary basal body;GO:0032391//photoreceptor connecting cilium;GO:0005739//mitochondrion;GO:0005886//plasma membrane;GO:0001750//photoreceptor outer segment;GO:0005737//cytoplasm	NA	GO:0060271//cilium assembly;GO:0042769//DNA damage response, detection of DNA damage;GO:0007010//cytoskeleton organization;GO:0007224//smoothened signaling pathway;GO:0008360//regulation of cell shape	K19753//protein TilB;K16770//centriolin;K16532//centrosomal protein CEP72	XP_006724114.1//PREDICTED: nuclear encoded mitochondrial protein C21orf2 isoform X2 [Homo sapiens];XP_008975802.1//PREDICTED: protein C21orf2 isoform X3 [Pan paniscus];NP_001258370.1//nuclear encoded mitochondrial protein C21orf2 isoform 3 [Homo sapiens];XP_003823890.1//PREDICTED: protein C21orf2 isoform X1 [Pan paniscus]
150297	1372	6.60073	94.9387	3.8463	2.29761e-33	Up	1.63738e-34	C22orf42	NA	NA	NA	K18750//C->U-editing enzyme APOBEC3 [EC:3.5.4.-]	XP_016884118.1//PREDICTED: uncharacterized protein C22orf42 isoform X2 [Homo sapiens]
84417	793	1.43542	7.13315	2.31306	0.000566005	Up	0.000182892	C2orf40	GO:0005615//extracellular space;GO:0016324//apical plasma membrane;GO:0030133//transport vesicle;GO:0031045//dense core granule;GO:0005737//cytoplasm	GO:0005184//neuropeptide hormone activity	GO:0030103//vasopressin secretion;GO:0009611//response to wounding;GO:0051461//positive regulation of corticotropin secretion;GO:2000854//positive regulation of corticosterone secretion;GO:0070314//G1 to G0 transition;GO:0007417//central nervous system development;GO:0051466//positive regulation of corticotropin-releasing hormone secretion;GO:0090398//cellular senescence;GO:0031145//anaphase-prom…	NA	NP_115787.1//augurin precursor [Homo sapiens]
388939	7062	3.32311	1.12497	-1.56265	0.0464164	Down	0.0214598	C2orf71	GO:0005929//cilium;GO:0001917//photoreceptor inner segment;GO:0001750//photoreceptor outer segment	NA	GO:0035845//photoreceptor cell outer segment organization;GO:1903546//protein localization to photoreceptor outer segment;GO:0050896//response to stimulus;GO:0007601//visual perception	K10955//intestinal mucin-2;K04622//G protein-coupled receptor family C group 6 member A	NP_001025054.1//uncharacterized protein C2orf71 [Homo sapiens]
400950	3721	515.543	78.4075	-2.71703	6.04218e-124	Down	1.0635e-125	C2orf91	NA	NA	NA	NA	XP_016859586.1//PREDICTED: uncharacterized protein C2orf91 isoform X1 [Homo sapiens]
718	5148	2508.74	12152.9	2.27627	0	Up	0	C3	GO:0034774//secretory granule lumen;GO:0070062//extracellular exosome;GO:0005788//endoplasmic reticulum lumen;GO:0005615//extracellular space;GO:0072562//blood microparticle;GO:0035578//azurophil granule lumen;GO:0043234//protein complex;GO:0005576//extracellular region;GO:0005886//plasma membrane	GO:0004252//serine-type endopeptidase activity;GO:0005102//receptor binding;GO:0004866//endopeptidase inhibitor activity;GO:0031715//C5L2 anaphylatoxin chemotactic receptor binding	GO:0043687//post-translational protein modification;GO:0030449//regulation of complement activation;GO:0006911//phagocytosis, engulfment;GO:0010575//positive regulation of vascular endothelial growth factor production;GO:0097242//beta-amyloid clearance;GO:0010884//positive regulation of lipid storage;GO:0010828//positive regulation of glucose transport;GO:0050766//positive regulation of phagocyto…	K03990//complement component 3	NP_000055.2//complement C3 preproprotein [Homo sapiens]
719	3557	215.942	543.616	1.33194	1.17085e-47	Up	6.14223e-49	C3AR1	GO:0005887//integral component of plasma membrane;GO:0005623//cell;GO:0016021//integral component of membrane;GO:0035579//specific granule membrane;GO:0005886//plasma membrane;GO:0035577//azurophil granule membrane	GO:0004876//complement component C3a receptor activity;GO:0004930//G-protein coupled receptor activity	GO:0007200//phospholipase C-activating G-protein coupled receptor signaling pathway;GO:0007186//G-protein coupled receptor signaling pathway;GO:0030449//regulation of complement activation;GO:0090023//positive regulation of neutrophil chemotaxis;GO:0010575//positive regulation of vascular endothelial growth factor production;GO:0050900//leukocyte migration;GO:0010759//positive regulation of macro…	K04009//C3a anaphylatoxin chemotactic receptor	NP_004045.1//C3a anaphylatoxin chemotactic receptor [Homo sapiens]
79669	2054	2.15517	8.43059	1.96783	0.00204979	Up	0.000717815	C3orf52	GO:0016021//integral component of membrane;GO:0005789//endoplasmic reticulum membrane	NA	NA	NA	NP_001165218.1//TPA-induced transmembrane protein isoform 1 [Homo sapiens];NP_078892.2//TPA-induced transmembrane protein isoform 2 [Homo sapiens]
728	2342	851.841	2166.12	1.34646	1.33023e-142	Up	1.86852e-144	C5AR1	GO:0016323//basolateral plasma membrane;GO:0030667//secretory granule membrane;GO:0031410//cytoplasmic vesicle;GO:0009986//cell surface;GO:0005887//integral component of plasma membrane;GO:0016021//integral component of membrane;GO:0045177//apical part of cell;GO:0005886//plasma membrane	GO:0001856//complement component C5a binding;GO:0004878//complement component C5a receptor activity;GO:0004930//G-protein coupled receptor activity	GO:0007200//phospholipase C-activating G-protein coupled receptor signaling pathway;GO:0031100//animal organ regeneration;GO:0032494//response to peptidoglycan;GO:0030449//regulation of complement activation;GO:0010575//positive regulation of vascular endothelial growth factor production;GO:0010759//positive regulation of macrophage chemotaxis;GO:0032496//response to lipopolysaccharide;GO:0042789…	K04010//C5a anaphylatoxin chemotactic receptor	NP_001727.1//C5a anaphylatoxin chemotactic receptor 1 [Homo sapiens]
401563	3815	384.797	153.491	-1.32594	1.71019e-29	Down	1.36093e-30	C9orf139	NA	NA	NA	K22069//null;K01368//cathepsin S [EC:3.4.22.27];K17985//activating molecule in BECN1-regulated autophagy protein 1;K01064//wingless-type MMTV integration site family, member 9	NP_997394.1//uncharacterized protein C9orf139 [Homo sapiens]
760	1666	2185.3	684.96	-1.67374	1.44542e-217	Down	9.94443e-220	CA2	GO:0070062//extracellular exosome;GO:0016323//basolateral plasma membrane;GO:0030424//axon;GO:0005615//extracellular space;GO:0043209//myelin sheath;GO:0005902//microvillus;GO:0005737//cytoplasm;GO:0005829//cytosol;GO:0045177//apical part of cell;GO:0005886//plasma membrane	GO:0008270//zinc ion binding;GO:0004089//carbonate dehydratase activity;GO:0004064//arylesterase activity	GO:0002009//morphogenesis of an epithelium;GO:0001822//kidney development;GO:0071498//cellular response to fluid shear stress;GO:0043627//response to estrogen;GO:0045672//positive regulation of osteoclast differentiation;GO:0044070//regulation of anion transport;GO:2001225//regulation of chloride transport;GO:0038166//angiotensin-activated signaling pathway;GO:0009268//response to pH;GO:0015670//…	K18245//carbonic anhydrase 2 [EC:4.2.1.1]	XP_021571807.1//carbonic anhydrase 2 [Carlito syrichta];NP_000058.1//carbonic anhydrase 2 isoform 1 [Homo sapiens]
761	1753	14.9099	5.87642	-1.34326	0.00896791	Down	0.00354356	CA3	GO:0005829//cytosol	GO:0008270//zinc ion binding;GO:0004089//carbonate dehydratase activity;GO:0016151//nickel cation binding	GO:0006730//one-carbon metabolic process	K01672//carbonic anhydrase [EC:4.2.1.1]	XP_016815115.1//PREDICTED: carbonic anhydrase 3 [Pan troglodytes]
91768	4520	151.287	47.3039	-1.67726	2.35348e-24	Down	2.17106e-25	CABLES1	GO:0005634//nucleus;GO:0005829//cytosol	NA	GO:0007399//nervous system development;GO:0051301//cell division;GO:0051726//regulation of cell cycle;GO:0007049//cell cycle	K09528//DnaJ homolog subfamily C member 8;K13171//serine/arginine repetitive matrix protein 1	NP_612384.1//CDK5 and ABL1 enzyme substrate 1 isoform 1 [Homo sapiens];NP_001094089.1//CDK5 and ABL1 enzyme substrate 1 isoform 2 [Homo sapiens];XP_004273806.1//PREDICTED: CDK5 and ABL1 enzyme substrate 1 [Orcinus orca]
26256	1529	45.8868	101.062	1.13909	6.03805e-10	Up	1.09981e-10	CABYR	GO:0005856//cytoskeleton;GO:0005634//nucleus;GO:0031514//motile cilium;GO:0005829//cytosol;GO:0097228//sperm principal piece;GO:0097229//sperm end piece;GO:0005737//cytoplasm;GO:0035686//sperm fibrous sheath	GO:0019904//protein domain specific binding;GO:0005509//calcium ion binding;GO:0046982//protein heterodimerization activity;GO:0017124//SH3 domain binding;GO:0019899//enzyme binding	GO:0048240//sperm capacitation;GO:0003351//epithelial cilium movement	NA	XP_004465191.1//PREDICTED: calcium-binding tyrosine phosphorylation-regulated protein isoform X1 [Dasypus novemcinctus];XP_003262042.1//PREDICTED: calcium-binding tyrosine phosphorylation-regulated protein isoform X2 [Nomascus leucogenys];XP_005258304.1//PREDICTED: calcium-binding tyrosine phosphorylation-regulated protein isoform X2 [Homo sapiens];NP_619585.1//calcium-binding tyrosine phosphoryl…
57685	5274	46.1302	102.329	1.14943	2.64863e-10	Up	4.67558e-11	CACHD1	GO:0016021//integral component of membrane	NA	GO:0006816//calcium ion transport	K10798//poly [ADP-ribose] polymerase [EC:2.4.2.30];K04860//voltage-dependent calcium channel alpha-2/delta-3;K04859//voltage-dependent calcium channel alpha-2/delta-2	XP_011540164.1//PREDICTED: VWFA and cache domain-containing protein 1 isoform X1 [Homo sapiens];Q5VU97.2//RecName: Full=VWFA and cache domain-containing protein 1; Short=Cache domain-containing protein 1; Flags: Precursor
777	15059	179.943	389.084	1.11255	1.17437e-07	Up	2.52777e-08	CACNA1E	GO:0005886//plasma membrane;GO:0005891//voltage-gated calcium channel complex	GO:0005245//voltage-gated calcium channel activity;GO:0005509//calcium ion binding;GO:0008331//high voltage-gated calcium channel activity;GO:0005262//calcium channel activity	GO:0006810//transport;GO:0086010//membrane depolarization during action potential;GO:0051899//membrane depolarization;GO:0007268//chemical synaptic transmission;GO:0050796//regulation of insulin secretion	K04852//voltage-dependent calcium channel R type alpha-1E	XP_016789172.1//PREDICTED: voltage-dependent R-type calcium channel subunit alpha-1E isoform X1 [Pan troglodytes];XP_016789203.1//PREDICTED: voltage-dependent R-type calcium channel subunit alpha-1E isoform X7 [Pan troglodytes];XP_016857738.1//PREDICTED: voltage-dependent R-type calcium channel subunit alpha-1E isoform X7 [Homo sapiens]
8913	7814	24.9908	54.8659	1.13451	5.61759e-06	Up	1.41937e-06	CACNA1G	GO:0005886//plasma membrane;GO:0005737//cytoplasm;GO:0005891//voltage-gated calcium channel complex	GO:0097110//scaffold protein binding;GO:0008332//low voltage-gated calcium channel activity;GO:0005248//voltage-gated sodium channel activity;GO:0086056//voltage-gated calcium channel activity involved in AV node cell action potential;GO:0086059//voltage-gated calcium channel activity involved SA node cell action potential	GO:0070588//calcium ion transmembrane transport;GO:0086016//AV node cell action potential;GO:0086018//SA node cell to atrial cardiac muscle cell signalling;GO:0086027//AV node cell to bundle of His cell signaling;GO:0045956//positive regulation of calcium ion-dependent exocytosis;GO:0086091//regulation of heart rate by cardiac conduction;GO:0060371//regulation of atrial cardiac muscle cell membra…	K04854//voltage-dependent calcium channel T type alpha-1G	XP_016788017.1//PREDICTED: voltage-dependent T-type calcium channel subunit alpha-1G isoform X14 [Pan troglodytes];NP_938406.1//voltage-dependent T-type calcium channel subunit alpha-1G isoform 3 [Homo sapiens];NP_061496.2//voltage-dependent T-type calcium channel subunit alpha-1G isoform 1 [Homo sapiens];XP_016788018.1//PREDICTED: voltage-dependent T-type calcium channel subunit alpha-1G isoform…
785	8084	376.44	124.116	-1.60073	2.5208e-49	Down	1.26893e-50	CACNB4	GO:0005829//cytosol;GO:0009898//cytoplasmic side of plasma membrane;GO:0045202//synapse;GO:0005886//plasma membrane;GO:0005891//voltage-gated calcium channel complex	GO:0005245//voltage-gated calcium channel activity;GO:0008331//high voltage-gated calcium channel activity;GO:0005262//calcium channel activity	GO:0007528//neuromuscular junction development;GO:0070588//calcium ion transmembrane transport;GO:0050908//detection of light stimulus involved in visual perception;GO:0007214//gamma-aminobutyric acid signaling pathway;GO:0048747//muscle fiber development;GO:0048541//Peyer's patch development;GO:0048536//spleen development;GO:0006874//cellular calcium ion homeostasis;GO:0006810//transport;GO:0061…	K04865//voltage-dependent calcium channel beta-4	NP_001005746.1//voltage-dependent L-type calcium channel subunit beta-4 isoform c [Homo sapiens];NP_001139270.1//voltage-dependent L-type calcium channel subunit beta-4 isoform d [Homo sapiens];NP_000717.2//voltage-dependent L-type calcium channel subunit beta-4 isoform b [Homo sapiens];NP_001317044.1//voltage-dependent L-type calcium channel subunit beta-4 isoform h [Homo sapiens];NP_001317042.1…
27092	3430	39.077	91.9056	1.23383	8.35093e-10	Up	1.53354e-10	CACNG4	GO:0036477//somatodendritic compartment;GO:0005887//integral component of plasma membrane;GO:0030666//endocytic vesicle membrane;GO:0005886//plasma membrane;GO:0032281//AMPA glutamate receptor complex;GO:0005891//voltage-gated calcium channel complex	GO:0005245//voltage-gated calcium channel activity;GO:0016247//channel regulator activity;GO:0005262//calcium channel activity	GO:0006810//transport;GO:0070588//calcium ion transmembrane transport;GO:0061337//cardiac conduction;GO:0019226//transmission of nerve impulse;GO:0051899//membrane depolarization;GO:2000311//regulation of alpha-amino-3-hydroxy-5-methyl-4-isoxazole propionate selective glutamate receptor activity	K04869//voltage-dependent calcium channel gamma-4	XP_012602950.1//voltage-dependent calcium channel gamma-4 subunit isoform X1 [Microcebus murinus]
27091	926	4.96385	109.748	4.4666	1.28814e-37	Up	8.35274e-39	CACNG5	GO:0016021//integral component of membrane;GO:0030054//cell junction;GO:0014069//postsynaptic density;GO:0005886//plasma membrane;GO:0032281//AMPA glutamate receptor complex;GO:0045211//postsynaptic membrane	GO:0005244//voltage-gated ion channel activity;GO:0005245//voltage-gated calcium channel activity;GO:0015075//ion transmembrane transporter activity;GO:0005262//calcium channel activity;GO:0016247//channel regulator activity	GO:0006810//transport;GO:0061337//cardiac conduction;GO:0019226//transmission of nerve impulse;GO:2000311//regulation of alpha-amino-3-hydroxy-5-methyl-4-isoxazole propionate selective glutamate receptor activity	K04870//voltage-dependent calcium channel gamma-5	NP_665810.1//voltage-dependent calcium channel gamma-5 subunit [Homo sapiens]
119395	1699	11.1017	4.73724	-1.22866	0.022336	Down	0.00959672	CALHM3	GO:0005887//integral component of plasma membrane;GO:0016021//integral component of membrane	GO:0005261//cation channel activity	GO:0034220//ion transmembrane transport	K19740//calcium homeostasis modulator protein 3	XP_011733754.1//PREDICTED: calcium homeostasis modulator protein 3 [Macaca nemestrina]
8536	1500	2957.14	1147.1	-1.36621	6.68655e-155	Down	8.08887e-157	CAMK1	NA	NA	NA	K08794//calcium/calmodulin-dependent protein kinase I [EC:2.7.11.17]	XP_017820551.1//PREDICTED: LOW QUALITY PROTEIN: calcium/calmodulin-dependent protein kinase type 1 [Callithrix jacchus]
815	4885	22.8806	115.38	2.3342	2.74546e-27	Up	2.29969e-28	CAMK2A	GO:0005634//nucleus;GO:0005654//nucleoplasm;GO:0030666//endocytic vesicle membrane;GO:0030054//cell junction;GO:0014069//postsynaptic density;GO:0005737//cytoplasm;GO:0043005//neuron projection;GO:0005829//cytosol;GO:0042734//presynaptic membrane;GO:0005739//mitochondrion;GO:0005886//plasma membrane	GO:0035254//glutamate receptor binding;GO:0005524//ATP binding;GO:0016301//kinase activity;GO:0042802//identical protein binding;GO:0042803//protein homodimerization activity;GO:0046872//metal ion binding;GO:0005088//Ras guanyl-nucleotide exchange factor activity;GO:0004674//protein serine/threonine kinase activity;GO:0004683//calmodulin-dependent protein kinase activity;GO:0009931//calcium-depen…	GO:0007399//nervous system development;GO:0035556//intracellular signal transduction;GO:0038166//angiotensin-activated signaling pathway;GO:0007223//Wnt signaling pathway, calcium modulating pathway;GO:0048168//regulation of neuronal synaptic plasticity;GO:0046928//regulation of neurotransmitter secretion;GO:0010666//positive regulation of cardiac muscle cell apoptotic process;GO:0002931//respons…	K04515//calcium/calmodulin-dependent protein kinase (CaM kinase) II [EC:2.7.11.17]	KFO32008.1//Calcium/calmodulin-dependent protein kinase type II subunit alpha [Fukomys damarensis];EHB16005.1//Calcium/calmodulin-dependent protein kinase type II alpha chain [Heterocephalus glaber]
816	4258	240.222	93.0353	-1.36852	2.37043e-18	Down	2.69633e-19	CAMK2B	GO:0005654//nucleoplasm;GO:0005815//microtubule organizing center;GO:0030666//endocytic vesicle membrane;GO:0005737//cytoplasm;GO:0043005//neuron projection;GO:0005829//cytosol;GO:0005886//plasma membrane;GO:0033017//sarcoplasmic reticulum membrane	GO:0005524//ATP binding;GO:0042802//identical protein binding;GO:0042803//protein homodimerization activity;GO:0003779//actin binding;GO:0004674//protein serine/threonine kinase activity;GO:0005088//Ras guanyl-nucleotide exchange factor activity;GO:0004672//protein kinase activity;GO:0004683//calmodulin-dependent protein kinase activity;GO:0005516//calmodulin binding	GO:0014733//regulation of skeletal muscle adaptation;GO:0060998//regulation of dendritic spine development;GO:0035556//intracellular signal transduction;GO:0051823//regulation of synapse structural plasticity;GO:0051924//regulation of calcium ion transport;GO:0060333//interferon-gamma-mediated signaling pathway;GO:0000165//MAPK cascade;GO:0007165//signal transduction;GO:0006468//protein phosphory…	K04515//calcium/calmodulin-dependent protein kinase (CaM kinase) II [EC:2.7.11.17]	NP_742080.1//calcium/calmodulin-dependent protein kinase type II subunit beta isoform 7 [Homo sapiens];NP_001211.3//calcium/calmodulin-dependent protein kinase type II subunit beta isoform 1 [Homo sapiens];NP_742076.1//calcium/calmodulin-dependent protein kinase type II subunit beta isoform 3 [Homo sapiens];NP_742078.1//calcium/calmodulin-dependent protein kinase type II subunit beta isoform 5 [H…
818	3306	519.548	253.783	-1.03366	5.76789e-31	Down	4.39156e-32	CAMK2G	GO:0016020//membrane;GO:0005654//nucleoplasm;GO:0030666//endocytic vesicle membrane;GO:0014069//postsynaptic density;GO:0005737//cytoplasm;GO:0043005//neuron projection;GO:0005829//cytosol;GO:0033017//sarcoplasmic reticulum membrane;GO:0005886//plasma membrane	GO:0005524//ATP binding;GO:0042802//identical protein binding;GO:0042803//protein homodimerization activity;GO:0004674//protein serine/threonine kinase activity;GO:0005088//Ras guanyl-nucleotide exchange factor activity;GO:0004683//calmodulin-dependent protein kinase activity;GO:0005516//calmodulin binding;GO:0004723//calcium-dependent protein serine/threonine phosphatase activity	GO:0007399//nervous system development;GO:0014733//regulation of skeletal muscle adaptation;GO:0035556//intracellular signal transduction;GO:0030073//insulin secretion;GO:1903076//regulation of protein localization to plasma membrane;GO:1901897//regulation of relaxation of cardiac muscle;GO:0051924//regulation of calcium ion transport;GO:0051259//protein oligomerization;GO:0060333//interferon-gam…	K04515//calcium/calmodulin-dependent protein kinase (CaM kinase) II [EC:2.7.11.17]	NP_598289.1//calcium/calmodulin-dependent protein kinase type II subunit gamma [Rattus norvegicus];NP_001213.2//calcium/calmodulin-dependent protein kinase type II subunit gamma isoform 4 [Homo sapiens];NP_999358.1//calcium/calmodulin-dependent protein kinase type II subunit gamma [Sus scrofa];NP_751913.1//calcium/calmodulin-dependent protein kinase type II subunit gamma isoform 6 [Homo sapiens];…
814	11825	110.898	244.388	1.13994	1.29184e-18	Up	1.45168e-19	CAMK4	GO:0070062//extracellular exosome;GO:0005634//nucleus;GO:0005654//nucleoplasm;GO:0005829//cytosol;GO:0001650//fibrillar center;GO:0005737//cytoplasm	GO:0005524//ATP binding;GO:0004683//calmodulin-dependent protein kinase activity;GO:0009931//calcium-dependent protein serine/threonine kinase activity;GO:0005516//calmodulin binding	GO:0007165//signal transduction;GO:0006468//protein phosphorylation;GO:0035556//intracellular signal transduction;GO:0046777//protein autophosphorylation;GO:0045893//positive regulation of transcription, DNA-templated;GO:0007616//long-term memory;GO:0006954//inflammatory response;GO:0002250//adaptive immune response;GO:0033081//regulation of T cell differentiation in thymus;GO:0018105//peptidyl-s…	K05869//calcium/calmodulin-dependent protein kinase IV [EC:2.7.11.17]	AAH16695.2//CAMK4 protein, partial [Homo sapiens];XP_517873.4//PREDICTED: calcium/calmodulin-dependent protein kinase type IV isoform X1 [Pan troglodytes]
57662	4120	129.259	54.2754	-1.25189	3.41251e-13	Down	5.02036e-14	CAMSAP3	GO:0005874//microtubule;GO:0005915//zonula adherens;GO:0005737//cytoplasm	GO:0005516//calmodulin binding;GO:0051011//microtubule minus-end binding;GO:0030507//spectrin binding	GO:0045218//zonula adherens maintenance;GO:0090136//epithelial cell-cell adhesion;GO:0070507//regulation of microtubule cytoskeleton organization;GO:0000226//microtubule cytoskeleton organization;GO:0034453//microtubule anchoring;GO:0033043//regulation of organelle organization;GO:0010923//negative regulation of phosphatase activity;GO:0031175//neuron projection development	K17493//calmodulin-regulated spectrin-associated protein	NP_065953.1//calmodulin-regulated spectrin-associated protein 3 isoform 2 [Homo sapiens];NP_001073898.1//calmodulin-regulated spectrin-associated protein 3 isoform 1 [Homo sapiens]
822	1275	4333.5	1688.67	-1.35965	2.09961e-165	Down	2.239e-167	CAPG	GO:0072686//mitotic spindle;GO:0070062//extracellular exosome;GO:0005634//nucleus;GO:0005654//nucleoplasm;GO:0042470//melanosome;GO:0005737//cytoplasm;GO:0090543//Flemming body;GO:0008290//F-actin capping protein complex;GO:0005814//centriole;GO:0005730//nucleolus	GO:0051015//actin filament binding;GO:0019904//protein domain specific binding;GO:0032403//protein complex binding;GO:0045296//cadherin binding	GO:0051016//barbed-end actin filament capping;GO:0006461//protein complex assembly	K10368//capping protein (actin filament), gelsolin-like	NP_001738.2//macrophage-capping protein isoform 1 [Homo sapiens];XP_014968222.1//PREDICTED: macrophage-capping protein isoform X1 [Macaca mulatta]
11131	2754	14.3686	4.4232	-1.69976	0.00110299	Down	0.000371899	CAPN11	NA	NA	NA	K08580//calpain-11 [EC:3.4.22.-]	XP_016810152.1//PREDICTED: calpain-11 isoform X2 [Pan troglodytes]
825	2142	476.296	237.194	-1.00579	8.13043e-29	Down	6.59124e-30	CAPN3	GO:0030315//T-tubule;GO:0005634//nucleus;GO:0030018//Z disc;GO:0043234//protein complex;GO:0005829//cytosol;GO:0005622//intracellular;GO:0030016//myofibril;GO:0005886//plasma membrane;GO:0005737//cytoplasm	GO:0032947//protein complex scaffold;GO:0004198//calcium-dependent cysteine-type endopeptidase activity;GO:0008233//peptidase activity;GO:0055103//ligase regulator activity;GO:0003824//catalytic activity;GO:0031402//sodium ion binding;GO:0008234//cysteine-type peptidase activity;GO:0005509//calcium ion binding;GO:0031432//titin binding;GO:0008307//structural constituent of muscle;GO:0004871//sign…	GO:0072657//protein localization to membrane;GO:0045893//positive regulation of transcription, DNA-templated;GO:2001015//negative regulation of skeletal muscle cell differentiation;GO:0033234//negative regulation of protein sumoylation;GO:0014850//response to muscle activity;GO:0071277//cellular response to calcium ion;GO:0014718//positive regulation of satellite cell activation involved in skele…	K08573//calpain-3 [EC:3.4.22.54]	NP_775110.1//calpain-3 isoform c [Homo sapiens];NP_000061.1//calpain-3 isoform a [Homo sapiens];XP_018866171.1//PREDICTED: calpain-3 isoform X6 [Gorilla gorilla gorilla];XP_018866172.1//PREDICTED: calpain-3 isoform X7 [Gorilla gorilla gorilla];XP_016783504.1//PREDICTED: neutral alpha-glucosidase C isoform X4 [Pan troglodytes];XP_008989175.1//PREDICTED: calpain-3 isoform X1 [Callithrix jacchus]
827	3604	45.6005	7.39915	-2.62362	2.64153e-13	Down	3.85583e-14	CAPN6	GO:0005829//cytosol;GO:0005876//spindle microtubule;GO:0048471//perinuclear region of cytoplasm	GO:0004198//calcium-dependent cysteine-type endopeptidase activity;GO:0008017//microtubule binding	GO:0006508//proteolysis;GO:0051493//regulation of cytoskeleton organization;GO:0001578//microtubule bundle formation	K08575//calpain-6 [EC:3.4.22.-]	NP_055104.2//calpain-6 [Homo sapiens]
84433	4432	117.123	30.5898	-1.93691	7.00844e-19	Down	7.81528e-20	CARD11	GO:0042101//T cell receptor complex;GO:0070062//extracellular exosome;GO:0045121//membrane raft;GO:0005829//cytosol;GO:0005886//plasma membrane;GO:0001772//immunological synapse;GO:0005737//cytoplasm	GO:0050700//CARD domain binding;GO:0004385//guanylate kinase activity	GO:0042102//positive regulation of T cell proliferation;GO:0045580//regulation of T cell differentiation;GO:0031295//T cell costimulation;GO:0001819//positive regulation of cytokine production;GO:0030890//positive regulation of B cell proliferation;GO:0030183//B cell differentiation;GO:0050776//regulation of immune response;GO:0048872//homeostasis of number of cells;GO:0045061//thymic T cell sele…	K07367//caspase recruitment domain-containing protein 11	NP_115791.3//caspase recruitment domain-containing protein 11 [Homo sapiens]
23589	2875	784.691	359.755	-1.12511	1.60303e-54	Down	7.27896e-56	CARHSP1	NA	NA	NA	K15322//tRNA-splicing endonuclease subunit Sen2 [EC:3.1.27.9];K15696//RING finger protein 113B;K17985//activating molecule in BECN1-regulated autophagy protein 1;K15441//tRNA-specific adenosine deaminase 2 [EC:3.5.4.-];K00503//dopamine beta-monooxygenase [EC:1.14.17.1]	XP_018867648.1//PREDICTED: calcium-regulated heat-stable protein 1 isoform X1 [Gorilla gorilla gorilla];XP_010337493.1//PREDICTED: calcium-regulated heat stable protein 1 isoform X1 [Saimiri boliviensis boliviensis];XP_007983434.1//PREDICTED: calcium-regulated heat stable protein 1 isoform X1 [Chlorocebus sabaeus];XP_011839588.1//PREDICTED: calcium-regulated heat stable protein 1 isoform X1 [Mand…
90668	4615	123.554	43.2434	-1.51459	4.87326e-17	Down	5.91765e-18	CARMIL3	GO:0005886//plasma membrane;GO:0005737//cytoplasm	NA	NA	K20493//leucine-rich repeat-containing protein 16	NP_612369.3//capping protein, Arp2/3 and myosin-I linker protein 3 [Homo sapiens]
57571	3956	114.737	25.487	-2.17049	1.22741e-24	Down	1.1203e-25	CARNS1	GO:0005829//cytosol	GO:0046872//metal ion binding;GO:0005524//ATP binding;GO:0102102//null;GO:0047730//carnosine synthase activity;GO:0016887//ATPase activity	GO:0035499//carnosine biosynthetic process;GO:0006548//histidine catabolic process	K14755//carnosine synthase [EC:6.3.2.11]	ABQ59056.1//KIAA1394 protein, partial [Homo sapiens]
399726	2006	92.1054	28.1137	-1.71201	4.77919e-16	Down	6.08564e-17	CASC10	NA	NA	NA	NA	EAW86170.1//chromosome 10 open reading frame 114, partial [Homo sapiens]
8573	8226	19.7305	9.25105	-1.09274	0.00945298	Down	0.00375095	CASK	GO:0016020//membrane;GO:0060170//ciliary membrane;GO:0016323//basolateral plasma membrane;GO:0031982//vesicle;GO:0005737//cytoplasm;GO:0005730//nucleolus;GO:0005911//cell-cell junction;GO:0005829//cytosol;GO:0042734//presynaptic membrane;GO:0015629//actin cytoskeleton;GO:0045202//synapse;GO:0005886//plasma membrane;GO:0005604//basement membrane;GO:0005652//nuclear lamina;GO:0005634//nucleus;GO:00…	GO:0004674//protein serine/threonine kinase activity;GO:0042043//neurexin family protein binding;GO:0005524//ATP binding;GO:0004672//protein kinase activity;GO:0005516//calmodulin binding;GO:0004385//guanylate kinase activity	GO:0010839//negative regulation of keratinocyte proliferation;GO:0090288//negative regulation of cellular response to growth factor stimulus;GO:0007155//cell adhesion;GO:0007269//neurotransmitter secretion;GO:0090280//positive regulation of calcium ion import;GO:0070509//calcium ion import;GO:0045944//positive regulation of transcription from RNA polymerase II promoter;GO:0001953//negative regula…	K06103//calcium/calmodulin-dependent serine protein kinase [EC:2.7.11.1]	NP_003679.2//peripheral plasma membrane protein CASK isoform 1 [Homo sapiens];NP_001119526.1//peripheral plasma membrane protein CASK isoform 2 [Homo sapiens];NP_001119527.1//peripheral plasma membrane protein CASK isoform 3 [Homo sapiens]
838	1261	12.5039	155.072	3.63249	6.93968e-50	Up	3.43761e-51	CASP5	GO:0072558//NLRP1 inflammasome complex;GO:0043025//neuronal cell body;GO:0043005//neuron projection	GO:0097110//scaffold protein binding;GO:0008234//cysteine-type peptidase activity;GO:0097153//cysteine-type endopeptidase activity involved in apoptotic process;GO:0004197//cysteine-type endopeptidase activity	GO:0021762//substantia nigra development;GO:0070269//pyroptosis;GO:0050718//positive regulation of interleukin-1 beta secretion;GO:0071260//cellular response to mechanical stimulus;GO:0006915//apoptotic process;GO:0050727//regulation of inflammatory response;GO:0006508//proteolysis;GO:0035234//ectopic germ cell programmed cell death;GO:0042981//regulation of apoptotic process	K04395//caspase 5 [EC:3.4.22.58]	NP_001129582.1//caspase-5 isoform c [Homo sapiens];NP_001129581.1//caspase-5 isoform b [Homo sapiens];NP_004338.3//caspase-5 isoform a precursor [Homo sapiens];NP_001129584.1//caspase-5 isoform f [Homo sapiens]
844	1993	1.58261	5.21624	1.7207	0.0157051	Up	0.00652361	CASQ1	GO:0030315//T-tubule;GO:0005790//smooth endoplasmic reticulum;GO:0005759//mitochondrial matrix;GO:0005783//endoplasmic reticulum;GO:0016529//sarcoplasmic reticulum;GO:0033018//sarcoplasmic reticulum lumen;GO:0005794//Golgi apparatus;GO:0031674//I band;GO:0014804//terminal cisterna lumen;GO:0005739//mitochondrion;GO:0033017//sarcoplasmic reticulum membrane	GO:0005509//calcium ion binding	GO:1903779//regulation of cardiac conduction;GO:0014809//regulation of skeletal muscle contraction by regulation of release of sequestered calcium ion;GO:0045214//sarcomere organization;GO:0034220//ion transmembrane transport;GO:0009408//response to heat;GO:0051258//protein polymerization;GO:0014894//response to denervation involved in regulation of muscle adaptation;GO:0010033//response to organ…	K01539//sodium/potassium-transporting ATPase subunit alpha [EC:3.6.3.9];K22023//null	XP_019288734.1//PREDICTED: calsequestrin-1 [Panthera pardus]
846	5011	1.64687	21.8221	3.72799	4.86423e-11	Up	8.14888e-12	CASR	GO:0016323//basolateral plasma membrane;GO:0030424//axon;GO:0005634//nucleus;GO:0016324//apical plasma membrane;GO:0005737//cytoplasm;GO:0043025//neuronal cell body;GO:0009986//cell surface;GO:0005887//integral component of plasma membrane;GO:0043679//axon terminus;GO:0005886//plasma membrane	GO:0000287//magnesium ion binding;GO:0004435//phosphatidylinositol phospholipase C activity;GO:0016597//amino acid binding;GO:0042803//protein homodimerization activity;GO:0019808//polyamine binding;GO:0019901//protein kinase binding;GO:0004930//G-protein coupled receptor activity;GO:0044325//ion channel binding;GO:0005178//integrin binding;GO:0005509//calcium ion binding;GO:0008144//drug binding	GO:0007200//phospholipase C-activating G-protein coupled receptor signaling pathway;GO:0071456//cellular response to hypoxia;GO:0032024//positive regulation of insulin secretion;GO:0071404//cellular response to low-density lipoprotein particle stimulus;GO:0001503//ossification;GO:0050927//positive regulation of positive chemotaxis;GO:0090280//positive regulation of calcium ion import;GO:0045907//…	K04612//calcium-sensing receptor	NP_000379.2//extracellular calcium-sensing receptor isoform 2 precursor [Homo sapiens];NP_001171536.1//extracellular calcium-sensing receptor isoform 1 precursor [Homo sapiens]
54897	4574	85.9004	27.3521	-1.65102	4.36914e-14	Down	6.13714e-15	CASZ1	NA	NA	NA	K10955//intestinal mucin-2	XP_007978782.1//PREDICTED: zinc finger protein castor homolog 1 isoform X1 [Chlorocebus sabaeus];XP_011539937.1//PREDICTED: zinc finger protein castor homolog 1 isoform X4 [Homo sapiens]
112464	1039	154.239	74.4027	-1.05174	2.78671e-12	Down	4.33617e-13	CAVIN3	GO:0005901//caveola;GO:0043234//protein complex;GO:0005829//cytosol;GO:0005737//cytoplasm	GO:0005080//protein kinase C binding	GO:1901003//negative regulation of fermentation;GO:0030866//cortical actin cytoskeleton organization;GO:0070374//positive regulation of ERK1 and ERK2 cascade;GO:0032922//circadian regulation of gene expression;GO:0051898//negative regulation of protein kinase B signaling	K19387//polymerase I and transcript release factor	NP_659477.2//caveolae-associated protein 3 [Homo sapiens]
347273	3098	17.9759	48.1358	1.42105	6.7797e-07	Up	1.56374e-07	CAVIN4	GO:0005901//caveola;GO:0030018//Z disc;GO:0005829//cytosol;GO:0042383//sarcolemma;GO:0005886//plasma membrane;GO:0005737//cytoplasm	NA	GO:0010468//regulation of gene expression;GO:0030154//cell differentiation;GO:0045944//positive regulation of transcription from RNA polymerase II promoter;GO:0006351//transcription, DNA-templated;GO:0007517//muscle organ development	K19387//polymerase I and transcript release factor	NP_001018126.1//caveolae-associated protein 4 [Homo sapiens]
863	4340	948.619	309.205	-1.61726	2.27521e-25	Down	2.0245e-26	CBFA2T3	GO:0005634//nucleus;GO:0005654//nucleoplasm;GO:0005730//nucleolus;GO:0000139//Golgi membrane	GO:0046872//metal ion binding;GO:0003714//transcription corepressor activity;GO:0003700//transcription factor activity, sequence-specific DNA binding	GO:0045892//negative regulation of transcription, DNA-templated;GO:1903715//regulation of aerobic respiration;GO:0006351//transcription, DNA-templated;GO:0032436//positive regulation of proteasomal ubiquitin-dependent protein catabolic process;GO:0001666//response to hypoxia;GO:0008283//cell proliferation;GO:0030851//granulocyte differentiation;GO:0045820//negative regulation of glycolytic proces…	K10053//runt-related transcription factor 1; translocated to, 1	XP_005256380.1//PREDICTED: protein CBFA2T3 isoform X1 [Homo sapiens];XP_007992556.1//PREDICTED: protein CBFA2T3 isoform X1 [Chlorocebus sabaeus]
643866	2360	84.2895	274.968	1.70584	1.39652e-37	Up	9.06355e-39	CBLN3	GO:0005615//extracellular space;GO:0005783//endoplasmic reticulum;GO:0005794//Golgi apparatus;GO:0030054//cell junction;GO:0045202//synapse	NA	NA	K18744//caprin-2	XP_004091939.1//PREDICTED: cerebellin-3 [Nomascus leucogenys]
79635	2762	62.7592	27.9853	-1.16516	1.8297e-06	Down	4.40378e-07	CCDC121	NA	NA	NA	K20283//golgin subfamily A member 4;K18626//trichohyalin;K11515//inner centromere protein	XP_005264617.1//PREDICTED: coiled-coil domain-containing protein 121 isoform X1 [Homo sapiens];NP_001136155.1//coiled-coil domain-containing protein 121 isoform 2 [Homo sapiens]
101927581	849	7.05766	1.05351	-2.74398	8.51757e-05	Down	2.46659e-05	CCDC182	NA	NA	GO:0008585//female gonad development	NA	XP_009431173.2//PREDICTED: coiled-coil domain-containing protein 182 [Pan troglodytes]
387856	2380	0.914571	4.11669	2.17032	0.00347293	Up	0.00126277	CCDC184	GO:0005737//cytoplasm	NA	NA	K15009//SH3 and multiple ankyrin repeat domains protein;K16628//collagen, type VII, alpha	NP_001013657.3//coiled-coil domain-containing protein 184 [Homo sapiens]
90835	1472	23.6133	9.33507	-1.33886	0.000574589	Down	0.000185962	CCDC189	NA	NA	NA	NA	NP_001182549.1//coiled-coil domain-containing protein 189 isoform 2 [Homo sapiens];NP_001014979.2//coiled-coil domain-containing protein 189 isoform 1 [Homo sapiens]
148870	2174	43.0515	20.6907	-1.05708	0.000570067	Down	0.000184335	CCDC27	NA	NA	NA	K16464//centrosomal protein CEP250	NP_689705.2//coiled-coil domain-containing protein 27 [Homo sapiens]
284001	4828	508.552	1534.02	1.59285	3.34158e-157	Up	3.9466e-159	CCDC57	NA	NA	NA	K00665//fatty acid synthase, animal type [EC:2.3.1.85];K16808//nuclear mitotic apparatus protein 1	NP_932348.2//coiled-coil domain-containing protein 57 isoform 1 [Homo sapiens];NP_001303250.1//coiled-coil domain-containing protein 57 isoform 2 [Homo sapiens]
168455	6827	217.29	454.015	1.06312	1.21017e-32	Up	8.78386e-34	CCDC71L	NA	NA	GO:0044255//cellular lipid metabolic process;GO:0045600//positive regulation of fat cell differentiation	K06237//collagen, type IV, alpha;K13172//serine/arginine repetitive matrix protein 2	NP_787080.2//coiled-coil domain-containing protein 71L [Homo sapiens]
114800	3727	20.4837	64.3412	1.65127	2.53523e-11	Up	4.17161e-12	CCDC85A	NA	NA	NA	K13864//solute carrier family 7 (cationic amino acid transporter), member 2;K16758//coiled-coil domain-containing protein 85B	NP_001335444.1//coiled-coil domain-containing protein 85A isoform 5 [Homo sapiens];NP_001335445.1//coiled-coil domain-containing protein 85A isoform 6 [Homo sapiens];NP_001073902.1//coiled-coil domain-containing protein 85A isoform 2 [Homo sapiens];NP_001335441.1//coiled-coil domain-containing protein 85A isoform 1 [Homo sapiens];NP_001335443.1//coiled-coil domain-containing protein 85A isoform 4…
317762	5671	147.549	66.9131	-1.14084	1.33972e-12	Down	2.04852e-13	CCDC85C	GO:0005923//bicellular tight junction;GO:0043296//apical junction complex	NA	GO:0021987//cerebral cortex development	K13864//solute carrier family 7 (cationic amino acid transporter), member 2;K16758//coiled-coil domain-containing protein 85B	NP_001138467.1//coiled-coil domain-containing protein 85C [Homo sapiens]
388115	5344	400.108	165.175	-1.27639	2.31362e-36	Down	1.5387e-37	CCDC9B	NA	GO:0003723//RNA binding	NA	K19475//WAS/WASL-interacting protein;K06236//collagen, type I, alpha;K17985//activating molecule in BECN1-regulated autophagy protein 1	NP_997263.2//uncharacterized protein C15orf52 [Homo sapiens]
6346	594	0.909478	12.7349	3.8076	1.05674e-08	Up	2.09203e-09	CCL1	GO:0005615//extracellular space;GO:0005623//cell;GO:0005576//extracellular region	GO:0008009//chemokine activity;GO:0048020//CCR chemokine receptor binding	GO:0061844//null;GO:0043547//positive regulation of GTPase activity;GO:0071356//cellular response to tumor necrosis factor;GO:0071346//cellular response to interferon-gamma;GO:0071347//cellular response to interleukin-1;GO:0006935//chemotaxis;GO:0051384//response to glucocorticoid;GO:0006874//cellular calcium ion homeostasis;GO:0007186//G-protein coupled receptor signaling pathway;GO:0048247//lym…	K05514//C-C motif chemokine 1	NP_002972.1//C-C motif chemokine 1 precursor [Homo sapiens]
6357	861	0.608713	2.16243	1.82882	0.0178213	Up	0.00748634	CCL13	GO:0005615//extracellular space;GO:0005623//cell;GO:0005576//extracellular region	GO:0005102//receptor binding;GO:0008009//chemokine activity;GO:0048020//CCR chemokine receptor binding	GO:0061844//null;GO:0043547//positive regulation of GTPase activity;GO:0071356//cellular response to tumor necrosis factor;GO:0071346//cellular response to interferon-gamma;GO:0071347//cellular response to interleukin-1;GO:0002548//monocyte chemotaxis;GO:0006935//chemotaxis;GO:0006874//cellular calcium ion homeostasis;GO:0007186//G-protein coupled receptor signaling pathway;GO:0048247//lymphocyte…	K16595//C-C motif chemokine 13	NP_005399.1//C-C motif chemokine 13 precursor [Homo sapiens]
6363	684	2.1672	745.096	8.42545	2.69393e-78	Up	8.27855e-80	CCL19	GO:0005615//extracellular space;GO:0005623//cell;GO:0005622//intracellular;GO:0005576//extracellular region	GO:0031732//CCR7 chemokine receptor binding;GO:0031735//CCR10 chemokine receptor binding;GO:0008009//chemokine activity;GO:0048020//CCR chemokine receptor binding;GO:0042379//chemokine receptor binding	GO:0046330//positive regulation of JNK cascade;GO:0061844//null;GO:0034695//response to prostaglandin E;GO:0042102//positive regulation of T cell proliferation;GO:0002606//positive regulation of dendritic cell antigen processing and presentation;GO:0060491//regulation of cell projection assembly;GO:0071356//cellular response to tumor necrosis factor;GO:0045807//positive regulation of endocytosis;…	K05512//C-C motif chemokine 19	NP_006265.1//C-C motif chemokine 19 precursor [Homo sapiens]
6347	760	76.612	580.103	2.92067	1.01448e-117	Up	1.86121e-119	CCL2	GO:0030425//dendrite;GO:0044299//C-fiber;GO:0005615//extracellular space;GO:0030139//endocytic vesicle;GO:0005622//intracellular;GO:0043679//axon terminus	GO:0004672//protein kinase activity;GO:0008201//heparin binding;GO:0031727//CCR2 chemokine receptor binding;GO:0048020//CCR chemokine receptor binding;GO:0008009//chemokine activity	GO:0031100//animal organ regeneration;GO:0043491//protein kinase B signaling;GO:0071356//cellular response to tumor necrosis factor;GO:0071346//cellular response to interferon-gamma;GO:0071347//cellular response to interleukin-1;GO:2000427//positive regulation of apoptotic cell clearance;GO:0010574//regulation of vascular endothelial growth factor production;GO:2000502//negative regulation of nat…	K14624//C-C motif chemokine 2	XP_008009200.1//PREDICTED: C-C motif chemokine 2 [Chlorocebus sabaeus]
6364	849	42.1794	1932.92	5.5181	0	Up	0	CCL20	GO:0005615//extracellular space;GO:0005622//intracellular;GO:0005576//extracellular region	GO:0048020//CCR chemokine receptor binding;GO:0008009//chemokine activity;GO:0031731//CCR6 chemokine receptor binding	GO:0061844//null;GO:0072678//T cell migration;GO:0071222//cellular response to lipopolysaccharide;GO:0043547//positive regulation of GTPase activity;GO:0042742//defense response to bacterium;GO:0071356//cellular response to tumor necrosis factor;GO:0035584//calcium-mediated signaling using intracellular calcium source;GO:0071346//cellular response to interferon-gamma;GO:0051770//positive regulati…	K14625//C-C motif chemokine 20	NP_001123518.1//C-C motif chemokine 20 isoform 2 precursor [Homo sapiens];NP_004582.1//C-C motif chemokine 20 isoform 1 precursor [Homo sapiens]
6366	913	897.697	334.217	-1.42544	1.37305e-87	Down	3.67628e-89	CCL21	GO:0005615//extracellular space;GO:0005623//cell;GO:0005576//extracellular region;GO:0005578//proteinaceous extracellular matrix	GO:0031732//CCR7 chemokine receptor binding;GO:0008009//chemokine activity;GO:0048020//CCR chemokine receptor binding;GO:0042379//chemokine receptor binding	GO:0046330//positive regulation of JNK cascade;GO:0061844//null;GO:0034695//response to prostaglandin E;GO:0002606//positive regulation of dendritic cell antigen processing and presentation;GO:0097026//dendritic cell dendrite assembly;GO:0071356//cellular response to tumor necrosis factor;GO:0071346//cellular response to interferon-gamma;GO:0071347//cellular response to interleukin-1;GO:2000147//…	K16062//C-C motif chemokine 21	NP_002980.1//C-C motif chemokine 21 precursor [Homo sapiens]
6367	2933	452.475	184.845	-1.29152	6.22184e-44	Down	3.51722e-45	CCL22	NA	NA	NA	K21095//C-C motif chemokine 22	AAB58360.1//macrophage-derived chemokine precursor [Homo sapiens]
6369	360	7.62046	3.03714	-1.32717	0.0375847	Down	0.0169672	CCL24	GO:0005615//extracellular space	GO:0031728//CCR3 chemokine receptor binding;GO:0048018//receptor agonist activity;GO:0048020//CCR chemokine receptor binding;GO:0008009//chemokine activity	GO:0030335//positive regulation of cell migration;GO:0050729//positive regulation of inflammatory response;GO:0043547//positive regulation of GTPase activity;GO:0071356//cellular response to tumor necrosis factor;GO:0071346//cellular response to interferon-gamma;GO:0071347//cellular response to interleukin-1;GO:0001938//positive regulation of endothelial cell proliferation;GO:0045766//positive re…	K21097//C-C motif chemokine 24	NP_002982.2//C-C motif chemokine 24 precursor [Homo sapiens]
6348	813	229.243	5374.13	4.55108	3.72772e-220	Up	2.54328e-222	CCL3	GO:0005615//extracellular space;GO:0005829//cytosol;GO:0005622//intracellular;GO:0005576//extracellular region;GO:0005737//cytoplasm	GO:0016301//kinase activity;GO:0042802//identical protein binding;GO:0031726//CCR1 chemokine receptor binding;GO:0004672//protein kinase activity;GO:0031730//CCR5 chemokine receptor binding;GO:0016004//phospholipase activator activity;GO:0008009//chemokine activity;GO:0042056//chemoattractant activity;GO:0004698//calcium-dependent protein kinase C activity	GO:0050850//positive regulation of calcium-mediated signaling;GO:0001649//osteoblast differentiation;GO:0030335//positive regulation of cell migration;GO:0043491//protein kinase B signaling;GO:0071356//cellular response to tumor necrosis factor;GO:0071346//cellular response to interferon-gamma;GO:0032760//positive regulation of tumor necrosis factor production;GO:0071347//cellular response to int…	K05408//C-C motif chemokine 3	XP_004041930.2//PREDICTED: uncharacterized protein LOC101139671 [Gorilla gorilla gorilla]
6349	805	56.523	352.77	2.64182	0.000361719	Up	0.000113874	CCL3L1	GO:0005615//extracellular space;GO:0005576//extracellular region	GO:0008009//chemokine activity;GO:0048020//CCR chemokine receptor binding	GO:0048247//lymphocyte chemotaxis;GO:0007186//G-protein coupled receptor signaling pathway;GO:0030593//neutrophil chemotaxis;GO:0070098//chemokine-mediated signaling pathway;GO:0043547//positive regulation of GTPase activity;GO:0071356//cellular response to tumor necrosis factor;GO:0006954//inflammatory response;GO:0071346//cellular response to interferon-gamma;GO:0071347//cellular response to in…	K05408//C-C motif chemokine 3	XP_004041930.2//PREDICTED: uncharacterized protein LOC101139671 [Gorilla gorilla gorilla]
414062	780	44.8267	1812.97	5.33785	3.02561e-134	Up	4.63156e-136	CCL3L3	GO:0005615//extracellular space;GO:0005576//extracellular region	GO:0008009//chemokine activity;GO:0048020//CCR chemokine receptor binding	GO:0048247//lymphocyte chemotaxis;GO:0007186//G-protein coupled receptor signaling pathway;GO:0030593//neutrophil chemotaxis;GO:0070098//chemokine-mediated signaling pathway;GO:0043547//positive regulation of GTPase activity;GO:0071356//cellular response to tumor necrosis factor;GO:0006954//inflammatory response;GO:0071346//cellular response to interferon-gamma;GO:0071347//cellular response to in…	K05408//C-C motif chemokine 3	XP_004041930.2//PREDICTED: uncharacterized protein LOC101139671 [Gorilla gorilla gorilla]
6351	667	17.3785	4090.44	7.87881	0	Up	0	CCL4	GO:0005615//extracellular space;GO:0005576//extracellular region	GO:0005125//cytokine activity;GO:0042802//identical protein binding;GO:0031730//CCR5 chemokine receptor binding;GO:0008009//chemokine activity;GO:0031726//CCR1 chemokine receptor binding	GO:0050850//positive regulation of calcium-mediated signaling;GO:0035690//cellular response to drug;GO:0043547//positive regulation of GTPase activity;GO:0071356//cellular response to tumor necrosis factor;GO:0009636//response to toxic substance;GO:0071346//cellular response to interferon-gamma;GO:0071347//cellular response to interleukin-1;GO:0007163//establishment or maintenance of cell polarit…	K12964//C-C motif chemokine 4	NP_002975.1//C-C motif chemokine 4 precursor [Homo sapiens]
388372	840	5.85349	432.949	6.20876	2.15727e-39	Up	1.34814e-40	CCL4L1	GO:0005615//extracellular space	GO:0008009//chemokine activity	GO:0006955//immune response	K12964//C-C motif chemokine 4	NP_996890.1//C-C motif chemokine 4-like precursor [Homo sapiens]
9560	793	4.4479	833.554	7.55001	1.50882e-114	Up	2.87196e-116	CCL4L2	GO:0005615//extracellular space	GO:0008009//chemokine activity;GO:0048020//CCR chemokine receptor binding	GO:0048247//lymphocyte chemotaxis;GO:0007186//G-protein coupled receptor signaling pathway;GO:0030593//neutrophil chemotaxis;GO:0070098//chemokine-mediated signaling pathway;GO:0043547//positive regulation of GTPase activity;GO:0071356//cellular response to tumor necrosis factor;GO:0006954//inflammatory response;GO:0071346//cellular response to interferon-gamma;GO:0071347//cellular response to in…	K12964//C-C motif chemokine 4	NP_001278397.1//C-C motif chemokine 4-like isoform 1 precursor [Homo sapiens];NP_001278403.1//C-C motif chemokine 4-like isoform 6 precursor [Homo sapiens];NP_001278404.1//C-C motif chemokine 4-like isoform 7 precursor [Homo sapiens];NP_001278401.1//C-C motif chemokine 4-like isoform 4 precursor [Homo sapiens];NP_001278400.1//C-C motif chemokine 4-like isoform 3 precursor [Homo sapiens];NP_001278…
6355	1351	3.95552	76.7806	4.2788	5.45907e-28	Up	4.50384e-29	CCL8	GO:0005615//extracellular space;GO:0005623//cell	GO:0004672//protein kinase activity;GO:0016004//phospholipase activator activity;GO:0008009//chemokine activity	GO:0006955//immune response;GO:0007267//cell-cell signaling;GO:0006816//calcium ion transport;GO:0006874//cellular calcium ion homeostasis;GO:0006887//exocytosis	K16596//C-C motif chemokine 8	XP_008009204.1//PREDICTED: C-C motif chemokine 8 [Chlorocebus sabaeus]
140706	2532	2.48891	59.049	4.56832	2.46921e-23	Up	2.36983e-24	CCM2L	NA	NA	GO:0003222//ventricular trabecula myocardium morphogenesis;GO:0034111//negative regulation of homotypic cell-cell adhesion;GO:0003209//cardiac atrium morphogenesis;GO:0090271//positive regulation of fibroblast growth factor production;GO:0032091//negative regulation of protein binding;GO:0042060//wound healing;GO:0055017//cardiac muscle tissue growth	K19475//WAS/WASL-interacting protein;K05747//Wiskott-Aldrich syndrome protein;K05748//WAS protein family, member 2	NP_542192.2//cerebral cavernous malformations 2 protein-like [Homo sapiens]
8900	1908	78.532	26.0942	-1.58955	6.09168e-12	Down	9.69178e-13	CCNA1	GO:0005634//nucleus;GO:0005654//nucleoplasm;GO:0015630//microtubule cytoskeleton;GO:0005829//cytosol;GO:0097123//cyclin A1-CDK2 complex	NA	GO:0000083//regulation of transcription involved in G1/S transition of mitotic cell cycle;GO:0007141//male meiosis I;GO:0051301//cell division;GO:0016579//protein deubiquitination;GO:0007283//spermatogenesis	K06627//cyclin A	NP_003905.1//cyclin-A1 isoform a [Homo sapiens];NP_001104515.1//cyclin-A1 isoform b [Homo sapiens];XP_003913816.3//cyclin-A1 isoform X1 [Papio anubis];XP_009190036.2//cyclin-A1 isoform X2 [Papio anubis]
894	6531	10.1875	2.63856	-1.94897	0.000774726	Down	0.000255044	CCND2	GO:0005634//nucleus;GO:0005654//nucleoplasm;GO:0031965//nuclear membrane;GO:0000785//chromatin;GO:0097129//cyclin D2-CDK4 complex;GO:0000307//cyclin-dependent protein kinase holoenzyme complex;GO:0005730//nucleolus;GO:0005829//cytosol	GO:0019901//protein kinase binding	GO:1900087//positive regulation of G1/S transition of mitotic cell cycle;GO:0071481//cellular response to X-ray;GO:0008344//adult locomotory behavior;GO:0045737//positive regulation of cyclin-dependent protein serine/threonine kinase activity;GO:0043066//negative regulation of apoptotic process;GO:0007616//long-term memory;GO:0051301//cell division;GO:0001934//positive regulation of protein phosp…	K10151//cyclin D2	NP_001750.1//G1/S-specific cyclin-D2 [Homo sapiens]
1230	2690	5889.49	2572.9	-1.19475	3.73177e-131	Down	5.9265e-133	CCR1	GO:0005887//integral component of plasma membrane;GO:0009897//external side of plasma membrane;GO:0016021//integral component of membrane;GO:0005886//plasma membrane	GO:0004435//phosphatidylinositol phospholipase C activity;GO:0071791//chemokine (C-C motif) ligand 5 binding;GO:0035717//chemokine (C-C motif) ligand 7 binding;GO:0016493//C-C chemokine receptor activity;GO:0019957//C-C chemokine binding;GO:0004950//chemokine receptor activity	GO:0030335//positive regulation of cell migration;GO:0030502//negative regulation of bone mineralization;GO:0010629//negative regulation of gene expression;GO:0002407//dendritic cell chemotaxis;GO:0007166//cell surface receptor signaling pathway;GO:0045672//positive regulation of osteoclast differentiation;GO:0006935//chemotaxis;GO:0006874//cellular calcium ion homeostasis;GO:0009611//response to…	K04176//C-C chemokine receptor type 1	NP_001286.1//C-C chemokine receptor type 1 [Homo sapiens]
729230	3591	3162.43	305.436	-3.37209	0	Down	0	CCR2	GO:0030425//dendrite;GO:0005737//cytoplasm;GO:0048471//perinuclear region of cytoplasm;GO:0043204//perikaryon;GO:0043025//neuronal cell body;GO:0005887//integral component of plasma membrane;GO:0005829//cytosol;GO:0016021//integral component of membrane;GO:0005886//plasma membrane	GO:0031727//CCR2 chemokine receptor binding;GO:0016493//C-C chemokine receptor activity;GO:0042803//protein homodimerization activity;GO:0004950//chemokine receptor activity	GO:0010820//positive regulation of T cell chemotaxis;GO:0007259//JAK-STAT cascade;GO:0043310//negative regulation of eosinophil degranulation;GO:0010574//regulation of vascular endothelial growth factor production;GO:2000439//positive regulation of monocyte extravasation;GO:0002827//positive regulation of T-helper 1 type immune response;GO:0032729//positive regulation of interferon-gamma producti…	K04177//C-C chemokine receptor type 2	NP_001116513.2//C-C chemokine receptor type 2 isoform A [Homo sapiens];ACN78985.1//C-C chemokine receptor 2 transcript variant 2, partial [Pan troglodytes troglodytes]
1232	1717	33.4766	10.0065	-1.74221	2.34007e-06	Down	5.68448e-07	CCR3	GO:0005887//integral component of plasma membrane;GO:0016021//integral component of membrane;GO:0005886//plasma membrane	GO:0016493//C-C chemokine receptor activity;GO:0019957//C-C chemokine binding;GO:0004950//chemokine receptor activity	GO:0016032//viral process;GO:0006968//cellular defense response;GO:0006954//inflammatory response;GO:0007155//cell adhesion;GO:0007204//positive regulation of cytosolic calcium ion concentration;GO:0006935//chemotaxis;GO:0045766//positive regulation of angiogenesis;GO:0001938//positive regulation of endothelial cell proliferation;GO:0007188//adenylate cyclase-modulating G-protein coupled receptor…	K04178//C-C chemokine receptor type 3	XP_016861174.1//PREDICTED: C-C chemokine receptor type 3 isoform X1 [Homo sapiens];NP_001158152.1//C-C chemokine receptor type 3 isoform 3 [Homo sapiens]
1234	3451	106.9	36.6723	-1.5435	1.24169e-15	Down	1.61744e-16	CCR5	GO:0005768//endosome;GO:0009897//external side of plasma membrane;GO:0016021//integral component of membrane	GO:0003779//actin binding;GO:0071791//chemokine (C-C motif) ligand 5 binding;GO:0016493//C-C chemokine receptor activity	GO:0070723//response to cholesterol;GO:0014808//release of sequestered calcium ion into cytosol by sarcoplasmic reticulum;GO:0000165//MAPK cascade;GO:0071222//cellular response to lipopolysaccharide;GO:0007267//cell-cell signaling;GO:0019722//calcium-mediated signaling;GO:0006954//inflammatory response;GO:0006955//immune response;GO:0006935//chemotaxis	K04180//C-C chemokine receptor type 5	XP_005546959.1//PREDICTED: C-C chemokine receptor type 5 [Macaca fascicularis]
1236	2207	2.10898	27.6096	3.71055	6.95216e-11	Up	1.18141e-11	CCR7	NA	NA	NA	K04182//C-C chemokine receptor type 7	XP_008583574.1//PREDICTED: C-C chemokine receptor type 7 [Galeopterus variegatus]
10803	2518	1.08404	3.94588	1.86393	0.012179	Up	0.00494856	CCR9	GO:0009986//cell surface;GO:0005887//integral component of plasma membrane;GO:0016021//integral component of membrane;GO:0005886//plasma membrane	GO:0016493//C-C chemokine receptor activity;GO:0004950//chemokine receptor activity	GO:0007186//G-protein coupled receptor signaling pathway;GO:0007204//positive regulation of cytosolic calcium ion concentration;GO:0006955//immune response;GO:0006935//chemotaxis;GO:0002305//CD8-positive, gamma-delta intraepithelial T cell differentiation;GO:0006968//cellular defense response	K04184//C-C chemokine receptor type 9	NP_112477.1//C-C chemokine receptor type 9 isoform A [Homo sapiens];AAH95516.1//CCR9 protein, partial [Homo sapiens]
9034	1739	267.256	615.386	1.20327	6.13307e-51	Up	2.96069e-52	CCRL2	GO:0005887//integral component of plasma membrane;GO:0005886//plasma membrane	GO:0048020//CCR chemokine receptor binding;GO:0004950//chemokine receptor activity;GO:0042379//chemokine receptor binding	GO:0007186//G-protein coupled receptor signaling pathway;GO:0006935//chemotaxis;GO:0006954//inflammatory response	K08373//C-C chemokine receptor-like 2	XP_011888751.1//PREDICTED: C-C chemokine receptor-like 2 isoform X1 [Cercocebus atys];NP_001124382.1//C-C chemokine receptor-like 2 isoform 2 [Homo sapiens]
929	1550	1142.89	2514.17	1.1374	3.40485e-105	Up	7.08612e-107	CD14	GO:0070062//extracellular exosome;GO:0010008//endosome membrane;GO:0030667//secretory granule membrane;GO:0005615//extracellular space;GO:0031362//anchored component of external side of plasma membrane;GO:0046696//lipopolysaccharide receptor complex;GO:0045121//membrane raft;GO:0005794//Golgi apparatus;GO:0005576//extracellular region;GO:0005886//plasma membrane	GO:0001530//lipopolysaccharide binding;GO:0071723//lipopeptide binding;GO:0001847//opsonin receptor activity;GO:0070891//lipoteichoic acid binding;GO:0016019//peptidoglycan receptor activity	GO:0032481//positive regulation of type I interferon production;GO:0035666//TRIF-dependent toll-like receptor signaling pathway;GO:0097190//apoptotic signaling pathway;GO:0038124//toll-like receptor TLR6:TLR2 signaling pathway;GO:0032026//response to magnesium ion;GO:0071222//cellular response to lipopolysaccharide;GO:0007166//cell surface receptor signaling pathway;GO:0045807//positive regulatio…	K04391//monocyte differentiation antigen CD14	NP_000582.1//monocyte differentiation antigen CD14 precursor [Homo sapiens]
4064	2725	2312.93	934.505	-1.30745	1.56604e-147	Down	2.10099e-149	CD180	GO:0005887//integral component of plasma membrane;GO:0016021//integral component of membrane	GO:0004872//receptor activity	GO:0071222//cellular response to lipopolysaccharide;GO:0002322//B cell proliferation involved in immune response;GO:0002224//toll-like receptor signaling pathway;GO:0031666//positive regulation of lipopolysaccharide-mediated signaling pathway;GO:0045087//innate immune response;GO:0006954//inflammatory response	K06555//CD180 antigen	NP_005573.2//CD180 antigen precursor [Homo sapiens]
912	2300	1106.7	388.668	-1.50965	6.00438e-101	Down	1.31847e-102	CD1D	GO:0005765//lysosomal membrane;GO:0010008//endosome membrane;GO:0016323//basolateral plasma membrane;GO:0005783//endoplasmic reticulum;GO:0005737//cytoplasm;GO:0009986//cell surface;GO:0005887//integral component of plasma membrane;GO:0016021//integral component of membrane;GO:0005789//endoplasmic reticulum membrane;GO:0005886//plasma membrane	GO:0042393//histone binding;GO:0030884//exogenous lipid antigen binding;GO:0050839//cell adhesion molecule binding;GO:0071723//lipopeptide binding;GO:0030883//endogenous lipid antigen binding;GO:0030881//beta-2-microglobulin binding;GO:0004872//receptor activity;GO:0030882//lipid antigen binding	GO:0045089//positive regulation of innate immune response;GO:0042102//positive regulation of T cell proliferation;GO:0016032//viral process;GO:0048007//antigen processing and presentation, exogenous lipid antigen via MHC class Ib;GO:0045058//T cell selection;GO:0016045//detection of bacterium;GO:0048006//antigen processing and presentation, endogenous lipid antigen via MHC class Ib;GO:0034113//he…	K06448//T-cell surface glycoprotein CD1	NP_001757.1//antigen-presenting glycoprotein CD1d isoform 1 precursor [Homo sapiens];NP_001306074.1//antigen-presenting glycoprotein CD1d isoform 2 precursor [Homo sapiens]
933	3134	1066.1	453.715	-1.23249	1.26977e-68	Down	4.58637e-70	CD22	GO:0070062//extracellular exosome;GO:0016021//integral component of membrane;GO:0005886//plasma membrane	GO:0030246//carbohydrate binding	GO:0007155//cell adhesion	K06467//CD22 antigen	XP_018871401.1//PREDICTED: B-cell receptor CD22 isoform X1 [Gorilla gorilla gorilla];BAH13422.1//unnamed protein product [Homo sapiens];XP_018871403.1//PREDICTED: B-cell receptor CD22 isoform X4 [Gorilla gorilla gorilla];NP_001172028.1//B-cell receptor CD22 isoform 2 precursor [Homo sapiens];NP_001172029.1//B-cell receptor CD22 isoform 3 precursor [Homo sapiens]
29126	3691	9.92044	28.6805	1.53159	4.53453e-05	Up	1.27025e-05	CD274	GO:0070062//extracellular exosome;GO:0012505//endomembrane system;GO:0009897//external side of plasma membrane;GO:0016021//integral component of membrane;GO:0005886//plasma membrane	NA	GO:0046007//negative regulation of activated T cell proliferation;GO:0007165//signal transduction;GO:0030335//positive regulation of cell migration;GO:0032693//negative regulation of interleukin-10 production;GO:0034097//response to cytokine;GO:0042102//positive regulation of T cell proliferation;GO:0007166//cell surface receptor signaling pathway;GO:0031295//T cell costimulation;GO:1903556//nega…	K06745//programmed cell death 1 ligand 1	NP_054862.1//programmed cell death 1 ligand 1 isoform a precursor [Homo sapiens];NP_001300958.1//programmed cell death 1 ligand 1 isoform c precursor [Homo sapiens];NP_001254635.1//programmed cell death 1 ligand 1 isoform b precursor [Homo sapiens]
100130520	606	0.656797	3.13686	2.2558	0.0028019	Up	0.00100401	CD300H	GO:0016021//integral component of membrane;GO:0005576//extracellular region	NA	GO:0030593//neutrophil chemotaxis;GO:0001816//cytokine production	K06719//CD300 antigen	NP_001311002.1//CD300c molecule-like isoform 1 precursor [Homo sapiens];NP_001311005.1//CD300c molecule-like isoform 2 precursor [Homo sapiens]
947	2696	3.83911	15.7629	2.03768	4.1067e-05	Up	1.14452e-05	CD34	GO:0009897//external side of plasma membrane;GO:0016324//apical plasma membrane;GO:0005764//lysosome;GO:0005737//cytoplasm;GO:0048471//perinuclear region of cytoplasm;GO:0009925//basal plasma membrane;GO:0045171//intercellular bridge;GO:0005887//integral component of plasma membrane;GO:0036053//glomerular endothelium fenestra;GO:0005886//plasma membrane	GO:0030246//carbohydrate binding;GO:0043199//sulfate binding;GO:0008134//transcription factor binding	GO:0008217//regulation of blood pressure;GO:0061042//vascular wound healing;GO:0071971//extracellular exosome assembly;GO:1900041//negative regulation of interleukin-2 secretion;GO:0038001//paracrine signaling;GO:0045766//positive regulation of angiogenesis;GO:0072011//glomerular endothelium development;GO:0072089//stem cell proliferation;GO:0035759//mesangial cell-matrix adhesion;GO:0001935//end…	K06474//CD34 antigen	NP_001020280.1//hematopoietic progenitor cell antigen CD34 isoform a precursor [Homo sapiens];NP_001764.1//hematopoietic progenitor cell antigen CD34 isoform b precursor [Homo sapiens]
951	1260	2574.29	1206.68	-1.09313	6.56349e-79	Down	2.0057e-80	CD37	GO:0016020//membrane;GO:0070062//extracellular exosome;GO:0005887//integral component of plasma membrane;GO:0016021//integral component of membrane;GO:0001772//immunological synapse	NA	GO:0007166//cell surface receptor signaling pathway	K06475//CD37 antigen	XP_012316100.1//leukocyte antigen CD37 isoform X1 [Aotus nancymaae];XP_011766445.1//PREDICTED: leukocyte antigen CD37 isoform X1 [Macaca nemestrina]
952	5694	437.758	890.777	1.02493	1.15036e-39	Up	7.13615e-41	CD38	GO:0016020//membrane;GO:0070062//extracellular exosome;GO:0005634//nucleus;GO:0009986//cell surface;GO:0016021//integral component of membrane;GO:0005886//plasma membrane	GO:0003953//NAD+ nucleosidase activity;GO:0016849//phosphorus-oxygen lyase activity;GO:0042802//identical protein binding;GO:0016740//transferase activity;GO:0061809//NAD+ nucleotidase, cyclic ADP-ribose generating;GO:0050135//NAD(P)+ nucleosidase activity	GO:0032024//positive regulation of insulin secretion;GO:0097190//apoptotic signaling pathway;GO:0033194//response to hydroperoxide;GO:0030307//positive regulation of cell growth;GO:0032570//response to progesterone;GO:0045893//positive regulation of transcription, DNA-templated;GO:0030890//positive regulation of B cell proliferation;GO:0045779//negative regulation of bone resorption;GO:0060292//l…	K01242//ADP-ribosyl cyclase 1 [EC:3.2.2.6 2.4.99.20]	NP_001766.2//ADP-ribosyl cyclase/cyclic ADP-ribose hydrolase 1 [Homo sapiens]
958	1629	222.437	1374.67	2.62762	1.01069e-288	Up	5.04128e-291	CD40	GO:0043231//intracellular membrane-bounded organelle;GO:0070062//extracellular exosome;GO:0005615//extracellular space;GO:0009897//external side of plasma membrane;GO:0005737//cytoplasm;GO:0043025//neuronal cell body;GO:0043196//varicosity;GO:0009986//cell surface;GO:0005887//integral component of plasma membrane;GO:0016021//integral component of membrane;GO:0035631//CD40 receptor complex;GO:0005…	GO:0019904//protein domain specific binding;GO:0004872//receptor activity;GO:0031625//ubiquitin protein ligase binding;GO:0004871//signal transducer activity;GO:0005031//tumor necrosis factor-activated receptor activity;GO:0019899//enzyme binding;GO:0003823//antigen binding	GO:0071260//cellular response to mechanical stimulus;GO:0097190//apoptotic signaling pathway;GO:0042127//regulation of cell proliferation;GO:0071222//cellular response to lipopolysaccharide;GO:0071356//cellular response to tumor necrosis factor;GO:0043491//protein kinase B signaling;GO:0030890//positive regulation of B cell proliferation;GO:0071347//cellular response to interleukin-1;GO:0048304//…	K03160//tumor necrosis factor receptor superfamily member 5	NP_001289682.1//tumor necrosis factor receptor superfamily member 5 isoform 3 precursor [Homo sapiens];NP_001241.1//tumor necrosis factor receptor superfamily member 5 isoform 1 precursor [Homo sapiens];NP_001309351.1//tumor necrosis factor receptor superfamily member 5 isoform 5 precursor [Homo sapiens];NP_690593.1//tumor necrosis factor receptor superfamily member 5 isoform 2 precursor [Homo sa…
960	4750	2344.88	11968.4	2.35165	0	Up	0	CD44	GO:0070062//extracellular exosome;GO:0030667//secretory granule membrane;GO:0042995//cell projection;GO:0005925//focal adhesion;GO:0016324//apical plasma membrane;GO:0031258//lamellipodium membrane;GO:0035692//macrophage migration inhibitory factor receptor complex;GO:0009986//cell surface;GO:0005887//integral component of plasma membrane;GO:0005829//cytosol;GO:0005794//Golgi apparatus;GO:0016021…	GO:0005518//collagen binding;GO:0005540//hyaluronic acid binding	GO:0050731//positive regulation of peptidyl-tyrosine phosphorylation;GO:0043154//negative regulation of cysteine-type endopeptidase activity involved in apoptotic process;GO:0030214//hyaluronan catabolic process;GO:0051216//cartilage development;GO:1900625//positive regulation of monocyte aggregation;GO:0098609//cell-cell adhesion;GO:0043518//negative regulation of DNA damage response, signal tra…	K06256//CD44 antigen	NP_001001391.1//CD44 antigen isoform 4 precursor [Homo sapiens];NP_001189485.1//CD44 antigen isoform 7 precursor [Homo sapiens];NP_001189484.1//CD44 antigen isoform 6 precursor [Homo sapiens];NP_001001390.1//CD44 antigen isoform 3 precursor [Homo sapiens];NP_001189486.1//CD44 antigen isoform 8 precursor [Homo sapiens];NP_001001392.1//CD44 antigen isoform 5 precursor [Homo sapiens];NP_000601.3//CD…
962	1169	3.83304	132.395	5.11021	2.2048e-41	Up	1.30453e-42	CD48	GO:0016020//membrane;GO:0070062//extracellular exosome;GO:0009897//external side of plasma membrane;GO:0031225//anchored component of membrane;GO:0005887//integral component of plasma membrane;GO:0045121//membrane raft;GO:0043234//protein complex;GO:0016021//integral component of membrane;GO:0046658//anchored component of plasma membrane;GO:0005886//plasma membrane	GO:0004872//receptor activity;GO:0003823//antigen binding	GO:0042110//T cell activation;GO:0007165//signal transduction;GO:0050900//leukocyte migration;GO:0006952//defense response;GO:0045576//mast cell activation;GO:0002819//regulation of adaptive immune response	K06479//CD48 antigen	NP_001769.2//CD48 antigen isoform 1 precursor [Homo sapiens];NP_001242959.1//CD48 antigen isoform 2 precursor [Homo sapiens]
965	1190	248.805	805.45	1.69478	5.4733e-100	Up	1.21754e-101	CD58	GO:0016020//membrane;GO:0070062//extracellular exosome;GO:0030667//secretory granule membrane;GO:0101003//ficolin-1-rich granule membrane;GO:0031225//anchored component of membrane;GO:0009986//cell surface;GO:0005887//integral component of plasma membrane;GO:0016021//integral component of membrane;GO:0005886//plasma membrane	GO:0005102//receptor binding	GO:0050900//leukocyte migration;GO:0071356//cellular response to tumor necrosis factor;GO:0098609//cell-cell adhesion;GO:0071346//cellular response to interferon-gamma;GO:0007155//cell adhesion;GO:2000484//positive regulation of interleukin-8 secretion;GO:0034113//heterotypic cell-cell adhesion;GO:0043312//neutrophil degranulation	K06492//CD58 antigen	XP_016858358.1//PREDICTED: lymphocyte function-associated antigen 3 isoform X1 [Homo sapiens];NP_001770.1//lymphocyte function-associated antigen 3 isoform 1 [Homo sapiens]
923	3254	232.537	58.8435	-1.9825	2.8455e-40	Down	1.73908e-41	CD6	GO:0031226//intrinsic component of plasma membrane;GO:0005887//integral component of plasma membrane;GO:0016021//integral component of membrane;GO:0005576//extracellular region;GO:0001772//immunological synapse	GO:0001530//lipopolysaccharide binding;GO:0005044//scavenger receptor activity;GO:0042802//identical protein binding;GO:0070891//lipoteichoic acid binding	GO:0001771//immunological synapse formation;GO:0042102//positive regulation of T cell proliferation;GO:0032496//response to lipopolysaccharide;GO:0007157//heterophilic cell-cell adhesion via plasma membrane cell adhesion molecules;GO:0002250//adaptive immune response;GO:0002438//acute inflammatory response to antigenic stimulus;GO:0031663//lipopolysaccharide-mediated signaling pathway;GO:0045087/…	K06456//T-cell surface glycoprotein CD6	NP_001241679.1//T-cell differentiation antigen CD6 isoform 2 precursor [Homo sapiens];NP_006716.3//T-cell differentiation antigen CD6 isoform 1 precursor [Homo sapiens];AAC51165.1//CD6e [Homo sapiens]
941	2757	3.3464	878.828	8.03683	1.56503e-99	Up	3.53526e-101	CD80	GO:0098636//protein complex involved in cell adhesion;GO:0009986//cell surface;GO:0009897//external side of plasma membrane;GO:0005622//intracellular;GO:0016021//integral component of membrane;GO:0005886//plasma membrane	GO:0001618//virus receptor activity;GO:0015026//coreceptor activity;GO:0046934//phosphatidylinositol-4,5-bisphosphate 3-kinase activity	GO:0042110//T cell activation;GO:0050731//positive regulation of peptidyl-tyrosine phosphorylation;GO:0014066//regulation of phosphatidylinositol 3-kinase signaling;GO:0045627//positive regulation of T-helper 1 cell differentiation;GO:0046641//positive regulation of alpha-beta T cell proliferation;GO:0071222//cellular response to lipopolysaccharide;GO:0007267//cell-cell signaling;GO:0035556//intr…	K05412//CD80 antigen	NP_005182.1//T-lymphocyte activation antigen CD80 precursor [Homo sapiens]
3732	1715	1499.9	5843.8	1.96205	0	Up	0	CD82	GO:0070062//extracellular exosome;GO:0005887//integral component of plasma membrane;GO:0005886//plasma membrane	NA	GO:0007166//cell surface receptor signaling pathway	K06509//CD82 antigen	EAW68065.1//CD82 antigen, isoform CRA_b [Homo sapiens]
9308	2332	454.82	3159.51	2.79633	0	Up	0	CD83	GO:0005887//integral component of plasma membrane;GO:0009897//external side of plasma membrane;GO:0016021//integral component of membrane;GO:0005886//plasma membrane	NA	GO:0014070//response to organic cyclic compound;GO:0032733//positive regulation of interleukin-10 production;GO:0007165//signal transduction;GO:0032713//negative regulation of interleukin-4 production;GO:0032743//positive regulation of interleukin-2 production;GO:0001817//regulation of cytokine production;GO:0006959//humoral immune response;GO:0006952//defense response;GO:0043372//positive regula…	K06510//CD83 antigen	NP_004224.1//CD83 antigen isoform a precursor [Homo sapiens];NP_001035370.1//CD83 antigen isoform b precursor [Homo sapiens]
10435	2043	38.5754	288.75	2.90407	2.74205e-71	Up	9.47974e-73	CDC42EP2	GO:0016020//membrane;GO:0012505//endomembrane system;GO:0015630//microtubule cytoskeleton;GO:0005829//cytosol;GO:0005886//plasma membrane;GO:0005737//cytoplasm	GO:0001515//opioid peptide activity;GO:0017049//GTP-Rho binding;GO:0005096//GTPase activator activity	GO:0007266//Rho protein signal transduction;GO:0007015//actin filament organization;GO:0031334//positive regulation of protein complex assembly;GO:0030036//actin cytoskeleton organization;GO:0031274//positive regulation of pseudopodium assembly;GO:0030838//positive regulation of actin filament polymerization;GO:0008360//regulation of cell shape	NA	EAW74374.1//CDC42 effector protein (Rho GTPase binding) 2, partial [Homo sapiens]
10602	5314	864.844	1786.7	1.04678	2.87276e-65	Up	1.08704e-66	CDC42EP3	GO:0012505//endomembrane system;GO:0005829//cytosol;GO:0015629//actin cytoskeleton;GO:0005886//plasma membrane;GO:0005737//cytoplasm	GO:0005519//cytoskeletal regulatory protein binding;GO:0017049//GTP-Rho binding;GO:0005096//GTPase activator activity	GO:0007266//Rho protein signal transduction;GO:0007165//signal transduction;GO:0031274//positive regulation of pseudopodium assembly;GO:0030838//positive regulation of actin filament polymerization;GO:0008360//regulation of cell shape	K19720//collagen, type III, alpha	NP_006440.2//cdc42 effector protein 3 [Homo sapiens]
64866	5839	226.573	85.2834	-1.40964	3.97352e-23	Down	3.8341e-24	CDCP1	GO:0016021//integral component of membrane;GO:0005576//extracellular region;GO:0005886//plasma membrane	NA	NA	K06732//CUB domain-containing protein 1	NP_835488.1//CUB domain-containing protein 1 isoform 2 precursor [Homo sapiens];NP_073753.3//CUB domain-containing protein 1 isoform 1 precursor [Homo sapiens]
999	4845	26.4786	243.118	3.19876	1.09549e-56	Up	4.76084e-58	CDH1	GO:0030054//cell junction;GO:0005737//cytoplasm;GO:0030864//cortical actin cytoskeleton;GO:0005913//cell-cell adherens junction;GO:0016021//integral component of membrane;GO:0005576//extracellular region;GO:0015629//actin cytoskeleton;GO:0009898//cytoplasmic side of plasma membrane;GO:0016328//lateral plasma membrane;GO:0043296//apical junction complex;GO:0005886//plasma membrane;GO:0070062//extr…	GO:0045295//gamma-catenin binding;GO:0050839//cell adhesion molecule binding;GO:0042802//identical protein binding;GO:0045296//cadherin binding;GO:0005509//calcium ion binding;GO:0030506//ankyrin binding;GO:0008013//beta-catenin binding;GO:0032794//GTPase activating protein binding	GO:0009636//response to toxic substance;GO:0045893//positive regulation of transcription, DNA-templated;GO:0007416//synapse assembly;GO:0098609//cell-cell adhesion;GO:0022408//negative regulation of cell-cell adhesion;GO:0010033//response to organic substance;GO:0021983//pituitary gland development;GO:0031175//neuron projection development;GO:0042493//response to drug;GO:0072659//protein localiza…	K05689//cadherin 1, type 1, E-cadherin	EAW83245.1//cadherin 1, type 1, E-cadherin (epithelial), isoform CRA_d [Homo sapiens];NP_001304113.1//cadherin-1 isoform 2 precursor [Homo sapiens];NP_004351.1//cadherin-1 isoform 1 preproprotein [Homo sapiens]
1001	3591	1.89735	6.66601	1.81284	0.00803963	Up	0.00314726	CDH3	GO:0005913//cell-cell adherens junction;GO:0016021//integral component of membrane;GO:0005886//plasma membrane;GO:0005737//cytoplasm	GO:0005509//calcium ion binding	GO:0048023//positive regulation of melanin biosynthetic process;GO:0051796//negative regulation of catagen;GO:0060901//regulation of hair cycle by canonical Wnt signaling pathway;GO:0007601//visual perception;GO:0031424//keratinization;GO:0032912//negative regulation of transforming growth factor beta2 production;GO:0043568//positive regulation of insulin-like growth factor receptor signaling pat…	K06796//cadherin 3, type 1, P-cadherin	NP_001784.2//cadherin-3 isoform 1 preproprotein [Homo sapiens];NP_001304124.1//cadherin-3 isoform 2 precursor [Homo sapiens]
1003	4149	9.55456	1.51663	-2.65532	3.15136e-05	Down	8.66706e-06	CDH5	GO:0016020//membrane;GO:0009986//cell surface;GO:0009897//external side of plasma membrane;GO:0005913//cell-cell adherens junction;GO:0005911//cell-cell junction;GO:0016021//integral component of membrane;GO:0030054//cell junction;GO:0005923//bicellular tight junction;GO:0005886//plasma membrane	GO:0044325//ion channel binding;GO:0005509//calcium ion binding;GO:0019903//protein phosphatase binding;GO:0005102//receptor binding;GO:0008013//beta-catenin binding	GO:0007179//transforming growth factor beta receptor signaling pathway;GO:2000114//regulation of establishment of cell polarity;GO:0007043//cell-cell junction assembly;GO:0034332//adherens junction organization;GO:0007156//homophilic cell adhesion via plasma membrane adhesion molecules;GO:1903142//positive regulation of establishment of endothelial barrier;GO:0008285//negative regulation of cell …	K06533//cadherin 5, type 2, VE-cadherin	BAD93145.1//cadherin 5, type 2 preproprotein variant, partial [Homo sapiens]
389118	2514	9.13741	1.95703	-2.22312	0.000359327	Down	0.000113018	CDHR4	GO:0016021//integral component of membrane;GO:0005886//plasma membrane	GO:0005509//calcium ion binding	GO:0007156//homophilic cell adhesion via plasma membrane adhesion molecules	K16504//cadherin-related family member 4	XP_016861857.1//PREDICTED: cadherin-related family member 4 isoform X2 [Homo sapiens]
53841	3471	35.319	11.1751	-1.66015	5.60661e-07	Down	1.28481e-07	CDHR5	GO:0070062//extracellular exosome;GO:0005903//brush border;GO:0016324//apical plasma membrane;GO:0031526//brush border membrane;GO:0005905//clathrin-coated pit;GO:0016021//integral component of membrane;GO:0031528//microvillus membrane;GO:0044214//spanning component of plasma membrane;GO:0005886//plasma membrane	GO:0050839//cell adhesion molecule binding;GO:0005509//calcium ion binding;GO:0008013//beta-catenin binding	GO:0032532//regulation of microvillus length;GO:0007155//cell adhesion;GO:0030154//cell differentiation;GO:0007156//homophilic cell adhesion via plasma membrane adhesion molecules;GO:0090675//intermicrovillar adhesion	K16505//cadherin-related family member 5	NP_112554.2//cadherin-related family member 5 isoform 3 precursor [Homo sapiens];NP_001165439.1//cadherin-related family member 5 isoform 4 precursor [Homo sapiens];NP_068743.2//cadherin-related family member 5 isoform 1 precursor [Homo sapiens]
65061	3672	6.26247	1.63874	-1.93415	0.00438919	Down	0.00162789	CDK15	GO:0005634//nucleus;GO:0005829//cytosol	GO:0046872//metal ion binding;GO:0004674//protein serine/threonine kinase activity;GO:0004693//cyclin-dependent protein serine/threonine kinase activity;GO:0005524//ATP binding;GO:0030332//cyclin binding	GO:0006468//protein phosphorylation	K15594//cyclin-dependent kinase 15 [EC:2.7.11.22]	XP_005246838.1//PREDICTED: cyclin-dependent kinase 15 isoform X1 [Homo sapiens];NP_001248364.1//cyclin-dependent kinase 15 isoform 1 [Homo sapiens];XP_003925695.1//PREDICTED: cyclin-dependent kinase 15 isoform X1 [Saimiri boliviensis boliviensis]
8851	3870	315.294	113.691	-1.47158	5.26809e-39	Down	3.31936e-40	CDK5R1	GO:0016020//membrane;GO:0030425//dendrite;GO:0031594//neuromuscular junction;GO:0005737//cytoplasm;GO:0043025//neuronal cell body;GO:0030426//growth cone;GO:0005829//cytosol;GO:0043197//dendritic spine;GO:0005886//plasma membrane;GO:0030424//axon;GO:0016533//cyclin-dependent protein kinase 5 holoenzyme complex;GO:0043231//intracellular membrane-bounded organelle;GO:0005654//nucleoplasm;GO:0005634…	GO:0016301//kinase activity;GO:0043539//protein serine/threonine kinase activator activity;GO:0019901//protein kinase binding;GO:0045296//cadherin binding;GO:0046875//ephrin receptor binding;GO:0005509//calcium ion binding;GO:0004672//protein kinase activity;GO:0016534//cyclin-dependent protein kinase 5 activator activity	GO:0061001//regulation of dendritic spine morphogenesis;GO:0021766//hippocampus development;GO:0032956//regulation of actin cytoskeleton organization;GO:0007420//brain development;GO:0007411//axon guidance;GO:0007158//neuron cell-cell adhesion;GO:0045892//negative regulation of transcription, DNA-templated;GO:0007213//G-protein coupled acetylcholine receptor signaling pathway;GO:0048013//ephrin r…	K11716//cyclin-dependent kinase 5 activator 1	NP_003876.1//cyclin-dependent kinase 5 activator 1 [Homo sapiens]
8814	1902	162.548	73.6985	-1.14116	2.79462e-14	Down	3.87261e-15	CDKL1	GO:0043231//intracellular membrane-bounded organelle;GO:0070062//extracellular exosome;GO:0005634//nucleus;GO:0005654//nucleoplasm;GO:0005737//cytoplasm	GO:0004674//protein serine/threonine kinase activity;GO:0004693//cyclin-dependent protein serine/threonine kinase activity;GO:0005524//ATP binding	GO:0007507//heart development;GO:0006468//protein phosphorylation	K08824//cyclin-dependent kinase-like [EC:2.7.11.22]	NP_004187.2//cyclin-dependent kinase-like 1 isoform 1 [Homo sapiens];NP_001269165.1//cyclin-dependent kinase-like 1 isoform 2 [Homo sapiens]
30850	3546	86.9925	23.6538	-1.87882	6.62775e-16	Down	8.49653e-17	CDR2L	NA	NA	NA	K16628//collagen, type VII, alpha	NP_055418.2//cerebellar degeneration-related protein 2-like [Homo sapiens]
1040	4546	102.29	46.8818	-1.12556	1.21182e-09	Down	2.25454e-10	CDS1	GO:0005783//endoplasmic reticulum;GO:0016021//integral component of membrane;GO:0005789//endoplasmic reticulum membrane	GO:0004605//phosphatidate cytidylyltransferase activity;GO:0004142//diacylglycerol cholinephosphotransferase activity	GO:0007602//phototransduction;GO:0007165//signal transduction;GO:0006655//phosphatidylglycerol biosynthetic process;GO:0006661//phosphatidylinositol biosynthetic process;GO:0016024//CDP-diacylglycerol biosynthetic process	K00981//phosphatidate cytidylyltransferase [EC:2.7.7.41]	NP_001254.2//phosphatidate cytidylyltransferase 1 [Homo sapiens]
634	3187	53.6767	14.0467	-1.93406	2.18418e-11	Down	3.57643e-12	CEACAM1	GO:0030658//transport vesicle membrane;GO:0016020//membrane;GO:0016324//apical plasma membrane;GO:0030054//cell junction;GO:0005887//integral component of plasma membrane;GO:0005911//cell-cell junction;GO:0016021//integral component of membrane;GO:0016328//lateral plasma membrane;GO:0070821//tertiary granule membrane;GO:0005886//plasma membrane;GO:0070062//extracellular exosome;GO:0005912//adhere…	GO:1990782//protein tyrosine kinase binding;GO:0019903//protein phosphatase binding;GO:0042803//protein homodimerization activity;GO:0046983//protein dimerization activity;GO:0003779//actin binding;GO:0015125//bile acid transmembrane transporter activity;GO:0019900//kinase binding;GO:0005516//calmodulin binding;GO:0031005//filamin binding	GO:1903670//regulation of sprouting angiogenesis;GO:1901143//insulin catabolic process;GO:0016477//cell migration;GO:0001568//blood vessel development;GO:0015721//bile acid and bile salt transport;GO:0050860//negative regulation of T cell receptor signaling pathway;GO:0030853//negative regulation of granulocyte differentiation;GO:0043116//negative regulation of vascular permeability;GO:0001915//n…	K06499//carcinoembryonic antigen-related cell adhesion molecule	XP_004060901.2//PREDICTED: carcinoembryonic antigen-related cell adhesion molecule 1 isoform X2 [Gorilla gorilla gorilla];NP_001703.2//carcinoembryonic antigen-related cell adhesion molecule 1 isoform 1 precursor [Homo sapiens];NP_001171744.1//carcinoembryonic antigen-related cell adhesion molecule 1 isoform 3 precursor [Homo sapiens]
388551	1692	1.43438	6.864	2.25862	0.000863909	Up	0.000286533	CEACAM16	GO:0005615//extracellular space;GO:0032426//stereocilium tip	GO:0042802//identical protein binding	GO:0007605//sensory perception of sound	K06499//carcinoembryonic antigen-related cell adhesion molecule	AAQ05841.1//carcinoembryonic antigen like-2 protein [Homo sapiens]
90273	1522	199.155	63.4886	-1.64932	5.79785e-29	Down	4.67697e-30	CEACAM21	GO:0016021//integral component of membrane	NA	NA	K06499//carcinoembryonic antigen-related cell adhesion molecule	AAH12001.1//CEACAM21 protein [Homo sapiens];NP_001091976.3//carcinoembryonic antigen-related cell adhesion molecule 21 isoform 1 precursor [Homo sapiens];NP_291021.4//carcinoembryonic antigen-related cell adhesion molecule 21 isoform 2 precursor [Homo sapiens]
4680	2601	13.4643	4.57426	-1.55752	0.00202032	Down	0.0007068	CEACAM6	GO:0016021//integral component of membrane	NA	NA	K06499//carcinoembryonic antigen-related cell adhesion molecule	XP_005589488.1//PREDICTED: carcinoembryonic antigen-related cell adhesion molecule 6 isoform X1 [Macaca fascicularis]
1051	2113	367.508	895.92	1.28559	1.36348e-50	Up	6.66811e-52	CEBPB	GO:0005634//nucleus;GO:0005654//nucleoplasm;GO:0036488//CHOP-C/EBP complex;GO:0000779//condensed chromosome, centromeric region;GO:0016363//nuclear matrix;GO:0000790//nuclear chromatin;GO:0005737//cytoplasm	GO:0003677//DNA binding;GO:0046982//protein heterodimerization activity;GO:0001077//transcriptional activator activity, RNA polymerase II core promoter proximal region sequence-specific binding;GO:0035259//glucocorticoid receptor binding;GO:0003705//transcription factor activity, RNA polymerase II distal enhancer sequence-specific binding;GO:0000979//RNA polymerase II core promoter sequence-speci…	GO:0097421//liver regeneration;GO:0034976//response to endoplasmic reticulum stress;GO:0071222//cellular response to lipopolysaccharide;GO:0001892//embryonic placenta development;GO:0042130//negative regulation of T cell proliferation;GO:0071347//cellular response to interleukin-1;GO:0032753//positive regulation of interleukin-4 production;GO:0045892//negative regulation of transcription, DNA-tem…	K10048//CCAAT/enhancer binding protein (C/EBP), beta	NP_005185.2//CCAAT/enhancer-binding protein beta isoform a [Homo sapiens]
1052	1269	839.134	3540.03	2.07679	4.51337e-299	Up	2.17362e-301	CEBPD	GO:0005654//nucleoplasm	GO:0000978//RNA polymerase II core promoter proximal region sequence-specific DNA binding;GO:0046982//protein heterodimerization activity;GO:0001077//transcriptional activator activity, RNA polymerase II core promoter proximal region sequence-specific binding;GO:0042803//protein homodimerization activity	GO:0045892//negative regulation of transcription, DNA-templated;GO:0002244//hematopoietic progenitor cell differentiation;GO:0045444//fat cell differentiation;GO:0048839//inner ear development;GO:0045669//positive regulation of osteoblast differentiation;GO:0006366//transcription from RNA polymerase II promoter	K10050//CCAAT/enhancer binding protein (C/EBP), delta	NP_005186.2//CCAAT/enhancer-binding protein delta [Homo sapiens]
1053	1550	119.433	48.4999	-1.30014	1.60821e-12	Down	2.46921e-13	CEBPE	GO:0005634//nucleus;GO:0005654//nucleoplasm	GO:0000978//RNA polymerase II core promoter proximal region sequence-specific DNA binding;GO:0046982//protein heterodimerization activity;GO:0001077//transcriptional activator activity, RNA polymerase II core promoter proximal region sequence-specific binding;GO:0003700//transcription factor activity, sequence-specific DNA binding;GO:0042803//protein homodimerization activity	GO:0071222//cellular response to lipopolysaccharide;GO:0042742//defense response to bacterium;GO:0006952//defense response;GO:0045944//positive regulation of transcription from RNA polymerase II promoter;GO:0042089//cytokine biosynthetic process;GO:0030225//macrophage differentiation;GO:0030851//granulocyte differentiation;GO:0006909//phagocytosis	K10051//CCAAT/enhancer binding protein (C/EBP), epsilon	XP_547729.2//CCAAT/enhancer-binding protein epsilon isoform X1 [Canis lupus familiaris]
1952	10540	415.442	158.895	-1.38657	1.27004e-43	Down	7.23054e-45	CELSR2	GO:0016021//integral component of membrane;GO:0005886//plasma membrane;GO:0005737//cytoplasm	GO:0005509//calcium ion binding;GO:0004930//G-protein coupled receptor activity	GO:0007186//G-protein coupled receptor signaling pathway;GO:0060071//Wnt signaling pathway, planar cell polarity pathway;GO:0006355//regulation of transcription, DNA-templated;GO:0021999//neural plate anterior/posterior regionalization;GO:0007156//homophilic cell adhesion via plasma membrane adhesion molecules;GO:0016055//Wnt signaling pathway;GO:0022407//regulation of cell-cell adhesion;GO:00488…	K04601//cadherin EGF LAG seven-pass G-type receptor 2	NP_001399.1//cadherin EGF LAG seven-pass G-type receptor 2 precursor [Homo sapiens]
1951	11974	65.5496	137.147	1.06506	1.53675e-11	Up	2.49605e-12	CELSR3	NA	NA	NA	K04602//cadherin EGF LAG seven-pass G-type receptor 3	XP_003818440.2//PREDICTED: cadherin EGF LAG seven-pass G-type receptor 3 isoform X1 [Pan paniscus]
201161	1181	345.567	124.526	-1.47252	2.03345e-43	Down	1.16234e-44	CENPV	GO:0005634//nucleus;GO:0005654//nucleoplasm;GO:0051233//spindle midzone;GO:0015630//microtubule cytoskeleton;GO:0005829//cytosol;GO:0000776//kinetochore;GO:0000777//condensed chromosome kinetochore	GO:0016846//carbon-sulfur lyase activity	GO:0032467//positive regulation of cytokinesis;GO:0008152//metabolic process;GO:0001667//ameboidal-type cell migration;GO:0034508//centromere complex assembly;GO:0051301//cell division;GO:0031508//pericentric heterochromatin assembly;GO:0007049//cell cycle;GO:0033044//regulation of chromosome organization	K16819//angiomotin;K19941//synapsin;K16608//tubulin monoglycylase TTLL3/8 [EC:6.3.2.-]	NP_859067.2//centromere protein V [Homo sapiens]
387119	7367	205.845	472.436	1.19856	1.54178e-35	Up	1.04394e-36	CEP85L	GO:0005813//centrosome;GO:0005737//cytoplasm	NA	NA	K16766//centrosomal protein CEP85	NP_996804.2//centrosomal protein of 85 kDa-like isoform b [Homo sapiens];XP_012305505.1//centrosomal protein of 85 kDa-like isoform X1 [Aotus nancymaae];NP_001171506.1//centrosomal protein of 85 kDa-like isoform c [Homo sapiens]
3075	4200	2.38782	9.68113	2.01948	0.000849933	Up	0.000281516	CFH	GO:0070062//extracellular exosome;GO:0005615//extracellular space;GO:0072562//blood microparticle;GO:0005576//extracellular region	GO:0043395//heparan sulfate proteoglycan binding;GO:0008201//heparin binding	GO:0030449//regulation of complement activation;GO:0006956//complement activation;GO:0006957//complement activation, alternative pathway;GO:0016032//viral process	K04004//complement factor H	NP_000177.2//complement factor H isoform a precursor [Homo sapiens];NP_001014975.1//complement factor H isoform b precursor [Homo sapiens]
57530	5132	4.81879	42.7938	3.15066	3.93512e-15	Up	5.23871e-16	CGN	GO:0016459//myosin complex;GO:0030054//cell junction;GO:0005923//bicellular tight junction;GO:0005886//plasma membrane	GO:0003779//actin binding;GO:0003774//motor activity;GO:0045296//cadherin binding	GO:0007179//transforming growth factor beta receptor signaling pathway	K06102//cingulin	NP_065821.1//cingulin [Homo sapiens]
9023	1378	2.04361	62.3086	4.93024	3.78823e-24	Up	3.52499e-25	CH25H	GO:0005829//cytosol;GO:0016021//integral component of membrane;GO:0005789//endoplasmic reticulum membrane	GO:0008395//steroid hydroxylase activity;GO:0005506//iron ion binding;GO:0001567//cholesterol 25-hydroxylase activity;GO:0016491//oxidoreductase activity	GO:0016126//sterol biosynthetic process;GO:0008203//cholesterol metabolic process;GO:0035754//B cell chemotaxis;GO:0008610//lipid biosynthetic process;GO:0006629//lipid metabolic process;GO:0006699//bile acid biosynthetic process	K10223//cholesterol 25-hydroxylase [EC:1.14.99.38]	NP_003947.1//cholesterol 25-hydroxylase [Homo sapiens]
79094	1491	39.5063	305.443	2.95075	2.48466e-81	Up	7.35057e-83	CHAC1	GO:0005829//cytosol;GO:0005737//cytoplasm;GO:0005802//trans-Golgi network	GO:0003839//gamma-glutamylcyclotransferase activity;GO:0016829//lyase activity;GO:0005112//Notch binding	GO:0006986//response to unfolded protein;GO:0010955//negative regulation of protein processing;GO:0022008//neurogenesis;GO:0006751//glutathione catabolic process;GO:0070059//intrinsic apoptotic signaling pathway in response to endoplasmic reticulum stress;GO:0045746//negative regulation of Notch signaling pathway;GO:0007219//Notch signaling pathway;GO:0006750//glutathione biosynthetic process	K07232//cation transport protein ChaC	NP_077016.2//glutathione-specific gamma-glutamylcyclotransferase 1 isoform a [Homo sapiens];NP_001136248.1//glutathione-specific gamma-glutamylcyclotransferase 1 isoform b [Homo sapiens]
1118	2325	102.234	31.2585	-1.70956	4.85811e-15	Down	6.4953e-16	CHIT1	GO:1904724//tertiary granule lumen;GO:0005615//extracellular space;GO:0035580//specific granule lumen;GO:0005576//extracellular region;GO:0005764//lysosome	GO:0004553//hydrolase activity, hydrolyzing O-glycosyl compounds;GO:0008061//chitin binding;GO:0004568//chitinase activity;GO:0008843//endochitinase activity	GO:0044245//polysaccharide digestion;GO:0006032//chitin catabolic process;GO:0000272//polysaccharide catabolic process;GO:0043312//neutrophil degranulation;GO:0006955//immune response;GO:0009617//response to bacterium	K01183//chitinase [EC:3.2.1.14]	EAW91471.1//chitinase 1 (chitotriosidase), isoform CRA_c [Homo sapiens];XP_001155147.2//PREDICTED: chitotriosidase-1 isoform X2 [Pan troglodytes]
1124	3286	180.042	59.4463	-1.59868	6.17923e-25	Down	5.59043e-26	CHN2	GO:0016020//membrane;GO:0005829//cytosol;GO:0005622//intracellular;GO:0005737//cytoplasm	GO:0005070//SH3/SH2 adaptor activity;GO:0046872//metal ion binding;GO:0005096//GTPase activator activity	GO:0043087//regulation of GTPase activity;GO:0035556//intracellular signal transduction;GO:0051056//regulation of small GTPase mediated signal transduction	K20630//chimaerin	NP_001280010.1//beta-chimaerin isoform 14 [Homo sapiens];NP_001280004.1//beta-chimaerin isoform 8 [Homo sapiens];NP_001280000.1//beta-chimaerin isoform 5 [Homo sapiens];NP_001279998.1//beta-chimaerin isoform 3 [Homo sapiens];NP_001280002.1//beta-chimaerin isoform 7 [Homo sapiens];EHH17412.1//hypothetical protein EGK_13814 [Macaca mulatta];XP_011937965.1//PREDICTED: LOW QUALITY PROTEIN: beta-chima…
1131	8800	671.682	249.298	-1.42991	4.71395e-54	Down	2.15401e-55	CHRM3	GO:0030425//dendrite;GO:0016323//basolateral plasma membrane;GO:0030054//cell junction;GO:0005887//integral component of plasma membrane;GO:0032279//asymmetric synapse;GO:0043679//axon terminus;GO:0005886//plasma membrane;GO:0045202//synapse;GO:0045211//postsynaptic membrane	GO:0042166//acetylcholine binding;GO:0016907//G-protein coupled acetylcholine receptor activity;GO:0004435//phosphatidylinositol phospholipase C activity;GO:0004872//receptor activity;GO:0008144//drug binding	GO:0007399//nervous system development;GO:0007186//G-protein coupled receptor signaling pathway;GO:0007197//adenylate cyclase-inhibiting G-protein coupled acetylcholine receptor signaling pathway;GO:0007213//G-protein coupled acetylcholine receptor signaling pathway;GO:0007165//signal transduction;GO:0046541//saliva secretion;GO:0003056//regulation of vascular smooth muscle contraction;GO:0006939…	K04131//muscarinic acetylcholine receptor M3	NP_000731.1//muscarinic acetylcholine receptor M3 [Homo sapiens]
166012	1792	143.751	38.4365	-1.90302	3.88939e-22	Down	3.86664e-23	CHST13	GO:0016021//integral component of membrane;GO:0000139//Golgi membrane	GO:0001537//N-acetylgalactosamine 4-O-sulfotransferase activity;GO:0047756//chondroitin 4-sulfotransferase activity	GO:0016051//carbohydrate biosynthetic process;GO:0030206//chondroitin sulfate biosynthetic process	K07779//chondroitin 4-sulfotransferase 13 [EC:2.8.2.5]	NP_690849.1//carbohydrate sulfotransferase 13 precursor [Homo sapiens]
51363	4599	253.529	524.267	1.04815	2.88886e-28	Up	2.36515e-29	CHST15	GO:0016021//integral component of membrane;GO:0000139//Golgi membrane	GO:0050656//3'-phosphoadenosine 5'-phosphosulfate binding;GO:0050659//N-acetylgalactosamine 4-sulfate 6-O-sulfotransferase activity;GO:0016740//transferase activity	GO:0019319//hexose biosynthetic process;GO:0030206//chondroitin sulfate biosynthetic process	K08106//N-acetylgalactosamine 4-sulfate 6-O-sulfotransferase [EC:2.8.2.33]	NP_056976.2//carbohydrate sulfotransferase 15 isoform 1 [Homo sapiens];NP_055678.2//carbohydrate sulfotransferase 15 isoform 2 [Homo sapiens]
9435	4154	94.2954	934.577	3.30905	2.23746e-220	Up	1.51371e-222	CHST2	GO:0005794//Golgi apparatus;GO:0031228//intrinsic component of Golgi membrane;GO:0016021//integral component of membrane;GO:0005802//trans-Golgi network;GO:0000139//Golgi membrane	GO:0008146//sulfotransferase activity;GO:0001517//N-acetylglucosamine 6-O-sulfotransferase activity	GO:0006790//sulfur compound metabolic process;GO:0018146//keratan sulfate biosynthetic process;GO:0006044//N-acetylglucosamine metabolic process;GO:0007275//multicellular organism development;GO:0005975//carbohydrate metabolic process;GO:0006954//inflammatory response	K04745//carbohydrate 6-sulfotransferase 2 [EC:2.8.2.-]	EDL77523.1//rCG25901 [Rattus norvegicus]
56548	2474	53.1392	137.26	1.36906	7.12861e-16	Up	9.15905e-17	CHST7	GO:0016021//integral component of membrane;GO:0000139//Golgi membrane	GO:0008146//sulfotransferase activity;GO:0001517//N-acetylglucosamine 6-O-sulfotransferase activity;GO:0008459//chondroitin 6-sulfotransferase activity	GO:0006790//sulfur compound metabolic process;GO:0006044//N-acetylglucosamine metabolic process;GO:0005975//carbohydrate metabolic process;GO:0030206//chondroitin sulfate biosynthetic process;GO:0005976//polysaccharide metabolic process	K04743//chondroitin 6-sulfotransferase 7 [EC:2.8.2.17]	NP_063939.2//carbohydrate sulfotransferase 7 precursor [Homo sapiens]
27141	2320	1008.4	266.077	-1.92215	3.02588e-129	Down	4.9269e-131	CIDEB	GO:0005654//nucleoplasm;GO:0016021//integral component of membrane;GO:0005886//plasma membrane	GO:0001632//leukotriene B4 receptor activity	GO:0051546//keratinocyte migration	K04297//leukotriene B4 receptor 2	Q9NPC1.1//RecName: Full=Leukotriene B4 receptor 2; Short=LTB4-R 2; Short=LTB4-R2; AltName: Full=LTB4 receptor JULF2; AltName: Full=Leukotriene B4 receptor BLT2; AltName: Full=Seven transmembrane receptor BLTR2;XP_014724065.1//PREDICTED: leukotriene B4 receptor 2 isoform X1 [Equus asinus]
1154	2128	93.3202	14.6887	-2.66748	2.49025e-26	Down	2.15159e-27	CISH	GO:0005829//cytosol;GO:0005622//intracellular;GO:0005886//plasma membrane;GO:0005737//cytoplasm	GO:0004860//protein kinase inhibitor activity	GO:0001558//regulation of cell growth;GO:0043687//post-translational protein modification;GO:0007205//protein kinase C-activating G-protein coupled receptor signaling pathway;GO:0016567//protein ubiquitination;GO:0046426//negative regulation of JAK-STAT cascade;GO:0035556//intracellular signal transduction;GO:0046627//negative regulation of insulin receptor signaling pathway;GO:0006469//negative …	K04701//cytokine inducible SH2-containing protein	NP_037456.5//cytokine-inducible SH2-containing protein isoform 1 [Homo sapiens];NP_659508.1//cytokine-inducible SH2-containing protein isoform 2 [Homo sapiens]
10370	1934	13313.9	4206.9	-1.6621	0	Down	0	CITED2	GO:0005634//nucleus;GO:0005654//nucleoplasm;GO:0043234//protein complex;GO:0000790//nuclear chromatin;GO:0005737//cytoplasm	GO:0003714//transcription corepressor activity;GO:0001105//RNA polymerase II transcription coactivator activity;GO:0001106//RNA polymerase II transcription corepressor activity;GO:0050693//LBD domain binding;GO:0019904//protein domain specific binding;GO:0003713//transcription coactivator activity;GO:0003682//chromatin binding;GO:0046332//SMAD binding;GO:0001102//RNA polymerase II activating tran…	GO:0060044//negative regulation of cardiac muscle cell proliferation;GO:0060412//ventricular septum morphogenesis;GO:0001829//trophectodermal cell differentiation;GO:0002089//lens morphogenesis in camera-type eye;GO:0061308//cardiac neural crest cell development involved in heart development;GO:0035360//positive regulation of peroxisome proliferator activated receptor signaling pathway;GO:0043627…	K21361//null	NP_001161861.2//cbp/p300-interacting transactivator 2 isoform 2 [Homo sapiens];XP_008993415.1//PREDICTED: cbp/p300-interacting transactivator 2 [Callithrix jacchus]
51192	822	772.712	310.124	-1.31709	2.04191e-68	Down	7.43387e-70	CKLF	GO:0016020//membrane;GO:0005615//extracellular space;GO:0016021//integral component of membrane;GO:0005576//extracellular region	GO:0008009//chemokine activity	GO:0048247//lymphocyte chemotaxis;GO:0030593//neutrophil chemotaxis;GO:0008283//cell proliferation;GO:0048246//macrophage chemotaxis;GO:0032940//secretion by cell	NA	NP_057410.1//chemokine-like factor isoform c [Homo sapiens];NP_857592.1//chemokine-like factor isoform d [Homo sapiens];NP_001035228.1//chemokine-like factor isoform e [Homo sapiens];NP_857591.1//chemokine-like factor isoform b [Homo sapiens];NP_058647.1//chemokine-like factor isoform a [Homo sapiens]
9635	4246	3.20675	9.09399	1.5038	0.00934612	Up	0.00370319	CLCA2	GO:0005634//nucleus;GO:0005887//integral component of plasma membrane;GO:0005576//extracellular region;GO:0030054//cell junction;GO:0005886//plasma membrane;GO:0009925//basal plasma membrane	GO:0015276//ligand-gated ion channel activity;GO:0046872//metal ion binding;GO:0005229//intracellular calcium activated chloride channel activity;GO:0004222//metalloendopeptidase activity;GO:0005254//chloride channel activity	GO:0006810//transport;GO:0007155//cell adhesion;GO:0034220//ion transmembrane transport	K05028//calcium-activated chloride channel regulator 2	NP_006527.1//calcium-activated chloride channel regulator 2 preproprotein [Homo sapiens]
1183	6773	641.279	317.92	-1.01229	2.75203e-32	Down	2.01961e-33	CLCN4	GO:0016021//integral component of membrane	GO:0005247//voltage-gated chloride channel activity	NA	K05012//chloride channel 3/4/5	XP_019350688.1//PREDICTED: H(+)/Cl(-) exchange transporter 4 [Alligator mississippiensis];XP_019384888.1//PREDICTED: H(+)/Cl(-) exchange transporter 4 [Crocodylus porosus]
9076	3452	2.56911	21.0944	3.03752	5.73292e-09	Up	1.11654e-09	CLDN1	GO:0016323//basolateral plasma membrane;GO:0016324//apical plasma membrane;GO:0005737//cytoplasm;GO:0005887//integral component of plasma membrane;GO:0005923//bicellular tight junction;GO:0016021//integral component of membrane;GO:0016328//lateral plasma membrane;GO:0005886//plasma membrane	GO:0042802//identical protein binding;GO:0005198//structural molecule activity;GO:0001618//virus receptor activity	GO:0097421//liver regeneration;GO:0008065//establishment of blood-nerve barrier;GO:0032496//response to lipopolysaccharide;GO:0051260//protein homooligomerization;GO:0071356//cellular response to tumor necrosis factor;GO:0009636//response to toxic substance;GO:0045471//response to ethanol;GO:0070673//response to interleukin-18;GO:0045216//cell-cell junction organization;GO:0071346//cellular respo…	K06087//claudin	NP_066924.1//claudin-1 [Homo sapiens]
137075	1972	111.455	54.9426	-1.02047	7.50365e-09	Down	1.47302e-09	CLDN23	GO:0016021//integral component of membrane;GO:0005923//bicellular tight junction;GO:0005886//plasma membrane	GO:0042802//identical protein binding;GO:0005198//structural molecule activity	GO:0016338//calcium-independent cell-cell adhesion via plasma membrane cell-adhesion molecules	K06087//claudin	NP_919260.2//claudin-23 [Homo sapiens]
1365	1318	22.5812	4.29771	-2.39348	2.49817e-07	Down	5.54145e-08	CLDN3	GO:0070062//extracellular exosome;GO:0016327//apicolateral plasma membrane;GO:0005737//cytoplasm;GO:0005887//integral component of plasma membrane;GO:0005923//bicellular tight junction;GO:0016021//integral component of membrane;GO:0016328//lateral plasma membrane;GO:0005886//plasma membrane	GO:0042802//identical protein binding;GO:0004888//transmembrane signaling receptor activity;GO:0005198//structural molecule activity	GO:0051291//protein heterooligomerization;GO:0016338//calcium-independent cell-cell adhesion via plasma membrane cell-adhesion molecules;GO:0070830//bicellular tight junction assembly;GO:0003382//epithelial cell morphogenesis;GO:0051260//protein homooligomerization;GO:0001666//response to hypoxia;GO:0045471//response to ethanol	K06087//claudin	NP_001297.1//claudin-3 [Homo sapiens]
10462	1733	55.0763	11.5631	-2.2519	2.90373e-14	Down	4.03046e-15	CLEC10A	GO:0016021//integral component of membrane;GO:0005886//plasma membrane	GO:0030246//carbohydrate binding	GO:0002223//stimulatory C-type lectin receptor signaling pathway;GO:0006897//endocytosis;GO:0045087//innate immune response;GO:0002250//adaptive immune response	K06721//C-type lectin domain family 10 member A	NP_878910.1//C-type lectin domain family 10 member A isoform 1 [Homo sapiens];NP_001316999.1//C-type lectin domain family 10 member A isoform 3 [Homo sapiens];NP_006335.2//C-type lectin domain family 10 member A isoform 2 [Homo sapiens]
160364	1492	60.05	5.43162	-3.46671	5.40426e-22	Down	5.39744e-23	CLEC12A	GO:0035579//specific granule membrane;GO:0016021//integral component of membrane;GO:0070821//tertiary granule membrane;GO:0005886//plasma membrane	GO:0030246//carbohydrate binding	GO:0043312//neutrophil degranulation	K17516//C-type lectin domain family 12 member A	XP_006719096.1//PREDICTED: C-type lectin domain family 12 member A isoform X1 [Homo sapiens];XP_011518875.1//PREDICTED: C-type lectin domain family 12 member A isoform X5 [Homo sapiens];NP_001193939.1//C-type lectin domain family 12 member A isoform 3 [Homo sapiens];XP_011518873.2//PREDICTED: C-type lectin domain family 12 member A isoform X3 [Homo sapiens]
388512	2120	4.61901	65.9759	3.83628	9.644e-25	Up	8.78587e-26	CLEC17A	GO:0009986//cell surface;GO:0016021//integral component of membrane	GO:0046872//metal ion binding;GO:0042806//fucose binding;GO:0005537//mannose binding	NA	K17513//C-type lectin superfamily 17 member A	NP_997273.3//C-type lectin domain family 17, member A isoform 2 [Homo sapiens];NP_001191047.1//C-type lectin domain family 17, member A isoform 1 [Homo sapiens]
7123	772	33.3038	9.18294	-1.85866	8.43944e-08	Down	1.79705e-08	CLEC3B	GO:0070062//extracellular exosome;GO:0001652//granular component;GO:0005615//extracellular space;GO:0031089//platelet dense granule lumen;GO:0005576//extracellular region;GO:0005737//cytoplasm	GO:0036143//kringle domain binding;GO:0030246//carbohydrate binding;GO:0005509//calcium ion binding;GO:0008201//heparin binding	GO:0071560//cellular response to transforming growth factor beta stimulus;GO:0002576//platelet degranulation;GO:0030282//bone mineralization;GO:0010756//positive regulation of plasminogen activation;GO:0001503//ossification;GO:0071310//cellular response to organic substance	K17520//C-type lectin domain family 3 member B	NP_003269.2//tetranectin isoform 1precursor [Homo sapiens]
50856	1284	3.0181	20.1074	2.73602	7.17592e-08	Up	1.51401e-08	CLEC4A	GO:0005887//integral component of plasma membrane;GO:0016021//integral component of membrane;GO:0005886//plasma membrane	GO:0030246//carbohydrate binding;GO:0004888//transmembrane signaling receptor activity	GO:0007155//cell adhesion;GO:0002223//stimulatory C-type lectin receptor signaling pathway;GO:0007166//cell surface receptor signaling pathway;GO:0045087//innate immune response;GO:0002250//adaptive immune response	K10057//C-type lectin domain family 4 member A	NP_919432.1//C-type lectin domain family 4 member A isoform 2 [Homo sapiens];NP_919430.1//C-type lectin domain family 4 member A isoform 4 [Homo sapiens];NP_919429.2//C-type lectin domain family 4 member A isoform 3 [Homo sapiens];NP_057268.1//C-type lectin domain family 4 member A isoform 1 [Homo sapiens]
338339	1973	1.08461	3.69796	1.76956	0.0192822	Up	0.00816635	CLEC4D	GO:0101003//ficolin-1-rich granule membrane;GO:0035579//specific granule membrane;GO:0016021//integral component of membrane;GO:0070821//tertiary granule membrane;GO:0005886//plasma membrane	GO:0030246//carbohydrate binding;GO:0034987//immunoglobulin receptor binding	GO:0002223//stimulatory C-type lectin receptor signaling pathway;GO:0043312//neutrophil degranulation;GO:0042742//defense response to bacterium;GO:0002292//T cell differentiation involved in immune response;GO:0045087//innate immune response;GO:0038094//Fc-gamma receptor signaling pathway;GO:0002250//adaptive immune response	K10058//C-type lectin domain family 4 member D	NP_525126.2//C-type lectin domain family 4 member D [Homo sapiens]
26253	2158	19.8456	97.8007	2.30102	2.49856e-19	Up	2.72461e-20	CLEC4E	GO:0016021//integral component of membrane	GO:0030246//carbohydrate binding;GO:0004872//receptor activity	GO:0050715//positive regulation of cytokine secretion;GO:0042742//defense response to bacterium;GO:0002292//T cell differentiation involved in immune response;GO:0045087//innate immune response;GO:0038094//Fc-gamma receptor signaling pathway	K10059//C-type lectin domain family 4 member E	XP_002822912.1//PREDICTED: C-type lectin domain family 4 member E [Pongo abelii]
23601	3466	10.2808	23.0259	1.1633	0.00316392	Up	0.00114062	CLEC5A	GO:0009986//cell surface;GO:0005887//integral component of plasma membrane;GO:0016021//integral component of membrane;GO:0035579//specific granule membrane;GO:0070821//tertiary granule membrane;GO:0005886//plasma membrane	GO:0030246//carbohydrate binding;GO:0001618//virus receptor activity	GO:0007165//signal transduction;GO:0030099//myeloid cell differentiation;GO:0043066//negative regulation of apoptotic process;GO:0006968//cellular defense response;GO:0043312//neutrophil degranulation;GO:0033033//negative regulation of myeloid cell apoptotic process;GO:0050715//positive regulation of cytokine secretion;GO:0045087//innate immune response;GO:0002076//osteoblast development	K10073//C-type lectin domain family 5 member A	NP_037384.1//C-type lectin domain family 5 member A isoform 1 [Homo sapiens];NP_001288096.1//C-type lectin domain family 5 member A isoform 2 [Homo sapiens]
93978	1523	0.518169	1.50645	1.53966	0.0480298	Up	0.0223242	CLEC6A	GO:0016021//integral component of membrane;GO:0005886//plasma membrane	GO:0030246//carbohydrate binding	GO:0043123//positive regulation of I-kappaB kinase/NF-kappaB signaling;GO:0050832//defense response to fungus;GO:0002223//stimulatory C-type lectin receptor signaling pathway;GO:0050715//positive regulation of cytokine secretion;GO:0045087//innate immune response;GO:0002250//adaptive immune response	K17514//C-type lectin domain family 6 member A	NP_001007034.1//C-type lectin domain family 6 member A isoform 1 [Homo sapiens];NP_001304928.1//C-type lectin domain family 6 member A isoform 2 [Homo sapiens]
54102	4048	119.51	260.752	1.12555	3.4663e-19	Up	3.80573e-20	CLIC6	GO:0070062//extracellular exosome;GO:0005634//nucleus;GO:0034707//chloride channel complex;GO:0005886//plasma membrane;GO:0005737//cytoplasm	GO:0005244//voltage-gated ion channel activity;GO:0005254//chloride channel activity	GO:1902476//chloride transmembrane transport	K05026//chloride intracellular channel protein 6	NP_444507.1//chloride intracellular channel protein 6 isoform 2 [Homo sapiens];NP_001303938.1//chloride intracellular channel protein 6 isoform 1 [Homo sapiens]
64084	4882	2328.68	810.356	-1.52288	1.70235e-129	Down	2.76211e-131	CLSTN2	GO:0009986//cell surface;GO:0016021//integral component of membrane;GO:0005789//endoplasmic reticulum membrane;GO:0014069//postsynaptic density;GO:0045211//postsynaptic membrane;GO:0000139//Golgi membrane	GO:0005509//calcium ion binding	GO:0050806//positive regulation of synaptic transmission;GO:0007156//homophilic cell adhesion via plasma membrane adhesion molecules;GO:0051965//positive regulation of synapse assembly	K16506//protocadherin Fat 1/2/3;K16507//protocadherin-16/23	NP_071414.2//calsyntenin-2 precursor [Homo sapiens]
157807	3506	40.9904	15.4161	-1.41085	3.697e-06	Down	9.15667e-07	CLVS1	GO:0005768//endosome;GO:0032588//trans-Golgi network membrane;GO:0031901//early endosome membrane;GO:0030136//clathrin-coated vesicle;GO:0005802//trans-Golgi network;GO:0030669//clathrin-coated endocytic vesicle membrane	GO:0080025//phosphatidylinositol-3,5-bisphosphate binding;GO:0005215//transporter activity	GO:0007040//lysosome organization	K19625//retinaldehyde-binding protein 1	NP_775790.1//clavesin-1 [Homo sapiens]
54714	4354	1.9545	8.87278	2.18258	0.000625007	Up	0.000203558	CNGB3	GO:0005887//integral component of plasma membrane;GO:1902495//transmembrane transporter complex;GO:0001750//photoreceptor outer segment	GO:0005249//voltage-gated potassium channel activity;GO:0005223//intracellular cGMP activated cation channel activity;GO:0030553//cGMP binding	GO:0006810//transport;GO:0007165//signal transduction;GO:0007601//visual perception;GO:0006812//cation transport;GO:0042391//regulation of membrane potential	K04953//cyclic nucleotide gated channel beta 3	NP_061971.3//cyclic nucleotide-gated cation channel beta-3 [Homo sapiens]
154043	3299	77.7936	230.924	1.56969	1.85872e-30	Up	1.43438e-31	CNKSR3	GO:0016020//membrane;GO:0005737//cytoplasm	NA	GO:0070373//negative regulation of ERK1 and ERK2 cascade;GO:0033137//negative regulation of peptidyl-serine phosphorylation;GO:0010765//positive regulation of sodium ion transport;GO:2000651//positive regulation of sodium ion transmembrane transporter activity	K17536//connector enhancer of kinase suppressor of Ras 2	NP_775786.2//connector enhancer of kinase suppressor of ras 3 [Homo sapiens]
10695	1764	6288.2	2905.79	-1.11372	4.53736e-114	Down	8.66266e-116	CNPY3	GO:0005788//endoplasmic reticulum lumen	GO:0005102//receptor binding	GO:0002224//toll-like receptor signaling pathway;GO:0045087//innate immune response	NA	NP_001305771.1//protein canopy homolog 3 isoform 3 precursor [Homo sapiens];NP_001305774.1//protein canopy homolog 3 isoform 2 [Homo sapiens];NP_001305776.1//protein canopy homolog 3 isoform 5 precursor [Homo sapiens];NP_001305777.1//protein canopy homolog 3 isoform 6 precursor [Homo sapiens];NP_006577.2//protein canopy homolog 3 isoform 1 precursor [Homo sapiens]
152330	5238	437.958	160.484	-1.44836	1.40088e-44	Down	7.79874e-46	CNTN4	GO:0005576//extracellular region;GO:0005886//plasma membrane;GO:0031225//anchored component of membrane	NA	GO:0007399//nervous system development;GO:0045665//negative regulation of neuron differentiation;GO:0007155//cell adhesion;GO:0031175//neuron projection development;GO:0007420//brain development;GO:0007411//axon guidance	K06762//contactin 4	XP_003432799.1//contactin-4 isoform X1 [Canis lupus familiaris]
8506	5471	44.4138	178.542	2.00718	3.85351e-36	Up	2.57608e-37	CNTNAP1	GO:0033270//paranode region of axon;GO:0005887//integral component of plasma membrane;GO:0043209//myelin sheath;GO:0016021//integral component of membrane;GO:0008076//voltage-gated potassium channel complex;GO:0033010//paranodal junction	GO:0005070//SH3/SH2 adaptor activity;GO:0004872//receptor activity;GO:0017124//SH3 domain binding	GO:0007165//signal transduction;GO:0050884//neuromuscular process controlling posture;GO:0071205//protein localization to juxtaparanode region of axon;GO:0019227//neuronal action potential propagation;GO:0022010//central nervous system myelination;GO:0002175//protein localization to paranode region of axon;GO:0007155//cell adhesion;GO:0048812//neuron projection morphogenesis;GO:0007010//cytoskele…	K07379//contactin associated protein 1	NP_003623.1//contactin-associated protein 1 precursor [Homo sapiens]
7373	8020	20.6326	7.84104	-1.39581	0.000858013	Down	0.000284381	COL14A1	GO:0031012//extracellular matrix;GO:0070062//extracellular exosome	GO:0003723//RNA binding	NA	K08133//collagen, type XIV, alpha	XP_012321854.1//collagen alpha-1(XIV) chain isoform X1 [Aotus nancymaae]
1310	8726	8.07469	33.858	2.06802	2.30737e-08	Up	4.6777e-09	COL19A1	GO:0005788//endoplasmic reticulum lumen;GO:0005576//extracellular region;GO:0005581//collagen trimer;GO:0005578//proteinaceous extracellular matrix	GO:0005201//extracellular matrix structural constituent;GO:0030674//protein binding, bridging	GO:0098609//cell-cell adhesion;GO:0007155//cell adhesion;GO:0030154//cell differentiation;GO:0030198//extracellular matrix organization;GO:0007519//skeletal muscle tissue development;GO:0001501//skeletal system development;GO:0030574//collagen catabolic process	K16630//collagen, type XXII, alpha	XP_011533739.1//PREDICTED: collagen alpha-1(XIX) chain isoform X1 [Homo sapiens]
81578	2320	11.2334	1.32594	-3.0827	1.27371e-06	Down	3.01376e-07	COL21A1	GO:0005788//endoplasmic reticulum lumen;GO:0005829//cytosol;GO:0005576//extracellular region;GO:0005581//collagen trimer;GO:0005578//proteinaceous extracellular matrix	NA	NA	K16629//collagen, type XXI, alpha	XP_011735842.1//PREDICTED: collagen alpha-1(XXI) chain isoform X1 [Macaca nemestrina];NP_001305681.1//collagen alpha-1(XXI) chain isoform b precursor [Homo sapiens];NP_110447.2//collagen alpha-1(XXI) chain isoform a precursor [Homo sapiens]
169044	6365	41.5753	18.3723	-1.1782	5.54899e-05	Down	1.5697e-05	COL22A1	GO:0005788//endoplasmic reticulum lumen;GO:0005576//extracellular region;GO:0005581//collagen trimer;GO:0005578//proteinaceous extracellular matrix	NA	NA	K16630//collagen, type XXII, alpha	NP_690848.1//collagen alpha-1(XXII) chain precursor [Homo sapiens]
255631	6531	38.4802	282.072	2.87387	2.55149e-75	Up	8.27968e-77	COL24A1	GO:0005788//endoplasmic reticulum lumen;GO:0005576//extracellular region;GO:0005581//collagen trimer;GO:0005578//proteinaceous extracellular matrix	GO:0005201//extracellular matrix structural constituent	GO:0002244//hematopoietic progenitor cell differentiation	K19721//collagen, type V/XI/XXIV/XXVII, alpha	NP_690850.2//collagen alpha-1(XXIV) chain isoform 1 precursor [Homo sapiens]
136227	3051	9.92073	4.44934	-1.15686	0.03672	Down	0.0165347	COL26A1	NA	NA	NA	K19721//collagen, type V/XI/XXIV/XXVII, alpha	XP_006814188.1//PREDICTED: collagen alpha-5(IV) chain-like [Saccoglossus kowalevskii]
50509	6192	16.3722	57.4251	1.81044	4.11372e-11	Up	6.85384e-12	COL5A3	GO:0031012//extracellular matrix;GO:0070062//extracellular exosome;GO:0005788//endoplasmic reticulum lumen;GO:0005588//collagen type V trimer;GO:0005576//extracellular region	GO:0005201//extracellular matrix structural constituent;GO:0005518//collagen binding;GO:0008201//heparin binding;GO:0043394//proteoglycan binding	GO:0007160//cell-matrix adhesion;GO:0043588//skin development;GO:0030198//extracellular matrix organization;GO:0030199//collagen fibril organization;GO:0030574//collagen catabolic process	K19721//collagen, type V/XI/XXIV/XXVII, alpha	NP_056534.2//collagen alpha-3(V) chain preproprotein [Homo sapiens]
1291	4246	13180.8	42358	1.6842	0	Up	0	COL6A1	NA	NA	NA	K19720//collagen, type III, alpha	ETE70123.1//Collagen alpha-2(VI) chain, partial [Ophiophagus hannah]
1292	3427	3692.33	11887	1.68678	1.03998e-261	Up	5.60475e-264	COL6A2	GO:0070062//extracellular exosome;GO:0043234//protein complex;GO:0042383//sarcolemma;GO:0005581//collagen trimer;GO:0005578//proteinaceous extracellular matrix	NA	GO:0070208//protein heterotrimerization	K19721//collagen, type V/XI/XXIV/XXVII, alpha;K06238//collagen, type VI, alpha	XP_008838680.1//PREDICTED: collagen alpha-2(VI) chain isoform X1 [Nannospalax galili];XP_010196734.1//PREDICTED: collagen alpha-2(VI) chain isoform X1 [Colius striatus];XP_017907828.1//PREDICTED: collagen alpha-2(VI) chain isoform X2 [Capra hircus]
256076	8896	2.14699	7.89589	1.87879	0.00399999	Up	0.00147024	COL6A5	GO:0005576//extracellular region;GO:0005581//collagen trimer;GO:0005578//proteinaceous extracellular matrix	NA	GO:0007155//cell adhesion;GO:0030574//collagen catabolic process	K06238//collagen, type VI, alpha	NP_694996.5//collagen alpha-5(VI) chain isoform 2 precursor [Homo sapiens];NP_001265227.1//collagen alpha-5(VI) chain isoform 1 precursor [Homo sapiens]
1294	9169	384.041	1024.83	1.41605	3.54162e-52	Up	1.66299e-53	COL7A1	GO:0005788//endoplasmic reticulum lumen;GO:0005615//extracellular space;GO:0033116//endoplasmic reticulum-Golgi intermediate compartment membrane;GO:0000139//Golgi membrane;GO:0030134//ER to Golgi transport vesicle;GO:0005590//collagen type VII trimer;GO:0005576//extracellular region;GO:0005581//collagen trimer;GO:0005604//basement membrane	GO:0004867//serine-type endopeptidase inhibitor activity;GO:0042802//identical protein binding	GO:0008544//epidermis development;GO:0007155//cell adhesion;GO:0030198//extracellular matrix organization;GO:0048208//COPII vesicle coating;GO:0006888//ER to Golgi vesicle-mediated transport;GO:0035987//endodermal cell differentiation;GO:0030574//collagen catabolic process	K16628//collagen, type VII, alpha	NP_000085.1//collagen alpha-1(VII) chain precursor [Homo sapiens]
1295	3029	1.00979	7.31882	2.85755	3.24435e-05	Up	8.93209e-06	COL8A1	GO:0031012//extracellular matrix;GO:0070062//extracellular exosome;GO:0005788//endoplasmic reticulum lumen;GO:0005576//extracellular region;GO:0005581//collagen trimer;GO:0005591//collagen type VIII trimer	NA	GO:0050673//epithelial cell proliferation;GO:0048593//camera-type eye morphogenesis;GO:0007155//cell adhesion;GO:0001525//angiogenesis;GO:0030198//extracellular matrix organization;GO:0035987//endodermal cell differentiation;GO:0010811//positive regulation of cell-substrate adhesion;GO:0030574//collagen catabolic process	K19479//collagen, type X, alpha	XP_011817889.1//PREDICTED: collagen alpha-1(VIII) chain isoform X2 [Colobus angolensis palliatus]
1296	4533	1320.2	599.776	-1.13826	3.07263e-60	Down	1.2807e-61	COL8A2	GO:0031012//extracellular matrix;GO:0005788//endoplasmic reticulum lumen;GO:0005576//extracellular region;GO:0005581//collagen trimer;GO:0005578//proteinaceous extracellular matrix;GO:0005604//basement membrane	GO:0005201//extracellular matrix structural constituent;GO:0030674//protein binding, bridging	GO:0050673//epithelial cell proliferation;GO:0098609//cell-cell adhesion;GO:0048593//camera-type eye morphogenesis;GO:0001525//angiogenesis;GO:0030198//extracellular matrix organization;GO:0030574//collagen catabolic process	K19479//collagen, type X, alpha	XP_001158595.3//PREDICTED: collagen alpha-2(VIII) chain [Pan troglodytes];AAH96297.1//COL8A2 protein, partial [Homo sapiens]
1297	3073	0.999078	6.55696	2.71436	0.000103433	Up	3.03208e-05	COL9A1	GO:0005594//collagen type IX trimer	NA	NA	K08131//collagen, type IX, alpha	EAW48826.1//collagen, type IX, alpha 1, isoform CRA_e [Homo sapiens];XP_011922718.1//PREDICTED: collagen alpha-1(IX) chain isoform X1 [Cercocebus atys]
1299	2485	56.3556	15.071	-1.90278	1.99188e-11	Down	3.25356e-12	COL9A3	GO:0005594//collagen type IX trimer	NA	NA	K08131//collagen, type IX, alpha	XP_015714611.1//PREDICTED: collagen alpha-1(IX) chain isoform X2 [Coturnix japonica]
23127	4689	53.0795	187.796	1.82294	4.61918e-29	Up	3.71028e-30	COLGALT2	NA	NA	NA	K11703//collagen beta-1,O-galactosyltransferase [EC:2.4.1.50]	XP_008983098.1//PREDICTED: procollagen galactosyltransferase 2 isoform X2 [Callithrix jacchus];XP_005319757.1//procollagen galactosyltransferase 2 [Ictidomys tridecemlineatus];XP_004372966.2//PREDICTED: procollagen galactosyltransferase 2 [Trichechus manatus latirostris]
100532731	3388	180.935	75.0972	-1.26864	8.66502e-12	Down	1.38704e-12	COMMD3-BMI1	GO:0035102//PRC1 complex;GO:0005634//nucleus;GO:0005654//nucleoplasm;GO:0031519//PcG protein complex;GO:0000151//ubiquitin ligase complex;GO:0016604//nuclear body;GO:0005829//cytosol	GO:0071535//RING-like zinc finger domain binding;GO:0008270//zinc ion binding;GO:1990841//promoter-specific chromatin binding	GO:0010468//regulation of gene expression;GO:0048146//positive regulation of fibroblast proliferation;GO:0006351//transcription, DNA-templated;GO:0051443//positive regulation of ubiquitin-protein transferase activity;GO:0036353//histone H2A-K119 monoubiquitination;GO:0000122//negative regulation of transcription from RNA polymerase II promoter;GO:0045814//negative regulation of gene expression, e…	K11459//polycomb group RING finger protein 4	NP_001190991.1//COMMD3-BMI1 read-through protein [Homo sapiens]
7464	5518	1734.86	692.433	-1.32508	2.59216e-101	Down	5.61769e-103	CORO2A	GO:0017053//transcriptional repressor complex;GO:0015629//actin cytoskeleton	GO:0051015//actin filament binding	GO:0030036//actin cytoskeleton organization;GO:0035556//intracellular signal transduction	K13887//coronin-2	NP_438171.1//coronin-2A [Homo sapiens]
10391	3417	104.701	42.6363	-1.29612	3.23829e-12	Down	5.0611e-13	CORO2B	GO:0016020//membrane;GO:0015629//actin cytoskeleton;GO:0005737//cytoplasm	GO:0051015//actin filament binding;GO:0003779//actin binding	GO:0030036//actin cytoskeleton organization	K13887//coronin-2	XP_002723869.2//PREDICTED: coronin-2B [Oryctolagus cuniculus];NP_006082.3//coronin-2B isoform 1 [Homo sapiens];NP_001177385.1//coronin-2B isoform 2 [Homo sapiens]
84940	2389	75.077	35.0064	-1.10075	2.75072e-07	Down	6.11901e-08	CORO6	GO:0015629//actin cytoskeleton	GO:0051015//actin filament binding	GO:0030036//actin cytoskeleton organization	K13886//coronin-1B/1C/6	XP_001137500.1//PREDICTED: coronin-6 isoform X1 [Pan troglodytes];NP_001338231.1//coronin-6 isoform 2 [Homo sapiens]
27151	6008	53.3493	446.285	3.06442	1.73974e-112	Up	3.38134e-114	CPAMD8	NA	NA	NA	K06530//CD109 antigen;K03910//alpha-2-macroglobulin	NP_056507.2//C3 and PZP-like alpha-2-macroglobulin domain-containing protein 8 [Homo sapiens]
79974	5339	134.384	28.2529	-2.24989	5.225e-30	Down	4.10403e-31	CPED1	GO:0005783//endoplasmic reticulum	NA	NA	NA	NP_079189.4//cadherin-like and PC-esterase domain-containing protein 1 isoform 1 precursor [Homo sapiens];NP_001099003.1//cadherin-like and PC-esterase domain-containing protein 1 isoform 2 precursor [Homo sapiens]
1368	6671	3018.75	7405.77	1.2947	1.38989e-191	Up	1.19529e-193	CPM	GO:0070062//extracellular exosome;GO:0005615//extracellular space;GO:0009986//cell surface;GO:0005576//extracellular region;GO:0005886//plasma membrane;GO:0031225//anchored component of membrane	GO:0004180//carboxypeptidase activity;GO:0004185//serine-type carboxypeptidase activity;GO:0008270//zinc ion binding;GO:0004181//metallocarboxypeptidase activity	GO:0006501//C-terminal protein lipidation;GO:0009653//anatomical structure morphogenesis;GO:0016485//protein processing;GO:0006518//peptide metabolic process	K01296//carboxypeptidase M [EC:3.4.17.12]	NP_001865.1//carboxypeptidase M precursor [Homo sapiens]
221184	2252	8891.12	2922.69	-1.60507	3.13347e-172	Down	3.16185e-174	CPNE2	GO:0070062//extracellular exosome;GO:0005634//nucleus;GO:0005886//plasma membrane;GO:0005737//cytoplasm	NA	GO:0071277//cellular response to calcium ion	K10955//intestinal mucin-2;K16280//null;K20493//leucine-rich repeat-containing protein 16	XP_021520672.1//copine-2 [Aotus nancymaae]
131034	4194	18.1305	80.8409	2.15667	3.59222e-19	Up	3.9481e-20	CPNE4	GO:0070062//extracellular exosome	NA	NA	K16280//null;K11348//bromodomain and PHD finger-containing protein 1;K20493//leucine-rich repeat-containing protein 16	XP_010623761.1//PREDICTED: copine-4 [Fukomys damarensis]
54504	2099	1036.13	492.824	-1.07207	1.62216e-52	Down	7.58903e-54	CPVL	GO:0070062//extracellular exosome	GO:0004185//serine-type carboxypeptidase activity	GO:0051603//proteolysis involved in cellular protein catabolic process	K09645//vitellogenic carboxypeptidase-like protein [EC:3.4.16.-]	NP_112601.3//probable serine carboxypeptidase CPVL precursor [Homo sapiens]
283229	1848	262.571	123.256	-1.09105	5.27857e-19	Down	5.83784e-20	CRACR2B	GO:0005737//cytoplasm	GO:0005509//calcium ion binding	GO:2001256//regulation of store-operated calcium entry;GO:0034613//cellular protein localization;GO:0002115//store-operated calcium entry	K17199//Ras and EF-hand domain-containing protein	EAX02397.1//hypothetical protein MGC45840, isoform CRA_a, partial [Homo sapiens];NP_775855.3//EF-hand calcium-binding domain-containing protein 4A isoform 2 [Homo sapiens]
90993	2741	72.4939	175.233	1.27334	1.64608e-18	Up	1.86012e-19	CREB3L1	GO:0016020//membrane;GO:0005634//nucleus;GO:0005783//endoplasmic reticulum;GO:0016021//integral component of membrane;GO:0005789//endoplasmic reticulum membrane	GO:0003682//chromatin binding;GO:0035497//cAMP response element binding;GO:0001077//transcriptional activator activity, RNA polymerase II core promoter proximal region sequence-specific binding;GO:0046332//SMAD binding;GO:0003700//transcription factor activity, sequence-specific DNA binding;GO:0044212//transcription regulatory region DNA binding	GO:0001649//osteoblast differentiation;GO:0032967//positive regulation of collagen biosynthetic process;GO:1990440//positive regulation of transcription from RNA polymerase II promoter in response to endoplasmic reticulum stress;GO:0070278//extracellular matrix constituent secretion;GO:0007275//multicellular organism development;GO:0045944//positive regulation of transcription from RNA polymerase…	K09048//cyclic AMP-responsive element-binding protein 3	NP_443086.1//cyclic AMP-responsive element-binding protein 3-like protein 1 [Homo sapiens]
9586	7917	8.2787	35.2159	2.08875	2.80958e-09	Up	5.36562e-10	CREB5	GO:0070062//extracellular exosome;GO:0005634//nucleus	GO:0046872//metal ion binding;GO:0003677//DNA binding;GO:0003700//transcription factor activity, sequence-specific DNA binding	GO:0006366//transcription from RNA polymerase II promoter;GO:0045893//positive regulation of transcription, DNA-templated	K09047//cyclic AMP-responsive element-binding protein 5	AAC37527.1//cAMP responsive element binding protein [Homo sapiens];XP_016868296.1//PREDICTED: cyclic AMP-responsive element-binding protein 5 isoform X2 [Homo sapiens];XP_001500060.2//PREDICTED: cyclic AMP-responsive element-binding protein 5 isoform X2 [Equus caballus]
51232	5628	74.5065	1681.67	4.49639	0	Up	0	CRIM1	GO:0070062//extracellular exosome;GO:0016021//integral component of membrane;GO:0005886//plasma membrane	GO:0005010//insulin-like growth factor-activated receptor activity;GO:0005520//insulin-like growth factor binding;GO:0004867//serine-type endopeptidase inhibitor activity;GO:0030165//PDZ domain binding	GO:0001558//regulation of cell growth;GO:0007399//nervous system development	K04657//chordin	BAD92376.1//cysteine-rich motor neuron 1 variant, partial [Homo sapiens]
83690	4334	115.805	48.9289	-1.24294	1.09613e-12	Down	1.66663e-13	CRISPLD1	GO:0070062//extracellular exosome	NA	GO:0060325//face morphogenesis	K19919//cysteine-rich secretory protein	NP_001273706.1//cysteine-rich secretory protein LCCL domain-containing 1 isoform 2 [Homo sapiens];XP_017741350.1//PREDICTED: cysteine-rich secretory protein LCCL domain-containing 1 isoform X1 [Rhinopithecus bieti];NP_113649.1//cysteine-rich secretory protein LCCL domain-containing 1 isoform 1 precursor [Homo sapiens]
56253	1923	63.4128	141.836	1.16138	1.47099e-11	Up	2.38418e-12	CRTAM	GO:0005887//integral component of plasma membrane;GO:0005913//cell-cell adherens junction;GO:0005886//plasma membrane	GO:0050839//cell adhesion molecule binding;GO:0004872//receptor activity;GO:0042802//identical protein binding;GO:0005102//receptor binding;GO:0042803//protein homodimerization activity	GO:0002860//positive regulation of natural killer cell mediated cytotoxicity directed against tumor cell target;GO:0007157//heterophilic cell-cell adhesion via plasma membrane cell adhesion molecules;GO:0002355//detection of tumor cell;GO:0051606//detection of stimulus;GO:0002250//adaptive immune response;GO:0007156//homophilic cell adhesion via plasma membrane adhesion molecules;GO:0008037//cell…	K16361//cytotoxic and regulatory T-cell molecule	BAD93067.1//class-I MHC-restricted T cell associated molecule variant, partial [Homo sapiens];NP_062550.2//cytotoxic and regulatory T-cell molecule Isoform 1 precursor [Homo sapiens]
155051	2038	9.23997	2.85637	-1.69371	0.00457353	Down	0.00170334	CRYGN	NA	NA	NA	K13596//activin receptor type-2B [EC:2.7.11.30]	NP_653328.1//gamma-crystallin N isoform a [Homo sapiens];NP_001295221.1//gamma-crystallin N isoform b [Homo sapiens]
1441	3420	2489.84	882.596	-1.49623	5.79046e-101	Down	1.26486e-102	CSF3R	GO:0005887//integral component of plasma membrane;GO:0005576//extracellular region;GO:0005886//plasma membrane	GO:0004872//receptor activity;GO:0051916//granulocyte colony-stimulating factor binding;GO:0004896//cytokine receptor activity	GO:0007155//cell adhesion;GO:0007165//signal transduction;GO:0030593//neutrophil chemotaxis;GO:0006952//defense response;GO:0045637//regulation of myeloid cell differentiation;GO:0097186//amelogenesis	K05061//granulocyte colony-stimulating factor receptor	NP_000751.1//granulocyte colony-stimulating factor receptor isoform a precursor [Homo sapiens];NP_724781.1//granulocyte colony-stimulating factor receptor isoform c precursor [Homo sapiens];NP_758519.1//granulocyte colony-stimulating factor receptor isoform d precursor [Homo sapiens]
1464	8305	3504.62	1661.18	-1.07705	3.68613e-72	Down	1.26168e-73	CSPG4	GO:0031012//extracellular matrix;GO:0070062//extracellular exosome;GO:0005925//focal adhesion;GO:0016324//apical plasma membrane;GO:0005796//Golgi lumen;GO:0031258//lamellipodium membrane;GO:0009986//cell surface;GO:0005887//integral component of plasma membrane;GO:0043202//lysosomal lumen;GO:0005576//extracellular region	GO:0004871//signal transducer activity;GO:0019901//protein kinase binding	GO:0048771//tissue remodeling;GO:0050731//positive regulation of peptidyl-tyrosine phosphorylation;GO:0001525//angiogenesis;GO:0000187//activation of MAPK activity;GO:0030208//dermatan sulfate biosynthetic process;GO:0030206//chondroitin sulfate biosynthetic process;GO:0035556//intracellular signal transduction;GO:0007169//transmembrane receptor protein tyrosine kinase signaling pathway;GO:000828…	K08115//chondroitin sulfate proteoglycan 4	NP_001888.2//chondroitin sulfate proteoglycan 4 precursor [Homo sapiens]
1466	940	8.66141	43.1394	2.31633	5.48017e-11	Up	9.22159e-12	CSRP2	GO:0005634//nucleus;GO:0005925//focal adhesion	GO:0046872//metal ion binding	GO:0030154//cell differentiation;GO:0007275//multicellular organism development	K09377//cysteine and glycine-rich protein	OWK16612.1//CSRP2 [Cervus elaphus hippelaphus]
1496	3858	3.58228	1.09632	-1.70821	0.0250977	Down	0.0109163	CTNNA2	GO:0016323//basolateral plasma membrane;GO:0030424//axon;GO:0005634//nucleus;GO:0014069//postsynaptic density;GO:0030027//lamellipodium;GO:0005737//cytoplasm;GO:0005912//adherens junction;GO:0005913//cell-cell adherens junction;GO:0005829//cytosol;GO:0015629//actin cytoskeleton	GO:0051015//actin filament binding;GO:0042802//identical protein binding;GO:0005198//structural molecule activity;GO:0005200//structural constituent of cytoskeleton;GO:0045296//cadherin binding	GO:0048854//brain morphogenesis;GO:0051823//regulation of synapse structural plasticity;GO:0060134//prepulse inhibition;GO:0021942//radial glia guided migration of Purkinje cell;GO:0048813//dendrite morphogenesis;GO:0007409//axonogenesis;GO:0098609//cell-cell adhesion;GO:0007155//cell adhesion;GO:0051149//positive regulation of muscle cell differentiation	K05691//catenin alpha	XP_012503919.1//PREDICTED: catenin alpha-2 isoform X2 [Propithecus coquereli];NP_001269527.1//catenin alpha-2 isoform 4 [Homo sapiens];XP_012503918.1//PREDICTED: catenin alpha-2 isoform X1 [Propithecus coquereli];NP_001158355.1//catenin alpha-2 isoform 2 [Homo sapiens];NP_001269528.1//catenin alpha-2 isoform 5 [Homo sapiens];XP_004090482.2//PREDICTED: catenin alpha-2 isoform X1 [Nomascus leucogen…
29119	2790	2.22594	5.81522	1.38542	0.0437813	Up	0.020096	CTNNA3	GO:0005916//fascia adherens;GO:0005856//cytoskeleton;GO:0005912//adherens junction;GO:0030027//lamellipodium;GO:0005737//cytoplasm	GO:0051015//actin filament binding;GO:0086083//cell adhesive protein binding involved in bundle of His cell-Purkinje myocyte communication;GO:0045296//cadherin binding;GO:0008013//beta-catenin binding	GO:0098609//cell-cell adhesion;GO:0007155//cell adhesion;GO:0086073//bundle of His cell-Purkinje myocyte adhesion involved in cell communication;GO:0098911//regulation of ventricular cardiac muscle cell action potential;GO:0086091//regulation of heart rate by cardiac conduction	K05691//catenin alpha	XP_007961491.1//PREDICTED: catenin alpha-3 isoform X1 [Chlorocebus sabaeus];NP_001278062.1//catenin alpha-3 isoform b [Homo sapiens];XP_016871642.1//PREDICTED: catenin alpha-3 isoform X3 [Homo sapiens]
8727	2573	546.981	265.037	-1.0453	7.16595e-37	Down	4.72471e-38	CTNNAL1	GO:0005856//cytoskeleton;GO:0005938//cell cortex;GO:0005829//cytosol;GO:0005622//intracellular;GO:0005886//plasma membrane	GO:0051015//actin filament binding;GO:0045296//cadherin binding	GO:0007266//Rho protein signal transduction;GO:0007155//cell adhesion	K05691//catenin alpha;K18763//la-related protein 4	NP_003789.1//alpha-catulin isoform a [Homo sapiens];NP_001273903.1//alpha-catulin isoform b [Homo sapiens]
1511	924	2526.55	1032.98	-1.29036	1.35015e-88	Down	3.57626e-90	CTSG	GO:0031012//extracellular matrix;GO:0070062//extracellular exosome;GO:0010494//cytoplasmic stress granule;GO:0005634//nucleus;GO:0005615//extracellular space;GO:0030141//secretory granule;GO:0009986//cell surface;GO:0035578//azurophil granule lumen;GO:0005576//extracellular region;GO:0005886//plasma membrane	GO:0004252//serine-type endopeptidase activity;GO:0008233//peptidase activity;GO:0008201//heparin binding;GO:0008236//serine-type peptidase activity	GO:0050832//defense response to fungus;GO:0050829//defense response to Gram-negative bacterium;GO:0006468//protein phosphorylation;GO:0071222//cellular response to lipopolysaccharide;GO:0019730//antimicrobial humoral response;GO:0070946//neutrophil mediated killing of gram-positive bacterium;GO:0044267//cellular protein metabolic process;GO:0022617//extracellular matrix disassembly;GO:0006508//pr…	K01319//cathepsin G [EC:3.4.21.20]	NP_001902.1//cathepsin G preproprotein [Homo sapiens]
1524	3130	4410.88	979.311	-2.17123	0	Down	0	CX3CR1	GO:0005887//integral component of plasma membrane;GO:0032809//neuronal cell body membrane;GO:0005886//plasma membrane;GO:0048471//perinuclear region of cytoplasm;GO:0043005//neuron projection	GO:0019960//C-X3-C chemokine binding;GO:0004950//chemokine receptor activity;GO:0016495//C-X3-C chemokine receptor activity	GO:2001240//negative regulation of extrinsic apoptotic signaling pathway in absence of ligand;GO:0071222//cellular response to lipopolysaccharide;GO:0071560//cellular response to transforming growth factor beta stimulus;GO:0021795//cerebral cortex cell migration;GO:1900272//negative regulation of long-term synaptic potentiation;GO:0048246//macrophage chemotaxis;GO:0045766//positive regulation of …	K04192//CX3C chemokine receptor 1	NP_001164645.1//CX3C chemokine receptor 1 isoform a [Homo sapiens]
2919	1184	10.7336	1285.57	6.90413	3.88511e-211	Up	2.78431e-213	CXCL1	GO:1904724//tertiary granule lumen;GO:0005615//extracellular space;GO:0035580//specific granule lumen;GO:0005576//extracellular region	GO:0008083//growth factor activity;GO:0045236//CXCR chemokine receptor binding;GO:0005102//receptor binding;GO:0008009//chemokine activity;GO:0008047//enzyme activator activity	GO:0007399//nervous system development;GO:0061844//null;GO:0042127//regulation of cell proliferation;GO:0032496//response to lipopolysaccharide;GO:0035556//intracellular signal transduction;GO:0008283//cell proliferation;GO:0043312//neutrophil degranulation;GO:0006935//chemotaxis;GO:0008285//negative regulation of cell proliferation;GO:0007186//G-protein coupled receptor signaling pathway;GO:0030…	K05505//C-X-C motif chemokine 1/2/3	XP_001092240.2//PREDICTED: uncharacterized protein LOC702067 [Macaca mulatta]
3627	1227	10.4103	168.71	4.01847	2.25156e-51	Up	1.07401e-52	CXCL10	GO:0005615//extracellular space;GO:0009897//external side of plasma membrane;GO:0005623//cell;GO:0005576//extracellular region	GO:0048248//CXCR3 chemokine receptor binding;GO:0008603//cAMP-dependent protein kinase regulator activity;GO:0008201//heparin binding;GO:0005102//receptor binding;GO:0008009//chemokine activity	GO:0061844//null;GO:0042127//regulation of cell proliferation;GO:0071222//cellular response to lipopolysaccharide;GO:0007166//cell surface receptor signaling pathway;GO:0010332//response to gamma radiation;GO:2000406//positive regulation of T cell migration;GO:0043950//positive regulation of cAMP-mediated signaling;GO:0007165//signal transduction;GO:0010996//response to auditory stimulus;GO:00900…	K12671//C-X-C motif chemokine 10	NP_001556.2//C-X-C motif chemokine 10 precursor [Homo sapiens]
6373	1610	3.43148	17.9303	2.3855	1.81631e-06	Up	4.36947e-07	CXCL11	GO:0005615//extracellular space;GO:0005623//cell;GO:0005576//extracellular region	GO:0048248//CXCR3 chemokine receptor binding;GO:0008201//heparin binding;GO:0008009//chemokine activity	GO:0007186//G-protein coupled receptor signaling pathway;GO:0061844//null;GO:0007165//signal transduction;GO:0042127//regulation of cell proliferation;GO:0002690//positive regulation of leukocyte chemotaxis;GO:0070098//chemokine-mediated signaling pathway;GO:0007267//cell-cell signaling;GO:0032496//response to lipopolysaccharide;GO:0051281//positive regulation of release of sequestered calcium io…	K12672//C-X-C motif chemokine 11	XP_004406389.2//PREDICTED: C-X-C motif chemokine 11 [Odobenus rosmarus divergens];NP_001289052.1//C-X-C motif chemokine 11 isoform 2 precursor [Homo sapiens]
6387	2005	19.8519	126.317	2.6697	5.45436e-30	Up	4.29357e-31	CXCL12	GO:0070062//extracellular exosome;GO:0009897//external side of plasma membrane;GO:0005576//extracellular region;GO:0005737//cytoplasm	GO:0008083//growth factor activity;GO:0045236//CXCR chemokine receptor binding;GO:0005102//receptor binding;GO:0008009//chemokine activity;GO:0042056//chemoattractant activity;GO:0042379//chemokine receptor binding	GO:0061844//null;GO:0031100//animal organ regeneration;GO:0050930//induction of positive chemotaxis;GO:0008344//adult locomotory behavior;GO:0060326//cell chemotaxis;GO:0048842//positive regulation of axon extension involved in axon guidance;GO:2000406//positive regulation of T cell migration;GO:0007411//axon guidance;GO:0007165//signal transduction;GO:1990478//response to ultrasound;GO:0090026//…	K10031//C-X-C motif chemokine 12	EDK99573.1//chemokine (C-X-C motif) ligand 12, isoform CRA_c, partial [Mus musculus];EAW86618.1//chemokine (C-X-C motif) ligand 12 (stromal cell-derived factor 1), isoform CRA_a, partial [Homo sapiens];XP_016773648.1//PREDICTED: stromal cell-derived factor 1 isoform X4 [Pan troglodytes];NP_001171605.1//stromal cell-derived factor 1 isoform delta precursor [Homo sapiens]
10563	1219	4.62415	170.946	5.20821	3.14953e-49	Up	1.59084e-50	CXCL13	GO:0005615//extracellular space;GO:0005623//cell;GO:0005576//extracellular region	GO:0048248//CXCR3 chemokine receptor binding;GO:0031735//CCR10 chemokine receptor binding;GO:0045236//CXCR chemokine receptor binding;GO:0048018//receptor agonist activity;GO:0046982//protein heterodimerization activity;GO:0031724//CXCR5 chemokine receptor binding;GO:0017134//fibroblast growth factor binding;GO:0008201//heparin binding;GO:0008009//chemokine activity	GO:0010820//positive regulation of T cell chemotaxis;GO:0061844//null;GO:0042127//regulation of cell proliferation;GO:0035768//endothelial cell chemotaxis to fibroblast growth factor;GO:0032496//response to lipopolysaccharide;GO:0042742//defense response to bacterium;GO:0007166//cell surface receptor signaling pathway;GO:0002920//regulation of humoral immune response;GO:0033634//positive regulati…	K10032//C-X-C motif chemokine 13	NP_006410.1//C-X-C motif chemokine 13 precursor [Homo sapiens]
9547	1989	6.40111	235.719	5.2026	2.21814e-62	Up	8.8639e-64	CXCL14	NA	NA	NA	K10033//C-X-C motif chemokine 14	EAW62211.1//hCG39697, isoform CRA_a, partial [Homo sapiens]
2920	1234	5.6755	397.147	6.12878	6.55134e-91	Up	1.67521e-92	CXCL2	GO:0005615//extracellular space;GO:0005576//extracellular region	GO:0045236//CXCR chemokine receptor binding;GO:0008009//chemokine activity	GO:0007186//G-protein coupled receptor signaling pathway;GO:0061844//null;GO:0090023//positive regulation of neutrophil chemotaxis;GO:0042127//regulation of cell proliferation;GO:0070098//chemokine-mediated signaling pathway;GO:0032496//response to lipopolysaccharide;GO:0031640//killing of cells of other organism;GO:0002237//response to molecule of bacterial origin;GO:0006954//inflammatory respon…	K05505//C-X-C motif chemokine 1/2/3	XP_001092240.2//PREDICTED: uncharacterized protein LOC702067 [Macaca mulatta]
2921	1166	2.15386	111.624	5.69558	9.19808e-35	Up	6.34932e-36	CXCL3	GO:0005615//extracellular space;GO:0005576//extracellular region	GO:0045236//CXCR chemokine receptor binding;GO:0008009//chemokine activity	GO:0007186//G-protein coupled receptor signaling pathway;GO:0061844//null;GO:0090023//positive regulation of neutrophil chemotaxis;GO:0030593//neutrophil chemotaxis;GO:0042127//regulation of cell proliferation;GO:0070098//chemokine-mediated signaling pathway;GO:0032496//response to lipopolysaccharide;GO:0031640//killing of cells of other organism;GO:0006954//inflammatory response;GO:0006952//defe…	K05505//C-X-C motif chemokine 1/2/3	XP_007997073.1//PREDICTED: C-X-C motif chemokine 3 [Chlorocebus sabaeus]
6372	1677	5.34159	73.0511	3.77357	5.04248e-27	Up	4.25844e-28	CXCL6	GO:0005615//extracellular space;GO:0005576//extracellular region	GO:0045236//CXCR chemokine receptor binding;GO:0008201//heparin binding;GO:0008009//chemokine activity	GO:0061844//null;GO:0042127//regulation of cell proliferation;GO:0071222//cellular response to lipopolysaccharide;GO:0032496//response to lipopolysaccharide;GO:0042742//defense response to bacterium;GO:0002446//neutrophil mediated immunity;GO:0006935//chemotaxis;GO:0007186//G-protein coupled receptor signaling pathway;GO:0042119//neutrophil activation;GO:0030593//neutrophil chemotaxis;GO:0090023/…	K05506//C-X-C motif chemokine 5/6	NP_002984.1//C-X-C motif chemokine 6 precursor [Homo sapiens]
3576	1323	99.5536	9968.43	6.64575	0	Up	0	CXCL8	GO:0005615//extracellular space;GO:0005622//intracellular;GO:0005576//extracellular region	GO:0045236//CXCR chemokine receptor binding;GO:0005153//interleukin-8 receptor binding;GO:0008009//chemokine activity	GO:2000535//regulation of entry of bacterium into host cell;GO:0061844//null;GO:0050930//induction of positive chemotaxis;GO:0031623//receptor internalization;GO:0042127//regulation of cell proliferation;GO:0034976//response to endoplasmic reticulum stress;GO:0071222//cellular response to lipopolysaccharide;GO:0071356//cellular response to tumor necrosis factor;GO:0071347//cellular response to in…	K10030//interleukin 8	NP_000575.1//interleukin-8 isoform 1 precursor [Homo sapiens];NP_001341769.1//interleukin-8 isoform 2 precursor [Homo sapiens]
4283	2723	1.04851	3.4802	1.73083	0.0223347	Up	0.00959489	CXCL9	GO:0005615//extracellular space;GO:0009897//external side of plasma membrane;GO:0005623//cell;GO:0005576//extracellular region	GO:0005125//cytokine activity;GO:0048248//CXCR3 chemokine receptor binding;GO:0008009//chemokine activity	GO:0061844//null;GO:0042127//regulation of cell proliferation;GO:0032496//response to lipopolysaccharide;GO:0030816//positive regulation of cAMP metabolic process;GO:0010818//T cell chemotaxis;GO:0006935//chemotaxis;GO:1901741//positive regulation of myoblast fusion;GO:0043950//positive regulation of cAMP-mediated signaling;GO:0007186//G-protein coupled receptor signaling pathway;GO:0007165//sign…	K05416//C-X-C motif chemokine 9	XP_007997133.1//PREDICTED: C-X-C motif chemokine 9 [Chlorocebus sabaeus]
3579	2728	430.488	133.743	-1.68651	8.21085e-59	Down	3.47415e-60	CXCR2	GO:0016020//membrane;GO:0030667//secretory granule membrane;GO:0005622//intracellular;GO:0042629//mast cell granule;GO:0009986//cell surface;GO:0005887//integral component of plasma membrane;GO:0016021//integral component of membrane;GO:0005886//plasma membrane	GO:0004918//interleukin-8 receptor activity;GO:0004871//signal transducer activity;GO:0019959//interleukin-8 binding;GO:0016494//C-X-C chemokine receptor activity	GO:0007200//phospholipase C-activating G-protein coupled receptor signaling pathway;GO:0007165//signal transduction;GO:0030593//neutrophil chemotaxis;GO:0042119//neutrophil activation;GO:0031623//receptor internalization;GO:0002407//dendritic cell chemotaxis;GO:0007166//cell surface receptor signaling pathway;GO:0006968//cellular defense response;GO:0006954//inflammatory response;GO:0043312//neut…	K05050//C-X-C chemokine receptor type 2	NP_001548.1//C-X-C chemokine receptor type 2 [Homo sapiens]
7852	1710	547.823	2003.26	1.87057	3.19592e-18	Up	3.65913e-19	CXCR4	GO:0070062//extracellular exosome;GO:0031252//cell leading edge;GO:0005770//late endosome;GO:0031410//cytoplasmic vesicle;GO:0030054//cell junction;GO:0005764//lysosome;GO:0005737//cytoplasm;GO:0009986//cell surface;GO:0043234//protein complex;GO:0016021//integral component of membrane;GO:0005886//plasma membrane;GO:0005769//early endosome	GO:0019955//cytokine binding;GO:0032027//myosin light chain binding;GO:0031625//ubiquitin protein ligase binding;GO:0019957//C-C chemokine binding;GO:0015026//coreceptor activity;GO:0004930//G-protein coupled receptor activity;GO:0016494//C-X-C chemokine receptor activity;GO:0003779//actin binding;GO:0043130//ubiquitin binding;GO:0004950//chemokine receptor activity;GO:0001618//virus receptor act…	GO:0048714//positive regulation of oligodendrocyte differentiation;GO:0002407//dendritic cell chemotaxis;GO:0050920//regulation of chemotaxis;GO:0006935//chemotaxis;GO:0071345//cellular response to cytokine stimulus;GO:0007186//G-protein coupled receptor signaling pathway;GO:0000187//activation of MAPK activity;GO:0030260//entry into host cell;GO:0019722//calcium-mediated signaling;GO:0006915//ap…	K04189//C-X-C chemokine receptor type 4	NP_003458.1//C-X-C chemokine receptor type 4 isoform b [Homo sapiens];NP_001334988.1//C-X-C chemokine receptor type 4 isoform d [Homo sapiens];NP_001334985.1//C-X-C chemokine receptor type 4 isoform c [Homo sapiens];NP_001008540.1//C-X-C chemokine receptor type 4 isoform a [Homo sapiens]
220002	2460	2408.87	7652.8	1.66763	0	Up	0	CYB561A3	GO:0005765//lysosomal membrane;GO:0031902//late endosome membrane;GO:0016021//integral component of membrane	GO:0046872//metal ion binding;GO:0016491//oxidoreductase activity	GO:0055114//oxidation-reduction process	K16295//cytochrome b ascorbate-dependent protein 3	XP_011718665.1//PREDICTED: cytochrome b ascorbate-dependent protein 3 isoform X1 [Macaca nemestrina];NP_001154926.1//cytochrome b ascorbate-dependent protein 3 isoform 1 [Homo sapiens];XP_011897546.1//PREDICTED: cytochrome b ascorbate-dependent protein 3 isoform X3 [Cercocebus atys]
1540	8645	741.62	1723.14	1.21629	4.11635e-93	Up	1.01245e-94	CYLD	GO:0005874//microtubule;GO:0005813//centrosome;GO:0048471//perinuclear region of cytoplasm;GO:0036064//ciliary basal body;GO:0097542//ciliary tip;GO:0005829//cytosol;GO:0031234//extrinsic component of cytoplasmic side of plasma membrane;GO:0005819//spindle;GO:0005886//plasma membrane	GO:0061578//Lys63-specific deubiquitinase activity;GO:0004843//thiol-dependent ubiquitin-specific protease activity;GO:0008270//zinc ion binding;GO:0036459//thiol-dependent ubiquitinyl hydrolase activity;GO:1990380//Lys48-specific deubiquitinase activity;GO:0070064//proline-rich region binding;GO:0019901//protein kinase binding	GO:0070507//regulation of microtubule cytoskeleton organization;GO:0007346//regulation of mitotic cell cycle;GO:1902017//regulation of cilium assembly;GO:0010803//regulation of tumor necrosis factor-mediated signaling pathway;GO:1903829//positive regulation of cellular protein localization;GO:0090090//negative regulation of canonical Wnt signaling pathway;GO:0045581//negative regulation of T cell…	K08601//ubiquitin thioesterase [EC:3.4.19.12]	NP_056062.1//ubiquitin carboxyl-terminal hydrolase CYLD isoform 1 [Homo sapiens];NP_001035814.1//ubiquitin carboxyl-terminal hydrolase CYLD isoform 2 [Homo sapiens]
1545	5160	404.526	837.32	1.04955	1.46478e-40	Up	8.86832e-42	CYP1B1	GO:0043231//intracellular membrane-bounded organelle;GO:0031090//organelle membrane;GO:0005739//mitochondrion;GO:0005789//endoplasmic reticulum membrane	GO:0016705//oxidoreductase activity, acting on paired donors, with incorporation or reduction of molecular oxygen;GO:0020037//heme binding;GO:0005506//iron ion binding;GO:0070330//aromatase activity;GO:0004497//monooxygenase activity;GO:0019825//oxygen binding;GO:0016712//oxidoreductase activity, acting on paired donors, with incorporation or reduction of molecular oxygen, reduced flavin or flavo…	GO:0019369//arachidonic acid metabolic process;GO:0061304//retinal blood vessel morphogenesis;GO:0030199//collagen fibril organization;GO:0006725//cellular aromatic compound metabolic process;GO:0007601//visual perception;GO:0071603//endothelial cell-cell adhesion;GO:0043065//positive regulation of apoptotic process;GO:0016125//sterol metabolic process;GO:0045766//positive regulation of angiogene…	K07410//cytochrome P450 family 1 subfamily B polypeptide 1 [EC:1.14.14.1]	NP_000095.2//cytochrome P450 1B1 [Homo sapiens]
56603	4567	6.04869	41.5339	2.77959	1.01646e-12	Up	1.53967e-13	CYP26B1	GO:0031090//organelle membrane;GO:0005789//endoplasmic reticulum membrane;GO:0005737//cytoplasm	GO:0016709//oxidoreductase activity, acting on paired donors, with incorporation or reduction of molecular oxygen, NAD(P)H as one donor, and incorporation of one atom of oxygen;GO:0020037//heme binding;GO:0008401//retinoic acid 4-hydroxylase activity;GO:0005506//iron ion binding;GO:0004497//monooxygenase activity;GO:0001972//retinoic acid binding	GO:0001768//establishment of T cell polarity;GO:0034653//retinoic acid catabolic process;GO:0045580//regulation of T cell differentiation;GO:0007283//spermatogenesis;GO:0055114//oxidation-reduction process;GO:0070268//cornification;GO:2001037//positive regulation of tongue muscle cell differentiation;GO:0043587//tongue morphogenesis;GO:0016125//sterol metabolic process;GO:0001709//cell fate deter…	K12664//cytochrome P450 family 26 subfamily B	NP_063938.1//cytochrome P450 26B1 isoform 1 [Homo sapiens];NP_001264671.1//cytochrome P450 26B1 isoform 2 [Homo sapiens]
1593	2388	562.895	1629.53	1.53352	4.39776e-31	Up	3.32568e-32	CYP27A1	GO:0005759//mitochondrial matrix;GO:0005743//mitochondrial inner membrane;GO:0005739//mitochondrion	GO:0008395//steroid hydroxylase activity;GO:0016705//oxidoreductase activity, acting on paired donors, with incorporation or reduction of molecular oxygen;GO:0020037//heme binding;GO:0005506//iron ion binding;GO:0004497//monooxygenase activity	GO:0016125//sterol metabolic process;GO:0006699//bile acid biosynthetic process	K00488//cholestanetriol 26-monooxygenase [EC:1.14.15.15]	NP_000775.1//sterol 26-hydroxylase, mitochondrial precursor [Homo sapiens]
1594	2503	102.121	286.262	1.48705	2.28559e-35	Up	1.55282e-36	CYP27B1	GO:0005739//mitochondrion;GO:0005741//mitochondrial outer membrane;GO:0005737//cytoplasm	GO:0004498//calcidiol 1-monooxygenase activity;GO:0020037//heme binding;GO:0005506//iron ion binding	GO:0032496//response to lipopolysaccharide;GO:0043627//response to estrogen;GO:0070314//G1 to G0 transition;GO:0055074//calcium ion homeostasis;GO:0010956//negative regulation of calcidiol 1-monooxygenase activity;GO:0030500//regulation of bone mineralization;GO:0042369//vitamin D catabolic process;GO:0034341//response to interferon-gamma;GO:0070564//positive regulation of vitamin D receptor sign…	K07438//calcidiol 1-monooxygenase (25-hydroxyvitamin D3 1alpha-hydroxylase) [EC:1.14.15.18]	NP_000776.1//25-hydroxyvitamin D-1 alpha hydroxylase, mitochondrial [Homo sapiens]
1571	1667	10.1143	4.25587	-1.24888	0.0270346	Down	0.0118232	CYP2E1	NA	GO:0020037//heme binding;GO:0005506//iron ion binding;GO:0016712//oxidoreductase activity, acting on paired donors, with incorporation or reduction of molecular oxygen, reduced flavin or flavoprotein as one donor, and incorporation of one atom of oxygen	NA	K07415//cytochrome P450 family 2 subfamily E polypeptide 1 [EC:1.14.13.-]	NP_001126809.1//cytochrome P450 2E1 precursor [Pongo abelii]
1577	1755	1.97285	11.8589	2.58761	1.23571e-05	Up	3.23629e-06	CYP3A5	GO:0043231//intracellular membrane-bounded organelle;GO:0031090//organelle membrane;GO:0016021//integral component of membrane;GO:0005789//endoplasmic reticulum membrane	GO:0020037//heme binding;GO:0005506//iron ion binding;GO:0019825//oxygen binding;GO:0101020//estrogen 16-alpha-hydroxylase activity;GO:0070330//aromatase activity;GO:0004497//monooxygenase activity;GO:0016712//oxidoreductase activity, acting on paired donors, with incorporation or reduction of molecular oxygen, reduced flavin or flavoprotein as one donor, and incorporation of one atom of oxygen;G…	GO:0008202//steroid metabolic process;GO:0070989//oxidative demethylation;GO:0006805//xenobiotic metabolic process;GO:0042737//drug catabolic process;GO:0002933//lipid hydroxylation;GO:0009822//alkaloid catabolic process	K17690//cytochrome P450 family 3 subfamily A polypeptide 5 [EC:1.14.14.1]	NP_001177413.1//cytochrome P450 3A5 isoform 2 [Homo sapiens];XP_017741573.1//PREDICTED: cytochrome P450 3A5 [Rhinopithecus bieti]
10858	2138	74.3292	24.1138	-1.62407	2.84617e-11	Down	4.70283e-12	CYP46A1	GO:0005783//endoplasmic reticulum;GO:0031090//organelle membrane;GO:0016021//integral component of membrane;GO:0005789//endoplasmic reticulum membrane	GO:0008395//steroid hydroxylase activity;GO:0033781//cholesterol 24-hydroxylase activity;GO:0020037//heme binding;GO:0005506//iron ion binding	GO:0007399//nervous system development;GO:0006707//cholesterol catabolic process;GO:0006805//xenobiotic metabolic process;GO:0016125//sterol metabolic process;GO:0006699//bile acid biosynthetic process	K07440//cholesterol 24-hydroxylase [EC:1.14.14.25]	NP_006659.1//cholesterol 24-hydroxylase precursor [Homo sapiens]
9420	6654	860.114	2336.13	1.44152	6.65081e-151	Up	8.46508e-153	CYP7B1	GO:0031090//organelle membrane;GO:0016021//integral component of membrane;GO:0005789//endoplasmic reticulum membrane	GO:0016705//oxidoreductase activity, acting on paired donors, with incorporation or reduction of molecular oxygen;GO:0020037//heme binding;GO:0005506//iron ion binding;GO:0004497//monooxygenase activity;GO:0008396//oxysterol 7-alpha-hydroxylase activity	GO:0008203//cholesterol metabolic process;GO:0035754//B cell chemotaxis;GO:0016125//sterol metabolic process;GO:0060740//prostate gland epithelium morphogenesis;GO:0050679//positive regulation of epithelial cell proliferation;GO:0033147//negative regulation of intracellular estrogen receptor signaling pathway;GO:0006699//bile acid biosynthetic process	K07430//25/26-hydroxycholesterol 7alpha-hydroxylase [EC:1.14.14.29]	NP_001311041.1//25-hydroxycholesterol 7-alpha-hydroxylase isoform 2 [Homo sapiens];NP_004811.1//25-hydroxycholesterol 7-alpha-hydroxylase isoform 1 [Homo sapiens]
10800	2780	814.821	225.272	-1.85482	6.77096e-115	Down	1.28106e-116	CYSLTR1	GO:0016020//membrane;GO:0005887//integral component of plasma membrane;GO:0005886//plasma membrane	GO:0008528//G-protein coupled peptide receptor activity;GO:0004974//leukotriene receptor activity	GO:0007200//phospholipase C-activating G-protein coupled receptor signaling pathway;GO:0007585//respiratory gaseous exchange;GO:0007166//cell surface receptor signaling pathway;GO:0006816//calcium ion transport;GO:0006952//defense response;GO:0003013//circulatory system process;GO:0007204//positive regulation of cytosolic calcium ion concentration;GO:0006935//chemotaxis;GO:0007218//neuropeptide s…	K04322//cysteinyl leukotriene receptor 1	NP_006630.1//cysteinyl leukotriene receptor 1 [Homo sapiens]
9265	4482	2755.97	1204.73	-1.19385	2.81225e-107	Down	5.72383e-109	CYTH3	NA	NA	NA	K18441//cytohesin	XP_021507438.1//cytohesin-3 [Meriones unguiculatus]
9595	2282	562.236	1220.64	1.11839	5.30458e-41	Up	3.16596e-42	CYTIP	GO:0005654//nucleoplasm;GO:0005938//cell cortex;GO:0005829//cytosol;GO:0005769//early endosome;GO:0005737//cytoplasm	NA	GO:0030155//regulation of cell adhesion	K08789//microtubule-associated serine/threonine kinase [EC:2.7.11.1]	NP_004279.3//cytohesin-interacting protein [Homo sapiens]
153090	5267	227.47	36.4807	-2.64047	2.61565e-55	Down	1.16671e-56	DAB2IP	GO:0044301//climbing fiber;GO:0030424//axon;GO:0044300//cerebellar mossy fiber;GO:1990597//AIP1-IRE1 complex	GO:0071889//14-3-3 protein binding;GO:0005123//death receptor binding;GO:0005096//GTPase activator activity;GO:0045296//cadherin binding	GO:0001525//angiogenesis;GO:0016525//negative regulation of angiogenesis;GO:0007257//activation of JUN kinase activity;GO:0000185//activation of MAPKKK activity;GO:0043065//positive regulation of apoptotic process;GO:0030948//negative regulation of vascular endothelial growth factor receptor signaling pathway;GO:0038026//reelin-mediated signaling pathway;GO:0006987//activation of signaling protei…	K19901//disabled homolog 2-interacting protein	NP_115941.2//disabled homolog 2-interacting protein isoform 1 [Homo sapiens];XP_016817061.1//PREDICTED: disabled homolog 2-interacting protein isoform X2 [Pan troglodytes]
23604	2628	113.676	359.993	1.66304	4.69539e-55	Up	2.11322e-56	DAPK2	GO:0043231//intracellular membrane-bounded organelle;GO:0005794//Golgi apparatus;GO:0031410//cytoplasmic vesicle;GO:0005737//cytoplasm;GO:0034423//autophagosome lumen	GO:0004674//protein serine/threonine kinase activity;GO:0005524//ATP binding;GO:0042802//identical protein binding;GO:0005516//calmodulin binding	GO:1990266//neutrophil migration;GO:0090023//positive regulation of neutrophil chemotaxis;GO:0043276//anoikis;GO:0006468//protein phosphorylation;GO:0035556//intracellular signal transduction;GO:2001242//regulation of intrinsic apoptotic signaling pathway;GO:0046777//protein autophosphorylation;GO:0006915//apoptotic process;GO:0018107//peptidyl-threonine phosphorylation;GO:2000424//positive regul…	K08803//death-associated protein kinase [EC:2.7.11.1]	NP_055141.2//death-associated protein kinase 2 [Homo sapiens]
1618	3054	7.00933	69.8129	3.31614	1.67157e-24	Up	1.5305e-25	DAZL	NA	NA	NA	K12741//heterogeneous nuclear ribonucleoprotein A1/A3;K14946//RNA binding protein fox-1;K13126//polyadenylate-binding protein;K13098//RNA-binding protein FUS;K14411//RNA-binding protein Musashi	XP_018880411.1//PREDICTED: LOW QUALITY PROTEIN: deleted in azoospermia-like [Gorilla gorilla gorilla]
1627	2945	2230.55	514.414	-2.1164	1.65501e-206	Down	1.23352e-208	DBN1	GO:0030425//dendrite;GO:0005921//gap junction;GO:0005622//intracellular;GO:0005737//cytoplasm;GO:0030863//cortical cytoskeleton;GO:0030426//growth cone;GO:0015629//actin cytoskeleton;GO:0042641//actomyosin;GO:0005886//plasma membrane	GO:0003779//actin binding;GO:0005522//profilin binding;GO:0045296//cadherin binding	GO:0050773//regulation of dendrite development;GO:0061351//neural precursor cell proliferation;GO:0010644//cell communication by electrical coupling;GO:0007015//actin filament organization;GO:0048168//regulation of neuronal synaptic plasticity;GO:0032507//maintenance of protein location in cell;GO:0010643//cell communication by chemical coupling	K20520//drebrin-like protein	NP_004386.2//drebrin isoform a [Homo sapiens];NP_543157.1//drebrin isoform b [Homo sapiens]
79007	2099	80.7026	38.914	-1.05233	5.99037e-06	Down	1.51974e-06	DBNDD1	GO:0030672//synaptic vesicle membrane;GO:0005737//cytoplasm	NA	GO:0031175//neuron projection development	K03129//transcription initiation factor TFIID subunit 4;K06236//collagen, type I, alpha;K20189//dysbindin	XP_004058235.2//PREDICTED: dysbindin domain-containing protein 1 isoform X1 [Gorilla gorilla gorilla];NP_001275638.1//dysbindin domain-containing protein 1 isoform 4 [Homo sapiens]
1628	1826	128.627	62.3239	-1.04534	5.34511e-10	Down	9.68078e-11	DBP	GO:0005634//nucleus	GO:0000977//RNA polymerase II regulatory region sequence-specific DNA binding;GO:0001077//transcriptional activator activity, RNA polymerase II core promoter proximal region sequence-specific binding	GO:0007623//circadian rhythm;GO:0006357//regulation of transcription from RNA polymerase II promoter;GO:0001889//liver development;GO:0045944//positive regulation of transcription from RNA polymerase II promoter;GO:0007275//multicellular organism development	K09056//albumin D box-binding protein	NP_001343.2//D site-binding protein [Homo sapiens]
140947	3144	620.931	3268.07	2.39594	2.8215e-231	Up	1.74706e-233	DCANP1	GO:0005634//nucleus;GO:0005737//cytoplasm	GO:0003677//DNA binding	GO:0006355//regulation of transcription, DNA-templated;GO:0035112//genitalia morphogenesis;GO:0071626//mastication;GO:0090103//cochlea morphogenesis;GO:0048634//regulation of muscle organ development;GO:0021650//vestibulocochlear nerve formation;GO:0042472//inner ear morphogenesis;GO:0048839//inner ear development;GO:0060021//palate development;GO:0098583//learned vocalization behavior;GO:1901078…	NA	NP_570900.1//dendritic cell nuclear protein 1 [Homo sapiens]
166614	4274	139.074	46.0051	-1.59599	1.14782e-21	Down	1.16085e-22	DCLK2	GO:0005874//microtubule;GO:0015630//microtubule cytoskeleton;GO:0005737//cytoplasm	GO:0004674//protein serine/threonine kinase activity;GO:0005524//ATP binding;GO:0004672//protein kinase activity	GO:0030182//neuron differentiation;GO:0000226//microtubule cytoskeleton organization;GO:0021860//pyramidal neuron development;GO:0021766//hippocampus development;GO:0035556//intracellular signal transduction;GO:0018107//peptidyl-threonine phosphorylation;GO:0018105//peptidyl-serine phosphorylation;GO:1900181//negative regulation of protein localization to nucleus	K08805//doublecortin-like kinase 1/2 [EC:2.7.11.1]	BAD92418.1//Hypothetical protein DKFZp761I032 variant, partial [Homo sapiens]
85443	5344	11.6249	3.1986	-1.86171	0.00112635	Down	0.000380293	DCLK3	NA	NA	NA	K17530//doublecortin-like kinase 3 [EC:2.7.11.1]	XP_007970007.1//PREDICTED: serine/threonine-protein kinase DCLK3 isoform X2 [Chlorocebus sabaeus]
1634	4379	1.32729	12.2769	3.20939	3.52906e-07	Up	7.93745e-08	DCN	GO:0031012//extracellular matrix;GO:0005615//extracellular space;GO:0005737//cytoplasm;GO:0005578//proteinaceous extracellular matrix;GO:0005796//Golgi lumen;GO:0005589//collagen type VI trimer;GO:0005576//extracellular region;GO:0043202//lysosomal lumen	GO:0003723//RNA binding;GO:0004860//protein kinase inhibitor activity;GO:0005518//collagen binding;GO:0047485//protein N-terminus binding;GO:0005539//glycosaminoglycan binding;GO:0050840//extracellular matrix binding	GO:0001822//kidney development;GO:0030206//chondroitin sulfate biosynthetic process;GO:0032496//response to lipopolysaccharide;GO:0001890//placenta development;GO:0051901//positive regulation of mitochondrial depolarization;GO:0030207//chondroitin sulfate catabolic process;GO:0030203//glycosaminoglycan metabolic process;GO:0009612//response to mechanical stimulus;GO:0090141//positive regulation o…	K04660//decorin	NP_598012.1//decorin isoform c precursor [Homo sapiens];NP_598011.1//decorin isoform b precursor [Homo sapiens];XP_006889575.1//PREDICTED: decorin isoform X4 [Elephantulus edwardii];EAW97458.1//decorin, isoform CRA_g [Homo sapiens];NP_001911.1//decorin isoform a preproprotein [Homo sapiens]
81501	2009	60.5022	24.2273	-1.32035	7.43445e-08	Down	1.57112e-08	DCSTAMP	GO:0010008//endosome membrane;GO:0009986//cell surface;GO:0030176//integral component of endoplasmic reticulum membrane;GO:0016021//integral component of membrane;GO:0033116//endoplasmic reticulum-Golgi intermediate compartment membrane;GO:0005789//endoplasmic reticulum membrane;GO:0005886//plasma membrane	GO:0005524//ATP binding;GO:0042626//ATPase activity, coupled to transmembrane movement of substances	GO:0030308//negative regulation of cell growth;GO:0030316//osteoclast differentiation;GO:0072675//osteoclast fusion;GO:0071356//cellular response to tumor necrosis factor;GO:0045780//positive regulation of bone resorption;GO:0036006//cellular response to macrophage colony-stimulating factor stimulus;GO:0061025//membrane fusion;GO:0045657//positive regulation of monocyte differentiation;GO:0071353…	NA	NP_110415.1//dendritic cell-specific transmembrane protein isoform 1 [Homo sapiens];NP_001244246.1//dendritic cell-specific transmembrane protein isoform 2 [Homo sapiens]
54541	1766	368.255	1684.14	2.19323	3.85856e-15	Up	5.13457e-16	DDIT4	GO:0005829//cytosol;GO:0005622//intracellular;GO:0005739//mitochondrion;GO:0005737//cytoplasm	GO:0071889//14-3-3 protein binding	GO:0032007//negative regulation of TOR signaling;GO:0048011//neurotrophin TRK receptor signaling pathway;GO:0007420//brain development;GO:0008283//cell proliferation;GO:0043241//protein complex disassembly;GO:0033137//negative regulation of peptidyl-serine phosphorylation;GO:0030182//neuron differentiation;GO:0051607//defense response to virus;GO:1902532//negative regulation of intracellular sign…	K08270//DNA-damage-inducible transcript 4	NP_061931.1//DNA damage-inducible transcript 4 protein [Homo sapiens]
115265	2649	3421.87	941.187	-1.86223	4.69278e-224	Down	3.12099e-226	DDIT4L	NA	NA	NA	K08270//DNA-damage-inducible transcript 4	XP_011884245.1//PREDICTED: DNA damage-inducible transcript 4-like protein [Cercocebus atys]
780	3833	3.06717	10.0151	1.70719	0.00359051	Up	0.00130861	DDR1	GO:0070062//extracellular exosome;GO:0005615//extracellular space;GO:0005887//integral component of plasma membrane;GO:0005886//plasma membrane;GO:0043235//receptor complex	GO:0046872//metal ion binding;GO:0005518//collagen binding;GO:0005524//ATP binding;GO:0038062//protein tyrosine kinase collagen receptor activity;GO:0004714//transmembrane receptor protein tyrosine kinase activity	GO:0007595//lactation;GO:0001952//regulation of cell-matrix adhesion;GO:0038083//peptidyl-tyrosine autophosphorylation;GO:0014909//smooth muscle cell migration;GO:0060444//branching involved in mammary gland duct morphogenesis;GO:0007566//embryo implantation;GO:1990138//neuron projection extension;GO:0044319//wound healing, spreading of cells;GO:0008285//negative regulation of cell proliferation;…	K05124//discoidin domain receptor family member 1 [EC:2.7.10.1]	XP_011513190.1//PREDICTED: epithelial discoidin domain-containing receptor 1 isoform X3 [Homo sapiens];NP_001189452.1//epithelial discoidin domain-containing receptor 1 isoform 6 precursor [Homo sapiens];NP_001189451.1//epithelial discoidin domain-containing receptor 1 isoform 5 precursor [Homo sapiens];XP_003807392.1//PREDICTED: epithelial discoidin domain-containing receptor 1 isoform X3 [Pan p…
91351	6771	6075.73	2461.18	-1.30371	4.35854e-178	Down	4.24809e-180	DDX60L	NA	GO:0003723//RNA binding;GO:0005524//ATP binding;GO:0004386//helicase activity;GO:0003676//nucleic acid binding	NA	K20103//ATP-dependent RNA helicase DDX60 [EC:3.6.4.13]	NP_001278439.1//probable ATP-dependent RNA helicase DDX60-like isoform 2 [Homo sapiens];Q5H9U9.2//RecName: Full=Probable ATP-dependent RNA helicase DDX60-like; AltName: Full=DEAD box protein 60-like
50619	2320	1839.53	802.81	-1.1962	9.52507e-83	Down	2.72504e-84	DEF6	GO:0016020//membrane;GO:0005856//cytoskeleton;GO:0005654//nucleoplasm;GO:0005829//cytosol;GO:0005886//plasma membrane;GO:0048471//perinuclear region of cytoplasm;GO:0030175//filopodium	NA	NA	K20072//switch-associated protein 70	XP_005553287.1//PREDICTED: differentially expressed in FDCP 6 homolog isoform X1 [Macaca fascicularis]
1672	484	50.7618	16.5587	-1.61615	4.91439e-08	Down	1.02024e-08	DEFB1	GO:1990742//microvesicle;GO:0070062//extracellular exosome;GO:0005615//extracellular space;GO:0019898//extrinsic component of membrane;GO:0005576//extracellular region;GO:0097225//sperm midpiece;GO:0005622//intracellular;GO:0005796//Golgi lumen	GO:0042802//identical protein binding;GO:0031731//CCR6 chemokine receptor binding	GO:0061844//null;GO:0050829//defense response to Gram-negative bacterium;GO:0042742//defense response to bacterium;GO:0035584//calcium-mediated signaling using intracellular calcium source;GO:0019730//antimicrobial humoral response;GO:0060474//positive regulation of flagellated sperm motility involved in capacitation;GO:0033574//response to testosterone;GO:0006935//chemotaxis;GO:0050830//defense …	NA	NP_005209.1//beta-defensin 1 preproprotein [Homo sapiens]
64798	2636	72.6526	20.5779	-1.81992	4.96528e-14	Down	6.99729e-15	DEPTOR	GO:0005622//intracellular;GO:0005737//cytoplasm	NA	GO:2001236//regulation of extrinsic apoptotic signaling pathway;GO:0032007//negative regulation of TOR signaling;GO:0045792//negative regulation of cell size;GO:0006469//negative regulation of protein kinase activity;GO:0035556//intracellular signal transduction	K20402//DEP domain-containing mTOR-interacting protein	NP_001269941.1//DEP domain-containing mTOR-interacting protein isoform 2 [Homo sapiens];NP_073620.2//DEP domain-containing mTOR-interacting protein isoform 1 [Homo sapiens]
27294	1098	9.99533	3.35646	-1.57431	0.00712742	Down	0.00275461	DHDH	NA	GO:0009055//electron carrier activity;GO:0047115//trans-1,2-dihydrobenzene-1,2-diol dehydrogenase activity;GO:0047837//D-xylose 1-dehydrogenase (NADP+) activity;GO:0008746//NAD(P)+ transhydrogenase activity;GO:0016491//oxidoreductase activity	GO:0005975//carbohydrate metabolic process;GO:0042843//D-xylose catabolic process	K00078//dihydrodiol dehydrogenase / D-xylose 1-dehydrogenase (NADP) [EC:1.3.1.20 1.1.1.179]	XP_004061157.2//PREDICTED: trans-1,2-dihydrobenzene-1,2-diol dehydrogenase [Gorilla gorilla gorilla]
9249	1625	1268.62	513.676	-1.30433	2.86443e-48	Down	1.47475e-49	DHRS3	GO:0016021//integral component of membrane;GO:0005789//endoplasmic reticulum membrane;GO:0042622//photoreceptor outer segment membrane	GO:0052650//NADP-retinol dehydrogenase activity;GO:0009055//electron carrier activity;GO:0004745//retinol dehydrogenase activity;GO:0000166//nucleotide binding	GO:0060411//cardiac septum morphogenesis;GO:0042572//retinol metabolic process;GO:0060349//bone morphogenesis;GO:0007601//visual perception;GO:0003151//outflow tract morphogenesis;GO:0030278//regulation of ossification;GO:0001523//retinoid metabolic process;GO:0048387//negative regulation of retinoic acid receptor signaling pathway;GO:0060021//palate development	K11146//short-chain dehydrogenase/reductase 3 [EC:1.1.1.300]	XP_016061147.1//PREDICTED: short-chain dehydrogenase/reductase 3 isoform X1 [Miniopterus natalensis];NP_004744.2//short-chain dehydrogenase/reductase 3 isoform 1 [Homo sapiens]
10170	1555	2332.94	410.266	-2.50752	0	Down	0	DHRS9	GO:0031090//organelle membrane;GO:0030176//integral component of endoplasmic reticulum membrane;GO:0005789//endoplasmic reticulum membrane	GO:0004022//alcohol dehydrogenase (NAD) activity;GO:0004745//retinol dehydrogenase activity;GO:0047035//testosterone dehydrogenase (NAD+) activity;GO:0016854//racemase and epimerase activity	GO:0042904//9-cis-retinoic acid biosynthetic process;GO:0042448//progesterone metabolic process;GO:0008209//androgen metabolic process;GO:0042572//retinol metabolic process;GO:0030855//epithelial cell differentiation	K11149//dehydrogenase/reductase SDR family member 9 [EC:1.1.-.-]	NP_001276692.1//dehydrogenase/reductase SDR family member 9 isoform 2 [Homo sapiens]
85455	5048	109.144	48.4208	-1.17253	1.56698e-10	Down	2.72483e-11	DISP2	GO:0016021//integral component of membrane;GO:0005886//plasma membrane	NA	GO:0007224//smoothened signaling pathway	K10649//tripartite motif-containing protein 9/67;K21245//transcription factor SPT20 homolog;K04490//transcription factor 7-like 1	EAW92408.1//dispatched homolog 2 (Drosophila), isoform CRA_b, partial [Homo sapiens]
27123	3659	105.647	46.1915	-1.19356	1.47305e-09	Down	2.76249e-10	DKK2	GO:0005615//extracellular space	GO:0039706//co-receptor binding	GO:0090090//negative regulation of canonical Wnt signaling pathway;GO:0007275//multicellular organism development;GO:0016055//Wnt signaling pathway;GO:0090263//positive regulation of canonical Wnt signaling pathway	K02165//dickkopf	NP_055236.1//dickkopf-related protein 2 precursor [Homo sapiens]
10395	5962	3.70359	19.431	2.39136	1.1073e-06	Up	2.6016e-07	DLC1	GO:0005634//nucleus;GO:0030864//cortical actin cytoskeleton;GO:0005901//caveola;GO:0005925//focal adhesion;GO:0005829//cytosol;GO:0032587//ruffle membrane;GO:0005737//cytoplasm	GO:0008289//lipid binding;GO:0042169//SH2 domain binding;GO:0005096//GTPase activator activity	GO:0035307//positive regulation of protein dephosphorylation;GO:0021575//hindbrain morphogenesis;GO:0032956//regulation of actin cytoskeleton organization;GO:0003007//heart morphogenesis;GO:0051497//negative regulation of stress fiber assembly;GO:1900119//positive regulation of execution phase of apoptosis;GO:0008285//negative regulation of cell proliferation;GO:0048041//focal adhesion assembly;G…	K20632//deleted in liver cancer protein	NP_079043.3//rho GTPase-activating protein 7 isoform 3 [Homo sapiens];NP_006085.2//rho GTPase-activating protein 7 isoform 2 [Homo sapiens];AAH54511.1//Deleted in liver cancer 1 [Homo sapiens];NP_872584.2//rho GTPase-activating protein 7 isoform 1 [Homo sapiens];NP_001303597.1//rho GTPase-activating protein 7 isoform 5 [Homo sapiens]
1741	4620	374.82	54.6967	-2.77667	1.23228e-90	Down	3.17927e-92	DLG3	GO:0016323//basolateral plasma membrane;GO:0005615//extracellular space;GO:0014069//postsynaptic density;GO:0032281//AMPA glutamate receptor complex;GO:0043025//neuronal cell body;GO:0043198//dendritic shaft;GO:0030426//growth cone;GO:0005829//cytosol;GO:0005923//bicellular tight junction;GO:0005886//plasma membrane;GO:0045211//postsynaptic membrane	GO:0015276//ligand-gated ion channel activity;GO:0031625//ubiquitin protein ligase binding;GO:0019903//protein phosphatase binding;GO:0004385//guanylate kinase activity;GO:0008022//protein C-terminus binding;GO:0019902//phosphatase binding;GO:0035255//ionotropic glutamate receptor binding;GO:0019900//kinase binding;GO:0030165//PDZ domain binding	GO:0007399//nervous system development;GO:0097120//receptor localization to synapse;GO:0043113//receptor clustering;GO:0001736//establishment of planar polarity;GO:0007268//chemical synaptic transmission;GO:0010923//negative regulation of phosphatase activity;GO:0045197//establishment or maintenance of epithelial cell apical/basal polarity;GO:0008285//negative regulation of cell proliferation	K21098//discs large protein 3	XP_014584460.1//PREDICTED: LOW QUALITY PROTEIN: disks large homolog 3 [Equus caballus];NP_065781.1//disks large homolog 3 isoform b [Homo sapiens];BAD92565.1//synapse-associated protein 102 variant, partial [Homo sapiens]
54567	3420	482.706	6992.42	3.85658	0	Up	0	DLL4	GO:0016021//integral component of membrane;GO:0005886//plasma membrane	GO:0005509//calcium ion binding;GO:0005112//Notch binding	GO:0003222//ventricular trabecula myocardium morphogenesis;GO:0090051//negative regulation of cell migration involved in sprouting angiogenesis;GO:0003209//cardiac atrium morphogenesis;GO:0072554//blood vessel lumenization;GO:0045747//positive regulation of Notch signaling pathway;GO:0003344//pericardium morphogenesis;GO:0035924//cellular response to vascular endothelial growth factor stimulus;GO…	K06051//delta	EAW92466.1//delta-like 4 (Drosophila) [Homo sapiens]
1747	2613	266.456	21.9277	-3.60307	1.9317e-81	Down	5.68146e-83	DLX3	GO:0005634//nucleus	GO:0003682//chromatin binding;GO:0043565//sequence-specific DNA binding;GO:0001077//transcriptional activator activity, RNA polymerase II core promoter proximal region sequence-specific binding;GO:0003700//transcription factor activity, sequence-specific DNA binding	GO:0006355//regulation of transcription, DNA-templated;GO:0001890//placenta development;GO:0001568//blood vessel development;GO:0042475//odontogenesis of dentin-containing tooth;GO:0071895//odontoblast differentiation	K09315//homeobox protein DLX3	NP_005211.1//homeobox protein DLX-3 [Homo sapiens]
1748	1971	174.811	74.0094	-1.24002	6.18362e-17	Down	7.55138e-18	DLX4	GO:0005634//nucleus	GO:0000978//RNA polymerase II core promoter proximal region sequence-specific DNA binding;GO:0043565//sequence-specific DNA binding;GO:0003700//transcription factor activity, sequence-specific DNA binding;GO:0001078//transcriptional repressor activity, RNA polymerase II core promoter proximal region sequence-specific binding	GO:0000122//negative regulation of transcription from RNA polymerase II promoter;GO:0006355//regulation of transcription, DNA-templated;GO:0007275//multicellular organism development	K09314//homeobox protein DLX1/4/6	NP_612138.1//homeobox protein DLX-4 isoform a [Homo sapiens];NP_001925.2//homeobox protein DLX-4 isoform b [Homo sapiens]
1756	4623	86.8088	38.5831	-1.16987	1.07622e-08	Down	2.13246e-09	DMD	GO:0030054//cell junction;GO:0005737//cytoplasm;GO:0030018//Z disc;GO:0005829//cytosol;GO:0016013//syntrophin complex;GO:0045202//synapse;GO:0005886//plasma membrane;GO:0031527//filopodium membrane;GO:0016010//dystrophin-associated glycoprotein complex;GO:0045211//postsynaptic membrane;GO:0005856//cytoskeleton;GO:0005634//nucleus;GO:0043034//costamere;GO:0030175//filopodium;GO:0030055//cell-subst…	GO:0003779//actin binding;GO:0050998//nitric-oxide synthase binding;GO:0017022//myosin binding;GO:0008270//zinc ion binding;GO:0008307//structural constituent of muscle;GO:0005200//structural constituent of cytoskeleton;GO:0002162//dystroglycan binding;GO:0017166//vinculin binding	GO:0045666//positive regulation of neuron differentiation;GO:0030049//muscle filament sliding;GO:0048747//muscle fiber development;GO:0043043//peptide biosynthetic process;GO:0044458//motile cilium assembly;GO:0010880//regulation of release of sequestered calcium ion into cytosol by sarcoplasmic reticulum;GO:0090287//regulation of cellular response to growth factor stimulus;GO:0060048//cardiac mu…	K10366//dystrophin	XP_005899803.1//PREDICTED: dystrophin isoform X5 [Bos mutus];NP_004009.1//dystrophin Dp71ab isoform [Homo sapiens];NP_004000.1//dystrophin Dp427p1 isoform [Homo sapiens];NP_003997.1//dystrophin Dp427m isoform [Homo sapiens];NP_004002.2//dystrophin Dp260-1 isoform [Homo sapiens];XP_006724538.1//PREDICTED: dystrophin isoform X8 [Homo sapiens];XP_010968470.1//PREDICTED: dystrophin isoform X4 [Camelu…
10655	2427	655.054	99.0435	-2.72548	7.37218e-136	Down	1.09471e-137	DMRT2	GO:0005634//nucleus;GO:0016021//integral component of membrane	GO:0046872//metal ion binding;GO:0000977//RNA polymerase II regulatory region sequence-specific DNA binding;GO:0043565//sequence-specific DNA binding;GO:0003700//transcription factor activity, sequence-specific DNA binding;GO:0042803//protein homodimerization activity	GO:0045944//positive regulation of transcription from RNA polymerase II promoter;GO:2000287//positive regulation of myotome development;GO:0014807//regulation of somitogenesis;GO:0048706//embryonic skeletal system development;GO:0006351//transcription, DNA-templated	K19489//doublesex- and mab-3-related transcription factor 2	NP_870987.2//doublesex- and mab-3-related transcription factor 2 isoform 2 [Homo sapiens];AAF86295.1//DMRT2/terra-like protein [Homo sapiens]
2039	2495	24.0567	9.11313	-1.40042	0.000416186	Down	0.000132143	DMTN	GO:0031410//cytoplasmic vesicle;GO:0014069//postsynaptic density;GO:0048471//perinuclear region of cytoplasm;GO:0030863//cortical cytoskeleton;GO:0005884//actin filament;GO:0031253//cell projection membrane;GO:0012505//endomembrane system;GO:0031095//platelet dense tubular network membrane;GO:0014731//spectrin-associated cytoskeleton;GO:0005829//cytosol;GO:0015629//actin cytoskeleton;GO:0005886//…	GO:0003779//actin binding;GO:0005102//receptor binding;GO:0043621//protein self-association;GO:0030507//spectrin binding	GO:0010763//positive regulation of fibroblast migration;GO:0070560//protein secretion by platelet;GO:0035584//calcium-mediated signaling using intracellular calcium source;GO:0032956//regulation of actin cytoskeleton organization;GO:0071320//cellular response to cAMP;GO:1900026//positive regulation of substrate adhesion-dependent cell spreading;GO:0010591//regulation of lamellipodium assembly;GO:…	K07520//actin-binding LIM protein	NP_001289746.1//dematin isoform 4 [Homo sapiens];NP_001107611.1//dematin isoform 3 [Homo sapiens];NP_001969.2//dematin isoform 1 [Homo sapiens];NP_001107609.1//dematin isoform 2 [Homo sapiens];NP_001310327.1//dematin isoform 7 [Homo sapiens];XP_003272885.2//PREDICTED: dematin [Nomascus leucogenys];XP_022265507.1//dematin [Canis lupus familiaris];NP_001310320.1//dematin isoform 6 [Homo sapiens];NP…
23312	10171	1720.08	9293.97	2.43382	0	Up	0	DMXL2	GO:0043291//RAVE complex;GO:0005615//extracellular space;GO:0030672//synaptic vesicle membrane;GO:0008021//synaptic vesicle;GO:0030054//cell junction	GO:0017137//Rab GTPase binding	GO:0070072//vacuolar proton-transporting V-type ATPase complex assembly;GO:0007035//vacuolar acidification	K16482//centriolar protein POC1;K05212//glutamate receptor ionotropic, NMDA 2D	NP_001167587.1//dmX-like protein 2 isoform 1 [Homo sapiens];NP_001167588.1//dmX-like protein 2 isoform 3 [Homo sapiens];NP_056078.2//dmX-like protein 2 isoform 2 [Homo sapiens]
25822	2468	220.216	531.542	1.27126	4.41148e-37	Up	2.90355e-38	DNAJB5	GO:0005634//nucleus;GO:0005829//cytosol	GO:0051082//unfolded protein binding;GO:0051087//chaperone binding	GO:0006457//protein folding;GO:0000122//negative regulation of transcription from RNA polymerase II promoter;GO:0006986//response to unfolded protein	K09511//DnaJ homolog subfamily B member 5	XP_017721088.1//PREDICTED: dnaJ homolog subfamily B member 5 isoform X1 [Rhinopithecus bieti];NP_001128477.1//dnaJ homolog subfamily B member 5 isoform 1 [Homo sapiens];EFB22142.1//hypothetical protein PANDA_021017, partial [Ailuropoda melanoleuca];NP_001128476.2//dnaJ homolog subfamily B member 5 isoform 2 [Homo sapiens];NP_001336654.1//dnaJ homolog subfamily B member 5 isoform 4 [Homo sapiens]
1776	1075	3.27253	87.0512	4.73338	9.30851e-31	Up	7.11934e-32	DNASE1L3	GO:0005634//nucleus;GO:0005783//endoplasmic reticulum;GO:0005576//extracellular region	GO:0004520//endodeoxyribonuclease activity;GO:0003677//DNA binding;GO:0004536//deoxyribonuclease activity;GO:0005509//calcium ion binding;GO:0004519//endonuclease activity	GO:0010623//programmed cell death involved in cell development;GO:0006259//DNA metabolic process;GO:0006309//apoptotic DNA fragmentation	K11995//deoxyribonuclease-1-like protein [EC:3.1.21.-]	NP_001243489.1//deoxyribonuclease gamma isoform 2 precursor [Homo sapiens];NP_004935.1//deoxyribonuclease gamma isoform 1 precursor [Homo sapiens]
1777	2011	1379.62	658.335	-1.06738	3.94995e-74	Down	1.30442e-75	DNASE2	NA	NA	NA	K01158//deoxyribonuclease II [EC:3.1.22.1]	XP_015295638.1//PREDICTED: deoxyribonuclease-2-alpha isoform X1 [Macaca fascicularis]
26052	5414	149.171	69.1172	-1.10985	1.25176e-11	Down	2.01952e-12	DNM3	GO:0070062//extracellular exosome;GO:0030424//axon;GO:0001917//photoreceptor inner segment;GO:0005874//microtubule;GO:0014069//postsynaptic density;GO:0048471//perinuclear region of cytoplasm;GO:0044327//dendritic spine head;GO:0098844//postsynaptic endocytic zone membrane;GO:0005794//Golgi apparatus;GO:0005739//mitochondrion;GO:0043197//dendritic spine;GO:0031966//mitochondrial membrane;GO:00452…	GO:0050998//nitric-oxide synthase binding;GO:0031798//type 1 metabotropic glutamate receptor binding;GO:0042802//identical protein binding;GO:0031802//type 5 metabotropic glutamate receptor binding;GO:0005525//GTP binding;GO:0008017//microtubule binding;GO:0003924//GTPase activity	GO:0051491//positive regulation of filopodium assembly;GO:0046847//filopodium assembly;GO:0016185//synaptic vesicle budding from presynaptic endocytic zone membrane;GO:0007416//synapse assembly;GO:0003374//dynamin family protein polymerization involved in mitochondrial fission;GO:0061025//membrane fusion;GO:0006897//endocytosis;GO:0061002//negative regulation of dendritic spine morphogenesis;GO:0…	K01528//dynamin GTPase [EC:3.6.5.5]	XP_010369589.1//PREDICTED: dynamin-3 isoform X1 [Rhinopithecus roxellana];NP_001337133.1//dynamin-3 isoform d [Homo sapiens];NP_001337134.1//dynamin-3 isoform e [Homo sapiens];NP_001337135.1//dynamin-3 isoform f [Homo sapiens];NP_056384.2//dynamin-3 isoform a [Homo sapiens];XP_018882231.1//PREDICTED: dynamin-3 isoform X6 [Gorilla gorilla gorilla]
1800	1664	43.2677	10.5641	-2.03411	8.49016e-10	Down	1.56057e-10	DPEP1	GO:0070062//extracellular exosome;GO:0005634//nucleus;GO:0005615//extracellular space;GO:0016324//apical plasma membrane;GO:0030054//cell junction;GO:0031225//anchored component of membrane;GO:0045177//apical part of cell;GO:0031528//microvillus membrane;GO:0005886//plasma membrane	GO:0070573//metallodipeptidase activity;GO:0046872//metal ion binding;GO:0043027//cysteine-type endopeptidase inhibitor activity involved in apoptotic process;GO:0072341//modified amino acid binding;GO:0008270//zinc ion binding;GO:0008235//metalloexopeptidase activity;GO:0034235//GPI anchor binding;GO:0008239//dipeptidyl-peptidase activity;GO:0016805//dipeptidase activity	GO:0043154//negative regulation of cysteine-type endopeptidase activity involved in apoptotic process;GO:0071732//cellular response to nitric oxide;GO:0035690//cellular response to drug;GO:0006805//xenobiotic metabolic process;GO:0030336//negative regulation of cell migration;GO:0043066//negative regulation of apoptotic process;GO:0016999//antibiotic metabolic process;GO:0006691//leukotriene meta…	K01273//membrane dipeptidase [EC:3.4.13.19]	XP_007992600.1//PREDICTED: dipeptidase 1 isoform X1 [Chlorocebus sabaeus]
64174	1685	102.825	25.394	-2.01763	5.63778e-22	Down	5.6339e-23	DPEP2	GO:0031225//anchored component of membrane	GO:0046872//metal ion binding;GO:0008235//metalloexopeptidase activity;GO:0008239//dipeptidyl-peptidase activity;GO:0016805//dipeptidase activity	NA	K01273//membrane dipeptidase [EC:3.4.13.19]	EAW83203.1//dipeptidase 2, isoform CRA_c [Homo sapiens];AAH24021.1//DPEP2 protein [Homo sapiens]
8110	3789	351.9	106.723	-1.72129	1.04657e-47	Down	5.47828e-49	DPF3	GO:0005654//nucleoplasm;GO:0071565//nBAF complex	GO:0046872//metal ion binding;GO:0008270//zinc ion binding;GO:0003676//nucleic acid binding	GO:0007399//nervous system development;GO:0006355//regulation of transcription, DNA-templated;GO:0016569//covalent chromatin modification;GO:0006351//transcription, DNA-templated	K22198//null	NP_001267472.1//zinc finger protein DPF3 isoform 3 [Homo sapiens];NP_001267473.1//zinc finger protein DPF3 isoform 4 [Homo sapiens];NP_036206.3//zinc finger protein DPF3 isoform 1 [Homo sapiens];NP_001267471.1//zinc finger protein DPF3 isoform 2 [Homo sapiens]
1803	3913	404.755	150.502	-1.42726	5.56254e-48	Down	2.883e-49	DPP4	GO:0016020//membrane;GO:0005765//lysosomal membrane;GO:0070062//extracellular exosome;GO:0005925//focal adhesion;GO:0016324//apical plasma membrane;GO:0046581//intercellular canaliculus;GO:0030027//lamellipodium;GO:0031258//lamellipodium membrane;GO:0071438//invadopodium membrane;GO:0009986//cell surface;GO:0045121//membrane raft;GO:0030139//endocytic vesicle;GO:0005576//extracellular region;GO:0…	GO:0004252//serine-type endopeptidase activity;GO:0002020//protease binding;GO:0042802//identical protein binding;GO:0005102//receptor binding;GO:0042803//protein homodimerization activity;GO:0008236//serine-type peptidase activity;GO:0008239//dipeptidyl-peptidase activity;GO:0001618//virus receptor activity	GO:0042110//T cell activation;GO:0033632//regulation of cell-cell adhesion mediated by integrin;GO:0043542//endothelial cell migration;GO:0035641//locomotory exploration behavior;GO:0031295//T cell costimulation;GO:0001666//response to hypoxia;GO:0050796//regulation of insulin secretion;GO:0001662//behavioral fear response;GO:0007155//cell adhesion;GO:0010716//negative regulation of extracellular…	K01278//dipeptidyl-peptidase 4 [EC:3.4.14.5]	NP_001926.2//dipeptidyl peptidase 4 [Homo sapiens]
10570	2732	4.58632	14.4775	1.6584	0.0016561	Up	0.000571214	DPYSL4	GO:0005737//cytoplasm	GO:0031005//filamin binding;GO:0016810//hydrolase activity, acting on carbon-nitrogen (but not peptide) bonds	GO:0070997//neuron death;GO:0097485//neuron projection guidance	K07528//dihydropyrimidinase-like 2	XP_017818781.1//PREDICTED: dihydropyrimidinase-related protein 4 [Callithrix jacchus]
55332	3553	244.678	1835.33	2.90708	0	Up	0	DRAM1	GO:0005765//lysosomal membrane;GO:0016021//integral component of membrane;GO:0005764//lysosome;GO:0005737//cytoplasm	NA	GO:0006914//autophagy;GO:0010506//regulation of autophagy;GO:0006915//apoptotic process	K21955//null	NP_060840.2//DNA damage-regulated autophagy modulator protein 1 [Homo sapiens]
1816	2398	12.7826	5.27483	-1.27698	0.0134255	Down	0.00549352	DRD5	GO:0060170//ciliary membrane;GO:0005887//integral component of plasma membrane;GO:0031526//brush border membrane;GO:0005622//intracellular;GO:0005886//plasma membrane;GO:0097730//non-motile cilium	GO:0004952//dopamine neurotransmitter receptor activity;GO:0001588//dopamine neurotransmitter receptor activity, coupled via Gs;GO:0035240//dopamine binding	GO:0019226//transmission of nerve impulse;GO:0001992//regulation of systemic arterial blood pressure by vasopressin;GO:0045776//negative regulation of blood pressure;GO:0060292//long term synaptic depression;GO:0007189//adenylate cyclase-activating G-protein coupled receptor signaling pathway;GO:0007191//adenylate cyclase-activating dopamine receptor signaling pathway;GO:0006874//cellular calcium…	K05840//dopamine receptor D5	NP_000789.1//D(1B) dopamine receptor [Homo sapiens]
667	16670	1124.57	3236.3	1.52496	9.13477e-180	Up	8.6938e-182	DST	GO:0031252//cell leading edge;GO:0005938//cell cortex;GO:0005635//nuclear envelope;GO:0035371//microtubule plus-end;GO:0031673//H zone;GO:0031410//cytoplasmic vesicle;GO:0005737//cytoplasm;GO:0030018//Z disc;GO:0005829//cytosol;GO:0016021//integral component of membrane;GO:0015629//actin cytoskeleton;GO:0005604//basement membrane;GO:0030424//axon;GO:0070062//extracellular exosome;GO:0005634//nucl…	GO:0003779//actin binding;GO:0008022//protein C-terminus binding;GO:0005178//integrin binding;GO:0005509//calcium ion binding;GO:0051010//microtubule plus-end binding;GO:0042803//protein homodimerization activity	GO:0009611//response to wounding;GO:0000226//microtubule cytoskeleton organization;GO:0045104//intermediate filament cytoskeleton organization;GO:0031581//hemidesmosome assembly;GO:0007155//cell adhesion;GO:0048870//cell motility;GO:0008090//retrograde axonal transport;GO:0007010//cytoskeleton organization;GO:0007229//integrin-mediated signaling pathway;GO:0030011//maintenance of cell polarity	K10382//dystonin	XP_011280723.1//PREDICTED: dystonin isoform X19 [Felis catus];XP_022281885.1//dystonin isoform X23 [Canis lupus familiaris];XP_019686325.1//PREDICTED: dystonin isoform X17 [Felis catus];XP_011280718.1//PREDICTED: dystonin isoform X18 [Felis catus];NP_001714.1//dystonin isoform 1e precursor [Homo sapiens]
1840	3317	6.65109	32.2862	2.27926	5.76514e-09	Up	1.12315e-09	DTX1	GO:0005654//nucleoplasm;GO:0016604//nuclear body;GO:0005829//cytosol;GO:0005737//cytoplasm	GO:0003713//transcription coactivator activity;GO:0008270//zinc ion binding;GO:0031625//ubiquitin protein ligase binding;GO:0005112//Notch binding;GO:0016740//transferase activity;GO:0017124//SH3 domain binding	GO:0008593//regulation of Notch signaling pathway;GO:0010001//glial cell differentiation;GO:0016567//protein ubiquitination;GO:0006351//transcription, DNA-templated;GO:0007166//cell surface receptor signaling pathway;GO:0006366//transcription from RNA polymerase II promoter;GO:0045665//negative regulation of neuron differentiation;GO:1990830//cellular response to leukemia inhibitory factor;GO:004…	K06058//deltex [EC:2.3.2.27]	NP_004407.2//E3 ubiquitin-protein ligase DTX1 [Homo sapiens]
23220	5564	256.894	3614.04	3.81437	0	Up	0	DTX4	GO:0005829//cytosol	GO:0008270//zinc ion binding;GO:0004842//ubiquitin-protein transferase activity	GO:0032479//regulation of type I interferon production;GO:0007219//Notch signaling pathway	K06058//deltex [EC:2.3.2.27]	XP_003275396.1//PREDICTED: E3 ubiquitin-protein ligase DTX4 [Nomascus leucogenys];NP_055992.1//E3 ubiquitin-protein ligase DTX4 isoform 1 [Homo sapiens]
1843	2040	47.9491	378.991	2.98259	3.7736e-92	Up	9.41129e-94	DUSP1	GO:0005634//nucleus;GO:0005737//cytoplasm	GO:0008330//protein tyrosine/threonine phosphatase activity;GO:0004726//non-membrane spanning protein tyrosine phosphatase activity;GO:0017017//MAP kinase tyrosine/serine/threonine phosphatase activity;GO:0008138//protein tyrosine/serine/threonine phosphatase activity;GO:0004725//protein tyrosine phosphatase activity;GO:0019838//growth factor binding	GO:0090266//regulation of mitotic cell cycle spindle assembly checkpoint;GO:0035335//peptidyl-tyrosine dephosphorylation;GO:0043407//negative regulation of MAP kinase activity;GO:0009416//response to light stimulus;GO:0001706//endoderm formation;GO:0035556//intracellular signal transduction;GO:0000188//inactivation of MAPK activity;GO:0043065//positive regulation of apoptotic process;GO:0033574//…	K21278//dual specificity protein phosphatase 1 [EC:3.1.3.16 3.1.3.48]	NP_004408.1//dual specificity protein phosphatase 1 [Homo sapiens]
80824	6312	45.658	182.329	1.99761	3.59101e-36	Up	2.39853e-37	DUSP16	GO:0005634//nucleus;GO:0005654//nucleoplasm;GO:0005829//cytosol;GO:0031410//cytoplasmic vesicle;GO:0005737//cytoplasm	GO:0017017//MAP kinase tyrosine/serine/threonine phosphatase activity;GO:0004721//phosphoprotein phosphatase activity;GO:0004725//protein tyrosine phosphatase activity;GO:0016791//phosphatase activity	GO:0045209//MAPK phosphatase export from nucleus, leptomycin B sensitive;GO:0016311//dephosphorylation;GO:0000188//inactivation of MAPK activity;GO:0045204//MAPK export from nucleus	K04459//dual specificity MAP kinase phosphatase [EC:3.1.3.16 3.1.3.48]	NP_085143.1//dual specificity protein phosphatase 16 [Homo sapiens]
1844	1708	115.827	272.764	1.23569	3.84907e-25	Up	3.45141e-26	DUSP2	GO:0005634//nucleus;GO:0031965//nuclear membrane	GO:0008330//protein tyrosine/threonine phosphatase activity;GO:0017017//MAP kinase tyrosine/serine/threonine phosphatase activity;GO:0051019//mitogen-activated protein kinase binding;GO:0004725//protein tyrosine phosphatase activity	GO:0006470//protein dephosphorylation;GO:0001706//endoderm formation;GO:0000188//inactivation of MAPK activity	K04459//dual specificity MAP kinase phosphatase [EC:3.1.3.16 3.1.3.48]	XP_016804459.1//PREDICTED: dual specificity protein phosphatase 2 [Pan troglodytes]
92235	4119	210.995	34.0408	-2.63187	2.11509e-47	Down	1.12048e-48	DUSP27	GO:0030017//sarcomere	GO:0008138//protein tyrosine/serine/threonine phosphatase activity	NA	K14165//atypical dual specificity phosphatase [EC:3.1.3.16 3.1.3.48]	NP_001073895.1//inactive dual specificity phosphatase 27 [Homo sapiens]
1849	3248	5097.31	2449.62	-1.05718	2.63263e-85	Down	7.30531e-87	DUSP7	GO:0005829//cytosol	GO:0017017//MAP kinase tyrosine/serine/threonine phosphatase activity;GO:0004725//protein tyrosine phosphatase activity	NA	K04459//dual specificity MAP kinase phosphatase [EC:3.1.3.16 3.1.3.48]	XP_007982647.1//PREDICTED: dual specificity protein phosphatase 7 [Chlorocebus sabaeus]
1852	2448	73.7431	34.2844	-1.10496	1.05184e-06	Down	2.46285e-07	DUSP9	NA	NA	NA	K18498//dual specificity phosphatase 9 [EC:3.1.3.16 3.1.3.48]	XP_011529425.1//PREDICTED: dual specificity protein phosphatase 9 isoform X1 [Homo sapiens]
8291	6702	1912.72	237.13	-3.01188	5.73973e-86	Down	1.58285e-87	DYSF	GO:0030315//T-tubule;GO:0070062//extracellular exosome;GO:0005815//microtubule organizing center;GO:0005770//late endosome;GO:0030027//lamellipodium;GO:0005768//endosome;GO:0030139//endocytic vesicle;GO:0042383//sarcolemma;GO:0016021//integral component of membrane;GO:0005886//plasma membrane;GO:0005769//early endosome;GO:0030659//cytoplasmic vesicle membrane	GO:0005544//calcium-dependent phospholipid binding;GO:0005509//calcium ion binding;GO:0005543//phospholipid binding	GO:0006906//vesicle fusion;GO:0006936//muscle contraction;GO:0001778//plasma membrane repair	K18261//dysferlin	NP_001124456.1//dysferlin isoform 5 [Homo sapiens];NP_001124453.1//dysferlin isoform 14 [Homo sapiens];NP_001124452.1//dysferlin isoform 13 [Homo sapiens];NP_001124457.1//dysferlin isoform 4 [Homo sapiens];XP_003808225.1//PREDICTED: dysferlin isoform X7 [Pan paniscus];XP_003808226.1//PREDICTED: dysferlin isoform X5 [Pan paniscus];NP_003485.1//dysferlin isoform 8 [Homo sapiens];NP_001123927.1//dys…
199221	3041	88.5764	41.8003	-1.08341	3.12432e-08	Down	6.38586e-09	DZIP1L	GO:0036064//ciliary basal body;GO:0005814//centriole	GO:0046872//metal ion binding;GO:0003676//nucleic acid binding	GO:0060271//cilium assembly;GO:0032880//regulation of protein localization	K16470//zinc finger protein DZIP1	XP_005247255.1//PREDICTED: zinc finger protein DZIP1L isoform X2 [Homo sapiens];XP_016861330.1//PREDICTED: zinc finger protein DZIP1L isoform X5 [Homo sapiens]
10148	1149	86.1577	7432.6	6.43074	0	Up	0	EBI3	GO:0005788//endoplasmic reticulum lumen;GO:0005615//extracellular space;GO:0005576//extracellular region;GO:0005886//plasma membrane	GO:0045523//interleukin-27 receptor binding;GO:0005125//cytokine activity;GO:0004896//cytokine receptor activity	GO:0042098//T cell proliferation;GO:0006959//humoral immune response;GO:0042088//T-helper 1 type immune response;GO:0045078//positive regulation of interferon-gamma biosynthetic process;GO:0046641//positive regulation of alpha-beta T cell proliferation;GO:0035722//interleukin-12-mediated signaling pathway	K05059//ciliary neurotrophic factor receptor	NP_005746.2//interleukin-27 subunit beta precursor [Homo sapiens]
1889	5147	183.338	687.805	1.90749	4.03868e-87	Up	1.0906e-88	ECE1	GO:0016020//membrane;GO:0005765//lysosomal membrane;GO:0070062//extracellular exosome;GO:0009897//external side of plasma membrane;GO:0033093//Weibel-Palade body;GO:0031302//intrinsic component of endosome membrane;GO:0031982//vesicle;GO:0048471//perinuclear region of cytoplasm;GO:0005768//endosome;GO:0016021//integral component of membrane;GO:0005886//plasma membrane;GO:0005769//early endosome	GO:0004175//endopeptidase activity;GO:0004222//metalloendopeptidase activity;GO:0008270//zinc ion binding;GO:0017046//peptide hormone binding;GO:0042803//protein homodimerization activity	GO:0010815//bradykinin catabolic process;GO:0034959//endothelin maturation;GO:0019229//regulation of vasoconstriction;GO:0001921//positive regulation of receptor recycling;GO:0003100//regulation of systemic arterial blood pressure by endothelin;GO:0007507//heart development;GO:0043583//ear development;GO:0060037//pharyngeal system development;GO:0042733//embryonic digit morphogenesis;GO:0016486//…	K01415//endothelin-converting enzyme [EC:3.4.24.71]	NP_001106820.1//endothelin-converting enzyme 1 isoform 2 [Homo sapiens];NP_001106819.1//endothelin-converting enzyme 1 isoform 4 [Homo sapiens];NP_001106818.1//endothelin-converting enzyme 1 isoform 3 [Homo sapiens];NP_001388.1//endothelin-converting enzyme 1 isoform 1 [Homo sapiens]
641700	913	3.78821	0.887805	-2.0932	0.0050384	Down	0.00189149	ECSCR	GO:0005829//cytosol;GO:0016021//integral component of membrane;GO:0005886//plasma membrane	NA	GO:1901800//positive regulation of proteasomal protein catabolic process;GO:0030154//cell differentiation;GO:0001525//angiogenesis;GO:0016525//negative regulation of angiogenesis;GO:2000353//positive regulation of endothelial cell apoptotic process;GO:0006935//chemotaxis;GO:0006915//apoptotic process	K12654//transmembrane protein 173	XP_008012823.1//PREDICTED: endothelial cell-specific chemotaxis regulator isoform X1 [Chlorocebus sabaeus]
1906	2112	5.14835	96.7103	4.23149	5.51001e-35	Up	3.77506e-36	EDN1	GO:0005615//extracellular space;GO:0033093//Weibel-Palade body;GO:0005576//extracellular region;GO:0048237//rough endoplasmic reticulum lumen;GO:0005737//cytoplasm;GO:0045178//basal part of cell	GO:0031708//endothelin B receptor binding;GO:0005125//cytokine activity;GO:0005179//hormone activity;GO:0031707//endothelin A receptor binding	GO:0035094//response to nicotine;GO:0007205//protein kinase C-activating G-protein coupled receptor signaling pathway;GO:0030335//positive regulation of cell migration;GO:0007166//cell surface receptor signaling pathway;GO:0051216//cartilage development;GO:0032308//positive regulation of prostaglandin secretion;GO:0071560//cellular response to transforming growth factor beta stimulus;GO:0071346//…	K16366//endothelin-1	NP_001946.3//endothelin-1 isoform 1 preproprotein [Homo sapiens];NP_001161791.1//endothelin-1 isoform 2 preproprotein [Homo sapiens]
1907	1168	0.916354	4.36703	2.25268	0.00217992	Up	0.000766759	EDN2	GO:0005615//extracellular space;GO:0005622//intracellular;GO:0005576//extracellular region	GO:0031708//endothelin B receptor binding;GO:0005179//hormone activity	GO:0001659//temperature homeostasis;GO:0019229//regulation of vasoconstriction;GO:0042310//vasoconstriction;GO:0007166//cell surface receptor signaling pathway;GO:0097009//energy homeostasis;GO:0014826//vein smooth muscle contraction;GO:0048016//inositol phosphate-mediated signaling;GO:0048246//macrophage chemotaxis;GO:0003058//hormonal regulation of the force of heart contraction;GO:0001516//pro…	K16367//endothelin-2	XP_524683.3//PREDICTED: endothelin-2 isoform X1 [Pan troglodytes]
1909	3470	66.3763	12.6207	-2.39488	1.53891e-17	Down	1.82018e-18	EDNRA	GO:0005887//integral component of plasma membrane;GO:0016021//integral component of membrane;GO:0005886//plasma membrane	GO:0004435//phosphatidylinositol phospholipase C activity;GO:0004962//endothelin receptor activity	GO:0008217//regulation of blood pressure;GO:0042310//vasoconstriction;GO:0008283//cell proliferation;GO:0030818//negative regulation of cAMP biosynthetic process;GO:0007186//G-protein coupled receptor signaling pathway;GO:0014032//neural crest cell development;GO:0007585//respiratory gaseous exchange;GO:0007165//signal transduction;GO:0007507//heart development;GO:0006939//smooth muscle contracti…	K04197//endothelin receptor type A	NP_001341726.1//endothelin-1 receptor isoform d precursor [Homo sapiens];NP_001159527.1//endothelin-1 receptor isoform b precursor [Homo sapiens];NP_001948.1//endothelin-1 receptor isoform a precursor [Homo sapiens]
1910	4388	74.4383	231.289	1.63558	1.86867e-30	Up	1.44313e-31	EDNRB	GO:0031965//nuclear membrane;GO:0045121//membrane raft;GO:0005887//integral component of plasma membrane;GO:0005622//intracellular;GO:0016021//integral component of membrane;GO:0005886//plasma membrane	GO:0031702//type 1 angiotensin receptor binding;GO:0017046//peptide hormone binding;GO:0004962//endothelin receptor activity	GO:0008217//regulation of blood pressure;GO:0014043//negative regulation of neuron maturation;GO:0006885//regulation of pH;GO:0071222//cellular response to lipopolysaccharide;GO:0007166//cell surface receptor signaling pathway;GO:0019233//sensory perception of pain;GO:0048246//macrophage chemotaxis;GO:0060406//positive regulation of penile erection;GO:0001755//neural crest cell migration;GO:00197…	K04198//endothelin receptor type B	NP_003982.1//endothelin receptor type B isoform 2 precursor [Homo sapiens];NP_001188326.1//endothelin receptor type B isoform 3 [Homo sapiens];XP_014976756.1//PREDICTED: endothelin B receptor isoform X1 [Macaca mulatta]
1917	2022	202.092	61.5707	-1.7147	5.61466e-29	Down	4.52598e-30	EEF1A2	NA	NA	NA	K03231//elongation factor 1-alpha	XP_017736722.1//PREDICTED: elongation factor 1-alpha 2 [Rhinopithecus bieti]
146779	1545	18.5641	47.1491	1.34472	1.38172e-05	Up	3.65194e-06	EFCAB3	NA	GO:0005509//calcium ion binding	NA	K16466//centrin-3;K02183//calmodulin;K18626//trichohyalin	EAW94354.1//EF-hand calcium binding domain 3, partial [Homo sapiens];NP_001138405.1//EF-hand calcium-binding domain-containing protein 3 isoform a [Homo sapiens]
79825	2691	11.9537	3.84809	-1.63524	0.00242088	Down	0.000857758	EFCC1	NA	GO:0005509//calcium ion binding	NA	K07930//Ras-related protein Rab-43;K16628//collagen, type VII, alpha;K08835//serine/threonine-protein kinase OSR1/STK39 [EC:2.7.11.1]	NP_079044.2//EF-hand and coiled-coil domain-containing protein 1 [Homo sapiens]
1946	5335	41.6555	162.335	1.9624	2.00292e-25	Up	1.77761e-26	EFNA5	GO:0016020//membrane;GO:0005901//caveola;GO:0031362//anchored component of external side of plasma membrane;GO:0016021//integral component of membrane;GO:0046658//anchored component of plasma membrane;GO:0005886//plasma membrane;GO:0005912//adherens junction;GO:0005604//basement membrane	GO:0005170//neurotrophin TRKC receptor binding;GO:0030297//transmembrane receptor protein tyrosine kinase activator activity;GO:0005169//neurotrophin TRKB receptor binding;GO:0005168//neurotrophin TRKA receptor binding;GO:0046875//ephrin receptor binding;GO:0045499//chemorepellent activity	GO:0031290//retinal ganglion cell axon guidance;GO:0050731//positive regulation of peptidyl-tyrosine phosphorylation;GO:0007399//nervous system development;GO:0070507//regulation of microtubule cytoskeleton organization;GO:1904322//cellular response to forskolin;GO:0032956//regulation of actin cytoskeleton organization;GO:0051965//positive regulation of synapse assembly;GO:0051893//regulation of …	K05462//ephrin-A	XP_019508686.1//PREDICTED: ephrin-A5 isoform X3 [Hipposideros armiger]
1947	3344	644.357	236.813	-1.44411	8.35823e-62	Down	3.38795e-63	EFNB1	GO:0070062//extracellular exosome;GO:0005634//nucleus;GO:0045121//membrane raft;GO:0005887//integral component of plasma membrane;GO:0016021//integral component of membrane;GO:0045202//synapse;GO:0005886//plasma membrane;GO:0005737//cytoplasm	GO:0046875//ephrin receptor binding	GO:0001755//neural crest cell migration;GO:0042102//positive regulation of T cell proliferation;GO:0048013//ephrin receptor signaling pathway;GO:0007267//cell-cell signaling;GO:0031295//T cell costimulation;GO:0007155//cell adhesion;GO:0009880//embryonic pattern specification;GO:0007411//axon guidance	K05463//ephrin-B	XP_009233224.1//PREDICTED: LOW QUALITY PROTEIN: ephrin-B1 [Pongo abelii]
22979	7488	124.577	47.5151	-1.39058	4.5885e-15	Down	6.12431e-16	EFR3B	GO:0005829//cytosol;GO:0005886//plasma membrane	NA	GO:0072659//protein localization to plasma membrane;GO:0046854//phosphatidylinositol phosphorylation	K21842//null	NP_055786.1//protein EFR3 homolog B isoform 1 [Homo sapiens];XP_011806467.1//PREDICTED: protein EFR3 homolog B [Colobus angolensis palliatus]
112399	2722	101.037	40.2509	-1.32779	0.00986883	Down	0.00393067	EGLN3	GO:0005634//nucleus;GO:0005654//nucleoplasm;GO:0005829//cytosol;GO:0005737//cytoplasm	GO:0016705//oxidoreductase activity, acting on paired donors, with incorporation or reduction of molecular oxygen;GO:0016706//oxidoreductase activity, acting on paired donors, with incorporation or reduction of molecular oxygen, 2-oxoglutarate as one donor, and incorporation of one atom each of oxygen into both donors;GO:0005506//iron ion binding;GO:0031545//peptidyl-proline 4-dioxygenase activit…	GO:0042127//regulation of cell proliferation;GO:0018401//peptidyl-proline hydroxylation to 4-hydroxy-L-proline;GO:0001666//response to hypoxia;GO:0006915//apoptotic process;GO:0043523//regulation of neuron apoptotic process;GO:1990830//cellular response to leukemia inhibitory factor;GO:0061418//regulation of transcription from RNA polymerase II promoter in response to hypoxia;GO:0006919//activati…	K09592//hypoxia-inducible factor prolyl hydroxylase [EC:1.14.11.29]	XP_021035020.1//egl nine homolog 3 isoform X1 [Mus caroli];NP_001295032.1//egl nine homolog 3 isoform 2 [Homo sapiens]
10938	3441	508.97	8215.24	4.01265	0	Up	0	EHD1	GO:0016020//membrane;GO:0070062//extracellular exosome;GO:0010008//endosome membrane;GO:0043209//myelin sheath;GO:0048471//perinuclear region of cytoplasm;GO:0055038//recycling endosome membrane;GO:0031901//early endosome membrane;GO:0031095//platelet dense tubular network membrane;GO:0030139//endocytic vesicle;GO:0005811//lipid particle;GO:0005769//early endosome;GO:0005886//plasma membrane;GO:0…	GO:0005524//ATP binding;GO:0042802//identical protein binding;GO:0005509//calcium ion binding;GO:0005525//GTP binding;GO:0017137//Rab GTPase binding;GO:0045296//cadherin binding	GO:0016197//endosomal transport;GO:0034383//low-density lipoprotein particle clearance;GO:0007596//blood coagulation;GO:2001137//positive regulation of endocytic recycling;GO:0061512//protein localization to cilium;GO:0051260//protein homooligomerization;GO:1990090//cellular response to nerve growth factor stimulus;GO:0006886//intracellular protein transport;GO:0060271//cilium assembly;GO:0010886…	K12483//EH domain-containing protein 1	NP_001269374.1//EH domain-containing protein 1 isoform 2 [Homo sapiens];XP_010994338.1//PREDICTED: EH domain-containing protein 1 [Camelus dromedarius]
1996	3205	28.5039	60.1454	1.0773	2.34109e-05	Up	6.3366e-06	ELAVL4	NA	GO:0003729//mRNA binding;GO:0003723//RNA binding;GO:0017091//AU-rich element binding;GO:0003730//mRNA 3'-UTR binding	GO:0006396//RNA processing;GO:0006397//mRNA processing;GO:0007626//locomotory behavior;GO:0007612//learning;GO:0048813//dendrite morphogenesis	K13208//ELAV like protein 2/3/4	NP_001311137.1//ELAV-like protein 4 isoform 7 [Homo sapiens];NP_001138248.1//ELAV-like protein 4 isoform 4 [Homo sapiens];NP_001311142.1//ELAV-like protein 4 isoform 9 [Homo sapiens];XP_007480256.1//PREDICTED: ELAV-like protein 4 isoform X1 [Monodelphis domestica];XP_003799979.2//PREDICTED: ELAV-like protein 4 isoform X1 [Otolemur garnettii];NP_068771.2//ELAV-like protein 4 isoform 1 [Homo sapien…
114794	8379	11.9823	4.34427	-1.46372	0.00705537	Down	0.00272434	ELFN2	GO:0005615//extracellular space;GO:0016021//integral component of membrane	GO:0004864//protein phosphatase inhibitor activity;GO:0019902//phosphatase binding	GO:0010923//negative regulation of phosphatase activity	K17568//protein phosphatase 1 regulatory subunit 29	XP_017364422.1//PREDICTED: protein phosphatase 1 regulatory subunit 29 [Cebus capucinus imitator]
2006	3468	0.643218	2.64857	2.04183	0.0075559	Up	0.00294042	ELN	GO:0031012//extracellular matrix;GO:0071953//elastic fiber;GO:0005576//extracellular region;GO:0005739//mitochondrion;GO:0005578//proteinaceous extracellular matrix	GO:0005201//extracellular matrix structural constituent;GO:0050840//extracellular matrix binding	GO:0030833//regulation of actin filament polymerization;GO:0022617//extracellular matrix disassembly;GO:0008015//blood circulation;GO:0007585//respiratory gaseous exchange;GO:0009887//animal organ morphogenesis;GO:0008283//cell proliferation;GO:0030198//extracellular matrix organization;GO:0007519//skeletal muscle tissue development;GO:0043149//stress fiber assembly	K14211//elastin	NP_001265845.1//elastin isoform j precursor [Homo sapiens];NP_001265842.1//elastin isoform g precursor [Homo sapiens];CAD98065.1//hypothetical protein, partial [Homo sapiens];NP_001075222.1//elastin isoform c precursor [Homo sapiens];NP_001265844.1//elastin isoform i precursor [Homo sapiens];NP_001075224.1//elastin isoform e precursor [Homo sapiens];NP_001265846.1//elastin isoform k precursor [Ho…
6924	4959	1528.43	3766.12	1.30103	3.26509e-195	Up	2.65819e-197	ELOA	GO:0005634//nucleus;GO:0005654//nucleoplasm;GO:0005615//extracellular space;GO:0016021//integral component of membrane;GO:0070449//elongin complex	GO:0003746//translation elongation factor activity	GO:0006368//transcription elongation from RNA polymerase II promoter;GO:0006357//regulation of transcription from RNA polymerase II promoter;GO:0006355//regulation of transcription, DNA-templated;GO:0006366//transcription from RNA polymerase II promoter	K15076//transcription elongation factor B, polypeptide 3	NP_003189.2//elongin-A [Homo sapiens]
90187	3827	13.3845	6.67802	-1.00307	0.0412258	Down	0.0188166	EMILIN3	GO:0031012//extracellular matrix;GO:0005737//cytoplasm;GO:0005578//proteinaceous extracellular matrix	NA	NA	K16628//collagen, type VII, alpha	EAW75984.1//elastin microfibril interfacer 3, isoform CRA_b [Homo sapiens]
2012	2804	912.826	403.23	-1.17874	2.45272e-57	Down	1.05185e-58	EMP1	GO:0016020//membrane;GO:0016021//integral component of membrane;GO:0005886//plasma membrane	NA	GO:0008544//epidermis development;GO:0032060//bleb assembly;GO:0008283//cell proliferation;GO:0007275//multicellular organism development;GO:0008219//cell death;GO:0016049//cell growth	K19289//peripheral myelin protein 22	ELK11956.1//hypothetical protein PAL_GLEAN10015630 [Pteropus alecto]
55740	13147	2618.19	759.702	-1.78506	5.3632e-158	Down	6.27275e-160	ENAH	NA	NA	NA	K05746//enabled	XP_016857237.1//PREDICTED: protein enabled homolog isoform X4 [Homo sapiens];XP_016857240.1//PREDICTED: protein enabled homolog isoform X7 [Homo sapiens]
375704	1093	212.8	36.4941	-2.54377	3.37656e-48	Down	1.74035e-49	ENHO	NA	NA	NA	NA	XP_016816258.1//PREDICTED: adropin isoform X1 [Pan troglodytes]
55068	3281	53.017	118.48	1.16011	5.39315e-12	Up	8.54951e-13	ENOX1	GO:0005615//extracellular space;GO:0005886//plasma membrane	GO:0003723//RNA binding;GO:0016491//oxidoreductase activity;GO:0003676//nucleic acid binding	GO:0048511//rhythmic process	K18626//trichohyalin	NP_001334892.1//ecto-NOX disulfide-thiol exchanger 1 isoform a [Homo sapiens]
5168	3122	26.8957	8.92771	-1.59101	4.91176e-05	Down	1.37987e-05	ENPP2	GO:0005615//extracellular space;GO:0005887//integral component of plasma membrane;GO:0016021//integral component of membrane;GO:0005886//plasma membrane	GO:0004551//nucleotide diphosphatase activity;GO:0030247//polysaccharide binding;GO:0003676//nucleic acid binding;GO:0004622//lysophospholipase activity;GO:0046872//metal ion binding;GO:0005044//scavenger receptor activity;GO:0016787//hydrolase activity;GO:0047391//alkylglycerophosphoethanolamine phosphodiesterase activity;GO:0005509//calcium ion binding;GO:0004528//phosphodiesterase I activity;G…	GO:0050731//positive regulation of peptidyl-tyrosine phosphorylation;GO:0009395//phospholipid catabolic process;GO:0007186//G-protein coupled receptor signaling pathway;GO:2000394//positive regulation of lamellipodium morphogenesis;GO:0030334//regulation of cell migration;GO:0045765//regulation of angiogenesis;GO:0010634//positive regulation of epithelial cell migration;GO:0048870//cell motility;…	K01122//ectonucleotide pyrophosphatase/phosphodiesterase family member 2 [EC:3.1.4.39]	NP_001035181.1//ectonucleotide pyrophosphatase/phosphodiesterase family member 2 isoform 2 preproprotein [Homo sapiens];NP_001124335.1//ectonucleotide pyrophosphatase/phosphodiesterase family member 2 isoform 3 preproprotein [Homo sapiens];XP_011717050.1//PREDICTED: ectonucleotide pyrophosphatase/phosphodiesterase family member 2 isoform X5 [Macaca nemestrina];NP_006200.3//ectonucleotide pyrophos…
954	2087	2.36719	78.8296	5.05749	3.83523e-27	Up	3.22351e-28	ENTPD2	GO:0070062//extracellular exosome;GO:0005605//basal lamina;GO:0016021//integral component of membrane;GO:0005789//endoplasmic reticulum membrane;GO:0005886//plasma membrane	GO:0005524//ATP binding;GO:0017111//nucleoside-triphosphatase activity;GO:0017110//nucleoside-diphosphatase activity	GO:0007186//G-protein coupled receptor signaling pathway;GO:0009181//purine ribonucleoside diphosphate catabolic process;GO:0034656//nucleobase-containing small molecule catabolic process;GO:0030168//platelet activation	K01509//adenosinetriphosphatase [EC:3.6.1.3]	NP_982293.1//ectonucleoside triphosphate diphosphohydrolase 2 isoform 1 [Homo sapiens];NP_001237.1//ectonucleoside triphosphate diphosphohydrolase 2 isoform 2 [Homo sapiens]
8320	3025	202.357	68.7744	-1.55696	2.42144e-26	Down	2.09076e-27	EOMES	GO:0005634//nucleus	GO:0003677//DNA binding;GO:0000977//RNA polymerase II regulatory region sequence-specific DNA binding;GO:0003682//chromatin binding;GO:0043565//sequence-specific DNA binding;GO:0001191//transcriptional repressor activity, RNA polymerase II transcription factor binding;GO:0003700//transcription factor activity, sequence-specific DNA binding;GO:0001102//RNA polymerase II activating transcription fa…	GO:0060809//mesodermal to mesenchymal transition involved in gastrulation;GO:0001714//endodermal cell fate specification;GO:0001829//trophectodermal cell differentiation;GO:0001706//endoderm formation;GO:0021772//olfactory bulb development;GO:0007420//brain development;GO:0045893//positive regulation of transcription, DNA-templated;GO:0000122//negative regulation of transcription from RNA polymer…	K10173//eomesodermin protein	BAH13105.1//unnamed protein product [Homo sapiens];NP_001265111.1//eomesodermin homolog isoform 1 [Homo sapiens];NP_005433.2//eomesodermin homolog isoform 2 [Homo sapiens]
2034	5184	1423.51	685.478	-1.05427	5.48054e-81	Down	1.63392e-82	EPAS1	GO:0005634//nucleus;GO:0005654//nucleoplasm;GO:0005667//transcription factor complex;GO:0005829//cytosol;GO:0016607//nuclear speck;GO:0005737//cytoplasm	GO:0000981//RNA polymerase II transcription factor activity, sequence-specific DNA binding;GO:0003677//DNA binding;GO:0046982//protein heterodimerization activity;GO:0001077//transcriptional activator activity, RNA polymerase II core promoter proximal region sequence-specific binding;GO:0043565//sequence-specific DNA binding;GO:0035035//histone acetyltransferase binding;GO:0008134//transcription …	GO:0043687//post-translational protein modification;GO:0030324//lung development;GO:0071456//cellular response to hypoxia;GO:0016567//protein ubiquitination;GO:0007601//visual perception;GO:0035019//somatic stem cell population maintenance;GO:0001892//embryonic placenta development;GO:0055072//iron ion homeostasis;GO:0043619//regulation of transcription from RNA polymerase II promoter in response…	K09095//hypoxia-inducible factor 2 alpha	NP_001421.2//endothelial PAS domain-containing protein 1 [Homo sapiens]
2036	5891	785.617	188.682	-2.05787	2.23673e-106	Down	4.59092e-108	EPB41L1	GO:0005856//cytoskeleton;GO:0005829//cytosol;GO:0005886//plasma membrane	GO:0003779//actin binding;GO:0008092//cytoskeletal protein binding;GO:0005198//structural molecule activity;GO:0005200//structural constituent of cytoskeleton;GO:0045296//cadherin binding	GO:0031032//actomyosin structure organization;GO:0030866//cortical actin cytoskeleton organization	K06107//erythrocyte membrane protein band 4.1	XP_011827757.1//PREDICTED: band 4.1-like protein 1 isoform X4 [Mandrillus leucophaeus];XP_017719025.1//PREDICTED: band 4.1-like protein 1 isoform X9 [Rhinopithecus bieti];XP_016883203.1//PREDICTED: band 4.1-like protein 1 isoform X6 [Homo sapiens];NP_001245258.1//band 4.1-like protein 1 isoform c [Homo sapiens]
23136	3981	851.937	3115.64	1.87071	1.37885e-262	Up	7.35197e-265	EPB41L3	GO:0005856//cytoskeleton;GO:0030673//axolemma;GO:0014069//postsynaptic density;GO:0033270//paranode region of axon;GO:0005911//cell-cell junction;GO:0005829//cytosol;GO:0044224//juxtaparanode region of axon;GO:0005886//plasma membrane	GO:0003779//actin binding;GO:0005198//structural molecule activity;GO:0005200//structural constituent of cytoskeleton	GO:0001558//regulation of cell growth;GO:0031032//actomyosin structure organization;GO:0072659//protein localization to plasma membrane;GO:0007016//cytoskeletal anchoring at plasma membrane;GO:0030866//cortical actin cytoskeleton organization;GO:0071205//protein localization to juxtaparanode region of axon;GO:0008360//regulation of cell shape;GO:0002175//protein localization to paranode region of…	K06107//erythrocyte membrane protein band 4.1	XP_007972776.1//PREDICTED: band 4.1-like protein 3 isoform X22 [Chlorocebus sabaeus];NP_001268462.1//band 4.1-like protein 3 isoform 2 [Homo sapiens];XP_007972762.1//PREDICTED: band 4.1-like protein 3 isoform X9 [Chlorocebus sabaeus];XP_007972773.1//PREDICTED: band 4.1-like protein 3 isoform X19 [Chlorocebus sabaeus];NP_001268463.1//band 4.1-like protein 3 isoform 3 [Homo sapiens]
2041	3369	38.3619	7.05484	-2.44299	1.50401e-11	Down	2.43943e-12	EPHA1	GO:0005887//integral component of plasma membrane;GO:0005886//plasma membrane	GO:0005524//ATP binding;GO:0004672//protein kinase activity;GO:0005003//ephrin receptor activity;GO:0005005//transmembrane-ephrin receptor activity;GO:0019901//protein kinase binding	GO:0001954//positive regulation of cell-matrix adhesion;GO:0030335//positive regulation of cell migration;GO:0035019//somatic stem cell population maintenance;GO:0007166//cell surface receptor signaling pathway;GO:0045766//positive regulation of angiogenesis;GO:0018108//peptidyl-tyrosine phosphorylation;GO:0090630//activation of GTPase activity;GO:0001525//angiogenesis;GO:0034446//substrate adhes…	K05102//Eph receptor A1 [EC:2.7.10.1]	NP_005223.4//ephrin type-A receptor 1 precursor [Homo sapiens]
2047	4691	48.4365	10.5555	-2.19809	3.51889e-12	Down	5.51378e-13	EPHB1	GO:0070062//extracellular exosome;GO:0030424//axon;GO:0005783//endoplasmic reticulum;GO:0032433//filopodium tip;GO:0031901//early endosome membrane;GO:0005887//integral component of plasma membrane;GO:0045121//membrane raft;GO:0005829//cytosol	GO:0005524//ATP binding;GO:0008046//axon guidance receptor activity;GO:0005005//transmembrane-ephrin receptor activity;GO:0032403//protein complex binding	GO:0031290//retinal ganglion cell axon guidance;GO:0051965//positive regulation of synapse assembly;GO:0048593//camera-type eye morphogenesis;GO:0060997//dendritic spine morphogenesis;GO:0014719//skeletal muscle satellite cell activation;GO:0060326//cell chemotaxis;GO:0050965//detection of temperature stimulus involved in sensory perception of pain;GO:0021631//optic nerve morphogenesis;GO:0061351…	K05110//Eph receptor B1 [EC:2.7.10.1]	NP_001179758.2//ephrin type-B receptor 1 precursor [Bos taurus]
2049	4234	338.008	138.927	-1.28273	1.34715e-30	Down	1.03496e-31	EPHB3	NA	NA	NA	K05112//Eph receptor B3 [EC:2.7.10.1]	XP_013369041.1//PREDICTED: ephrin type-B receptor 3 [Chinchilla lanigera]
253152	1443	59.6448	18.0062	-1.72791	2.8135e-11	Down	4.63917e-12	EPHX4	GO:0016021//integral component of membrane	GO:0016787//hydrolase activity;GO:0003824//catalytic activity	NA	K08726//soluble epoxide hydrolase / lipid-phosphate phosphatase [EC:3.3.2.10 3.1.3.76];K08059//interferon, gamma-inducible protein 30;K11722//bromodomain-containing protein 4	NP_775838.3//epoxide hydrolase 4 [Homo sapiens]
100170841	3232	140.613	643.498	2.1942	1.56774e-81	Up	4.60201e-83	EPOP	GO:0005694//chromosome;GO:0070449//elongin complex;GO:0035098//ESC/E(Z) complex	GO:0003682//chromatin binding	GO:0048863//stem cell differentiation;GO:0006357//regulation of transcription from RNA polymerase II promoter;GO:0048663//neuron fate commitment;GO:0035616//histone H2B conserved C-terminal lysine deubiquitination	K16628//collagen, type VII, alpha	NP_001124149.1//elongin BC and Polycomb repressive complex 2-associated protein [Homo sapiens]
83481	16018	50.2553	7.18487	-2.80624	3.31019e-15	Down	4.38398e-16	EPPK1	GO:0005856//cytoskeleton;GO:0016323//basolateral plasma membrane;GO:0042995//cell projection;GO:0016327//apicolateral plasma membrane;GO:0045111//intermediate filament cytoskeleton;GO:0071944//cell periphery;GO:0097356//perinucleolar compartment;GO:0005737//cytoplasm;GO:0030056//hemidesmosome;GO:0005923//bicellular tight junction;GO:0045095//keratin filament	GO:0003723//RNA binding;GO:0008092//cytoskeletal protein binding;GO:0019215//intermediate filament binding	GO:0010839//negative regulation of keratinocyte proliferation;GO:0045109//intermediate filament organization;GO:1905041//regulation of epithelium regeneration;GO:0042060//wound healing;GO:0030336//negative regulation of cell migration;GO:0051548//negative regulation of keratinocyte migration;GO:0050680//negative regulation of epithelial cell proliferation;GO:0061045//negative regulation of wound …	K10388//plectin	XP_016869378.1//PREDICTED: epiplakin isoform X1 [Homo sapiens]
79574	2247	39.6873	11.9885	-1.72703	1.42939e-07	Down	3.10348e-08	EPS8L3	GO:0005737//cytoplasm	NA	GO:0042634//regulation of hair cycle	K17277//epidermal growth factor receptor kinase substrate 8	NP_078802.2//epidermal growth factor receptor kinase substrate 8-like protein 3 isoform c [Homo sapiens];XP_016857818.1//PREDICTED: epidermal growth factor receptor kinase substrate 8-like protein 3 isoform X6 [Homo sapiens];NP_620641.1//epidermal growth factor receptor kinase substrate 8-like protein 3 isoform a [Homo sapiens];NP_573444.2//epidermal growth factor receptor kinase substrate 8-like…
100170765	955	13.2962	5.52376	-1.26729	0.0119046	Down	0.00482477	ERICH4	NA	NA	NA	K05747//Wiskott-Aldrich syndrome protein;K02184//formin 2	NP_001123986.1//glutamate-rich protein 4 [Homo sapiens]
79956	5355	4890.62	2371.5	-1.04422	1.90198e-94	Down	4.60175e-96	ERMP1	GO:0016020//membrane;GO:0016021//integral component of membrane;GO:0005789//endoplasmic reticulum membrane	GO:0046872//metal ion binding;GO:0008237//metallopeptidase activity	NA	NA	NP_079172.2//endoplasmic reticulum metallopeptidase 1 [Homo sapiens]
10961	1463	3037.6	1491.33	-1.02634	1.02494e-89	Down	2.67371e-91	ERP29	GO:0005790//smooth endoplasmic reticulum;GO:0016020//membrane;GO:0070062//extracellular exosome;GO:0005788//endoplasmic reticulum lumen;GO:0005783//endoplasmic reticulum;GO:0009986//cell surface;GO:0030133//transport vesicle;GO:0042470//melanosome	GO:0051087//chaperone binding;GO:0042803//protein homodimerization activity	GO:0006457//protein folding;GO:0050709//negative regulation of protein secretion;GO:0000187//activation of MAPK activity;GO:0010629//negative regulation of gene expression;GO:0010628//positive regulation of gene expression;GO:0043335//protein unfolding;GO:0006886//intracellular protein transport;GO:0009306//protein secretion;GO:1902235//regulation of endoplasmic reticulum stress-induced intrinsic…	K09586//endoplasmic reticulum protein 29	XP_003832503.1//PREDICTED: endoplasmic reticulum resident protein 29 isoform X1 [Pan paniscus];NP_006808.1//endoplasmic reticulum resident protein 29 isoform 1 precursor [Homo sapiens]
90952	1869	208.592	48.791	-2.096	1.84186e-37	Down	1.20277e-38	ESAM	GO:0070062//extracellular exosome;GO:0016021//integral component of membrane;GO:0005923//bicellular tight junction;GO:0005886//plasma membrane;GO:0005912//adherens junction	NA	GO:0050900//leukocyte migration;GO:0007156//homophilic cell adhesion via plasma membrane adhesion molecules	K06787//endothelial cell adhesion molecule	NP_620411.2//endothelial cell-selective adhesion molecule precursor [Homo sapiens]
83715	3531	36.8115	13.6639	-1.42979	9.5026e-06	Down	2.46146e-06	ESPN	GO:0005903//brush border;GO:0032426//stereocilium tip;GO:0005902//microvillus;GO:0005737//cytoplasm;GO:0031941//filamentous actin	GO:0051015//actin filament binding;GO:0017124//SH3 domain binding	GO:0007626//locomotory behavior;GO:0051491//positive regulation of filopodium assembly;GO:0007605//sensory perception of sound;GO:0051017//actin filament bundle assembly;GO:0030046//parallel actin filament bundle assembly;GO:0051494//negative regulation of cytoskeleton organization	K18441//cytohesin	NP_113663.2//espin [Homo sapiens]
54845	3533	9.8311	4.03721	-1.28399	0.0277653	Down	0.012173	ESRP1	GO:0005634//nucleus;GO:0005654//nucleoplasm;GO:0016604//nuclear body	GO:0003723//RNA binding;GO:0003729//mRNA binding	GO:0043484//regulation of RNA splicing;GO:0006397//mRNA processing;GO:0008380//RNA splicing;GO:0008543//fibroblast growth factor receptor signaling pathway	K14947//epithelial splicing regulatory protein 1/2	AAH19932.1//ESRP1 protein, partial [Homo sapiens];NP_001030087.2//epithelial splicing regulatory protein 1 isoform 2 [Homo sapiens];NP_001116298.1//epithelial splicing regulatory protein 1 isoform 3 [Homo sapiens];NP_060167.2//epithelial splicing regulatory protein 1 isoform 1 [Homo sapiens]
23344	4259	4715.17	1916.71	-1.29868	4.46689e-180	Down	4.20003e-182	ESYT1	GO:0016020//membrane;GO:0043231//intracellular membrane-bounded organelle;GO:0005783//endoplasmic reticulum;GO:0030176//integral component of endoplasmic reticulum membrane;GO:0016021//integral component of membrane;GO:0005789//endoplasmic reticulum membrane;GO:0005886//plasma membrane;GO:0044232//organelle membrane contact site	GO:0008289//lipid binding;GO:0046872//metal ion binding;GO:0042802//identical protein binding	GO:0006869//lipid transport;GO:0006687//glycosphingolipid metabolic process	K00923//phosphatidylinositol-4-phosphate 3-kinase [EC:2.7.1.154];K19513//protein CLEC16A	NP_001171725.1//extended synaptotagmin-1 isoform 1 [Homo sapiens];NP_056107.1//extended synaptotagmin-1 isoform 2 [Homo sapiens]
83850	5869	42.5891	19.0938	-1.15738	4.17767e-05	Down	1.16621e-05	ESYT3	GO:0005887//integral component of plasma membrane;GO:0031234//extrinsic component of cytoplasmic side of plasma membrane;GO:0016021//integral component of membrane;GO:0005789//endoplasmic reticulum membrane;GO:0044232//organelle membrane contact site;GO:0031227//intrinsic component of endoplasmic reticulum membrane	GO:0008289//lipid binding;GO:0046872//metal ion binding	GO:0006869//lipid transport;GO:0006687//glycosphingolipid metabolic process	K17598//synaptotagmin-like protein;K19513//protein CLEC16A	NP_001309763.1//extended synaptotagmin-3 isoform b [Homo sapiens];NP_114119.2//extended synaptotagmin-3 isoform a [Homo sapiens]
2117	5330	1114.77	3210.16	1.5259	2.44199e-178	Up	2.36611e-180	ETV3	GO:0005634//nucleus;GO:0090571//RNA polymerase II transcription repressor complex;GO:0000790//nuclear chromatin	GO:0000981//RNA polymerase II transcription factor activity, sequence-specific DNA binding;GO:0017151//DEAD/H-box RNA helicase binding;GO:0000977//RNA polymerase II regulatory region sequence-specific DNA binding;GO:0001227//transcriptional repressor activity, RNA polymerase II transcription regulatory region sequence-specific binding	GO:0006357//regulation of transcription from RNA polymerase II promoter;GO:0030154//cell differentiation;GO:0006351//transcription, DNA-templated;GO:0008285//negative regulation of cell proliferation;GO:0097011//cellular response to granulocyte macrophage colony-stimulating factor stimulus	K09433//ETS translocation variant 3	AAA60949.1//ETS oncogene, partial [Homo sapiens];NP_001138784.1//ETS translocation variant 3 isoform 1 [Homo sapiens]
440695	1977	30.7299	733.957	4.57798	1.73993e-86	Up	4.74836e-88	ETV3L	GO:0005634//nucleus	GO:0000981//RNA polymerase II transcription factor activity, sequence-specific DNA binding;GO:0043565//sequence-specific DNA binding;GO:0001227//transcriptional repressor activity, RNA polymerase II transcription regulatory region sequence-specific binding	GO:0006357//regulation of transcription from RNA polymerase II promoter;GO:0030154//cell differentiation;GO:0006351//transcription, DNA-templated	K09433//ETS translocation variant 3;K09434//ETS domain-containing transcription factor ERF	NP_001004341.1//ETS translocation variant 3-like protein [Homo sapiens]
84141	1872	1.35501	50.6664	5.22465	8.51668e-21	Up	8.8282e-22	EVA1A	GO:0016021//integral component of membrane	NA	NA	NA	XP_009235420.1//PREDICTED: protein eva-1 homolog A isoform X1 [Pongo abelii];XP_002811901.2//PREDICTED: protein eva-1 homolog A isoform X2 [Pongo abelii]
2125	6629	40.6534	3.93173	-3.37014	1.82302e-15	Down	2.39139e-16	EVPL	GO:0005856//cytoskeleton;GO:0070062//extracellular exosome;GO:0045111//intermediate filament cytoskeleton;GO:0005829//cytosol;GO:0001533//cornified envelope;GO:0030057//desmosome	GO:0030674//protein binding, bridging;GO:0005198//structural molecule activity;GO:0019215//intermediate filament binding;GO:0045296//cadherin binding	GO:0018149//peptide cross-linking;GO:0008544//epidermis development;GO:0030216//keratinocyte differentiation;GO:0070268//cornification	K10383//envoplakin	NP_001979.2//envoplakin isoform 2 [Homo sapiens];NP_001307676.1//envoplakin isoform 1 [Homo sapiens]
645027	2015	8.60532	1.75811	-2.2912	0.000425745	Down	0.000135447	EVPLL	GO:0001533//cornified envelope	GO:0005198//structural molecule activity;GO:0019215//intermediate filament binding	GO:0008544//epidermis development	K10383//envoplakin	NP_001138599.1//envoplakin-like protein [Homo sapiens]
2134	4021	12.8618	4.19692	-1.61569	0.00373057	Down	0.00136394	EXTL1	GO:0016021//integral component of membrane;GO:0005789//endoplasmic reticulum membrane	GO:0016757//transferase activity, transferring glycosyl groups;GO:0050508//glucuronosyl-N-acetylglucosaminyl-proteoglycan 4-alpha-N-acetylglucosaminyltransferase activity	GO:0006486//protein glycosylation;GO:0036498//IRE1-mediated unfolded protein response;GO:0001501//skeletal system development	K02368//alpha-1,4-N-acetylglucosaminyltransferase EXTL1 [EC:2.4.1.224]	NP_004446.2//exostosin-like 1 [Homo sapiens]
2162	3863	30.0718	2.90019	-3.37419	1.44094e-12	Down	2.20742e-13	F13A1	GO:0031093//platelet alpha granule lumen;GO:0072562//blood microparticle;GO:0005576//extracellular region	GO:0046872//metal ion binding;GO:0003810//protein-glutamine gamma-glutamyltransferase activity	GO:0018149//peptide cross-linking;GO:0002576//platelet degranulation;GO:0007596//blood coagulation;GO:0072378//blood coagulation, fibrin clot formation	K03917//coagulation factor XIII A1 polypeptide [EC:2.3.2.13]	AAA52489.1//factor XIII precursor, partial [Homo sapiens]
79152	2450	18.7827	2.37385	-2.98411	4.10596e-08	Down	8.46286e-09	FA2H	GO:0005783//endoplasmic reticulum;GO:0031090//organelle membrane;GO:0016021//integral component of membrane;GO:0005789//endoplasmic reticulum membrane	GO:0020037//heme binding;GO:0005506//iron ion binding;GO:0080132//fatty acid alpha-hydroxylase activity	GO:0042634//regulation of hair cycle;GO:0030148//sphingolipid biosynthetic process;GO:0042127//regulation of cell proliferation;GO:0032286//central nervous system myelin maintenance;GO:0030258//lipid modification;GO:0032287//peripheral nervous system myelin maintenance;GO:0006631//fatty acid metabolic process;GO:0001949//sebaceous gland cell differentiation;GO:0006633//fatty acid biosynthetic pro…	K19703//4-hydroxysphinganine ceramide fatty acyl 2-hydroxylase [EC:1.14.18.6]	NP_077282.3//fatty acid 2-hydroxylase [Homo sapiens]
2172	587	1.83906	12.0434	2.7112	1.3174e-05	Up	3.46761e-06	FABP6	GO:0016020//membrane;GO:0005829//cytosol;GO:0005737//cytoplasm	GO:0008289//lipid binding;GO:0032052//bile acid binding;GO:0005215//transporter activity	GO:0019433//triglyceride catabolic process;GO:0015721//bile acid and bile salt transport;GO:0008285//negative regulation of cell proliferation;GO:0006629//lipid metabolic process	K08755//fatty acid-binding protein 6, ileal (gastrotropin)	XP_008970657.1//PREDICTED: gastrotropin isoform X2 [Pan paniscus];NP_001035532.1//gastrotropin isoform 1 [Homo sapiens]
54491	7064	1490.21	627.875	-1.24697	7.20927e-88	Down	1.91784e-89	FAM105A	GO:0016021//integral component of membrane	NA	NA	K18343//ubiquitin thioesterase otulin [EC:3.4.19.12]	NP_061891.1//inactive ubiquitin thioesterase FAM105A [Homo sapiens]
9715	4390	109.171	43.4361	-1.32962	7.06779e-13	Down	1.05762e-13	FAM131B	GO:0005654//nucleoplasm;GO:0005829//cytosol	NA	NA	K03260//translation initiation factor 4G;K05010//chloride channel 1, skeletal muscle	NP_001026860.2//protein FAM131B isoform a [Homo sapiens]
51059	6962	55.9786	9.12062	-2.61767	1.6496e-16	Down	2.05231e-17	FAM135B	NA	GO:0052689//carboxylic ester hydrolase activity	GO:0044255//cellular lipid metabolic process	NA	NP_056996.2//protein FAM135B [Homo sapiens]
10144	5031	230.376	102.958	-1.16194	4.30989e-21	Down	4.43048e-22	FAM13A	GO:0005829//cytosol	GO:0005096//GTPase activator activity	GO:0007165//signal transduction;GO:0051056//regulation of small GTPase mediated signal transduction	K20642//Rho GTPase-activating protein 22/24/25;K18470//Rho GTPase-activating protein 1	BAG59483.1//unnamed protein product [Homo sapiens];XP_004039163.1//PREDICTED: protein FAM13A isoform X3 [Gorilla gorilla gorilla];XP_009446291.1//PREDICTED: protein FAM13A isoform X1 [Pan troglodytes];NP_001252508.1//protein FAM13A isoform d [Homo sapiens];NP_001015045.1//protein FAM13A isoform b [Homo sapiens]
338094	1998	7.87616	18.2152	1.20958	0.0077514	Up	0.00302421	FAM151A	GO:0016020//membrane;GO:0070062//extracellular exosome;GO:0016021//integral component of membrane	NA	NA	K04679//MAD, mothers against decapentaplegic interacting protein	NP_788954.2//protein FAM151A [Homo sapiens]
399888	1437	7.31033	2.32422	-1.65319	0.00941624	Down	0.00373475	FAM180B	NA	NA	NA	K14756//klotho [EC:3.2.1.31]	Q6P0A1.2//RecName: Full=Protein FAM180B
84070	2979	7.5657	16.4926	1.12427	0.0147222	Up	0.00606757	FAM186B	GO:0043234//protein complex	NA	NA	K22020//null	NP_115506.1//protein FAM186B [Homo sapiens]
9413	2138	9.11526	3.50559	-1.37862	0.016828	Down	0.0070247	FAM189A2	NA	NA	NA	K02893//large subunit ribosomal protein L23Ae;K01201//glucosylceramidase [EC:3.2.1.45];K13751//solute carrier family 24 (sodium/potassium/calcium exchanger), member 3	NP_001334924.1//protein FAM189A2 isoform a [Homo sapiens]
729085	3449	11.3181	4.53062	-1.32085	0.0150922	Down	0.00624472	FAM198A	GO:0043231//intracellular membrane-bounded organelle;GO:0005576//extracellular region	NA	NA	NA	NP_001123380.2//protein FAM198A precursor [Homo sapiens]
51313	4854	19.9641	56.7344	1.50682	1.17296e-08	Up	2.33422e-09	FAM198B	GO:0005794//Golgi apparatus;GO:0016021//integral component of membrane;GO:0000139//Golgi membrane	NA	NA	NA	NP_001026870.2//protein FAM198B isoform 1 [Homo sapiens];NP_057697.2//protein FAM198B isoform 2 [Homo sapiens]
284467	1077	18.4867	8.26813	-1.16085	0.00753112	Down	0.00292877	FAM19A3	GO:0005615//extracellular space	NA	GO:1903979//negative regulation of microglial cell activation;GO:1903980//positive regulation of microglial cell activation	NA	XP_004026418.2//PREDICTED: protein FAM19A3 [Gorilla gorilla gorilla];NP_001004440.1//protein FAM19A3 isoform 2 precursor [Homo sapiens]
389119	1058	213.725	69.8161	-1.61412	5.52683e-29	Down	4.45201e-30	FAM212A	GO:0070062//extracellular exosome;GO:0005634//nucleus;GO:0005737//cytoplasm	GO:0030291//protein serine/threonine kinase inhibitor activity;GO:0019901//protein kinase binding	GO:0021915//neural tube development	NA	XP_017357009.1//PREDICTED: protein FAM212A isoform X1 [Cebus capucinus imitator]
54855	5720	125.346	45.499	-1.462	1.00021e-16	Down	1.23177e-17	FAM46C	NA	NA	NA	K05742//solute carrier family 9 (sodium/hydrogen exchanger), member 1	XP_011945349.1//PREDICTED: protein FAM46C isoform X1 [Cercocebus atys]
145773	3468	642.753	163.236	-1.9773	2.61659e-95	Down	6.28569e-97	FAM81A	NA	NA	NA	K17751//myosin heavy chain 6/7;K06674//structural maintenance of chromosome 2;K16464//centrosomal protein CEP250;K20283//golgin subfamily A member 4;K06669//structural maintenance of chromosome 3 (chondroitin sulfate proteoglycan 6)	NP_689663.2//protein FAM81A [Homo sapiens]
653333	1544	5.74565	13.0648	1.18515	0.0367009	Up	0.0165241	FAM86B2	GO:0043234//protein complex	GO:0008168//methyltransferase activity	NA	K03842//beta-1,4-mannosyltransferase [EC:2.4.1.142];K21804//null;K12354//ectonucleotide pyrophosphatase/phosphodiesterase family member 7 [EC:3.1.4.12]	NP_001131082.1//putative protein N-methyltransferase FAM86B2 [Homo sapiens]
2178	2565	1361.69	601.438	-1.17891	1.05644e-48	Down	5.40275e-50	FANCE	GO:0005634//nucleus;GO:0005654//nucleoplasm;GO:0043240//Fanconi anaemia nuclear complex	NA	GO:0036297//interstrand cross-link repair	K10892//fanconi anemia group E protein	NP_068741.1//Fanconi anemia group E protein [Homo sapiens]
355	3951	9.41146	28.2266	1.58457	1.71647e-05	Up	4.57607e-06	FAS	GO:0016020//membrane;GO:0031264//death-inducing signaling complex;GO:0009986//cell surface;GO:0031265//CD95 death-inducing signaling complex;GO:0005829//cytosol	GO:0004872//receptor activity;GO:0042802//identical protein binding;GO:0004888//transmembrane signaling receptor activity;GO:0019900//kinase binding;GO:0005516//calmodulin binding	GO:0097296//activation of cysteine-type endopeptidase activity involved in apoptotic signaling pathway;GO:0006955//immune response;GO:0006924//activation-induced cell death of T cells;GO:0006919//activation of cysteine-type endopeptidase activity involved in apoptotic process;GO:0006915//apoptotic process	K04390//tumor necrosis factor receptor superfamily member 6	NP_690611.1//tumor necrosis factor receptor superfamily member 6 isoform 3 precursor [Homo sapiens];NP_001307548.1//tumor necrosis factor receptor superfamily member 6 isoform 4 precursor [Homo sapiens];NP_690610.1//tumor necrosis factor receptor superfamily member 6 isoform 2 precursor [Homo sapiens];NP_000034.1//tumor necrosis factor receptor superfamily member 6 isoform 1 precursor [Homo sapie…
10516	2637	2.57551	9.2425	1.84343	0.00212061	Up	0.000744561	FBLN5	GO:0031012//extracellular matrix;GO:0070062//extracellular exosome;GO:0005615//extracellular space;GO:0071953//elastic fiber;GO:0005576//extracellular region;GO:0005578//proteinaceous extracellular matrix	GO:0008022//protein C-terminus binding;GO:0005178//integrin binding;GO:0005509//calcium ion binding;GO:0042803//protein homodimerization activity	GO:0001558//regulation of cell growth;GO:0007160//cell-matrix adhesion;GO:2000121//regulation of removal of superoxide radicals;GO:0030198//extracellular matrix organization;GO:0048251//elastic fiber assembly;GO:0046903//secretion;GO:0034394//protein localization to cell surface	K17340//fibulin 5	EHH28115.1//hypothetical protein EGK_18468, partial [Macaca mulatta]
2203	1647	771.481	218.78	-1.81815	3.34068e-101	Down	7.27818e-103	FBP1	NA	NA	NA	K03841//fructose-1,6-bisphosphatase I [EC:3.1.3.11]	AAA35817.1//fructose-1,6-bisphosphatase [Homo sapiens]
64319	4136	3283.4	6932.78	1.07825	1.91357e-175	Up	1.898e-177	FBRS	NA	NA	NA	K05748//WAS protein family, member 2	NP_001098549.2//probable fibrosin-1 [Homo sapiens]
201456	1739	83.5936	32.8511	-1.34745	2.71267e-10	Down	4.79483e-11	FBXO15	NA	NA	NA	K10298//F-box protein 15	XP_016789374.1//PREDICTED: F-box only protein 15 isoform X2 [Pan troglodytes];XP_016789375.1//PREDICTED: F-box only protein 15 isoform X3 [Pan troglodytes]
83953	2692	170.738	783.533	2.19821	9.83522e-113	Up	1.90592e-114	FCAMR	GO:0016021//integral component of membrane;GO:0005886//plasma membrane	GO:0004888//transmembrane signaling receptor activity;GO:0019862//IgA binding;GO:0001791//IgM binding	GO:0050900//leukocyte migration;GO:0002250//adaptive immune response	K16851//high affinity immunoglobulin alpha and immunoglobulin mu Fc receptor	NP_001164102.1//high affinity immunoglobulin alpha and immunoglobulin mu Fc receptor isoform b [Homo sapiens];NP_114418.2//high affinity immunoglobulin alpha and immunoglobulin mu Fc receptor isoform a [Homo sapiens]
2204	2576	243.371	547.349	1.1693	1.78833e-42	Up	1.03965e-43	FCAR	GO:0005887//integral component of plasma membrane;GO:0101003//ficolin-1-rich granule membrane;GO:0016021//integral component of membrane;GO:0035579//specific granule membrane;GO:0005576//extracellular region;GO:0070821//tertiary granule membrane;GO:0005886//plasma membrane	GO:0019766//IgA receptor activity;GO:0019862//IgA binding	GO:0042119//neutrophil activation;GO:0071222//cellular response to lipopolysaccharide;GO:0071356//cellular response to tumor necrosis factor;GO:0033031//positive regulation of neutrophil apoptotic process;GO:0002446//neutrophil mediated immunity;GO:0071346//cellular response to interferon-gamma;GO:0071354//cellular response to interleukin-6;GO:0043312//neutrophil degranulation;GO:0038093//Fc rece…	K06513//CD89 antigen	NP_579807.1//immunoglobulin alpha Fc receptor isoform e [Homo sapiens];NP_579808.1//immunoglobulin alpha Fc receptor isoform f [Homo sapiens];NP_579806.1//immunoglobulin alpha Fc receptor isoform d [Homo sapiens];NP_579812.1//immunoglobulin alpha Fc receptor isoform h [Homo sapiens];NP_579803.1//immunoglobulin alpha Fc receptor isoform b precursor [Homo sapiens];NP_001991.1//immunoglobulin alpha …
2208	1560	103.712	33.7932	-1.61778	1.52149e-13	Down	2.19125e-14	FCER2	GO:0070062//extracellular exosome;GO:0005887//integral component of plasma membrane;GO:0009897//external side of plasma membrane;GO:0016021//integral component of membrane;GO:0005886//plasma membrane	GO:0046872//metal ion binding;GO:0030246//carbohydrate binding;GO:0005178//integrin binding;GO:0019863//IgE binding	GO:0051000//positive regulation of nitric-oxide synthase activity;GO:0051770//positive regulation of nitric-oxide synthase biosynthetic process;GO:0051712//positive regulation of killing of cells of other organism;GO:0007219//Notch signaling pathway;GO:0002925//positive regulation of humoral immune response mediated by circulating immunoglobulin	K06468//low affinity immunoglobulin epsilon Fc receptor	NP_001193948.2//low affinity immunoglobulin epsilon Fc receptor isoform b [Homo sapiens];NP_001993.2//low affinity immunoglobulin epsilon Fc receptor isoform a [Homo sapiens]
[truncated: 1,215 more rows]

## Sheet: up
GeneID	Length	C-Expression	S-Expression	log2FoldChange(S/C)	Padj	Up/Down-Regulation	Pvalue	Symbol	Cellular Component	Molecular Function	Biological Process	Kegg Orthology	Nr Description
[truncated: 820 more rows]

## Sheet: down
GeneID	Length	C-Expression	S-Expression	log2FoldChange(S/C)	Padj	Up/Down-Regulation	Pvalue	Symbol	Cellular Component	Molecular Function	Biological Process	Kegg Orthology	Nr Description
[truncated: 962 more rows]
