# Supplementary material for: Effects of stanniocalcin-1 overexpressing hepatocellular carcinoma cells on macrophage migration
Source: PLoS One. 2020 Nov 6;15(11):e0241932. doi: 10.1371/journal.pone.0241932 (PMC7647456; doi:10.1371/journal.pone.0241932)
Supplement: S2 Table — (XLSX) [file pone.0241932.s004.xlsx]

## Sheet: Front cover
							Effects of Stanniocalcin-1 Overexpressing Hepatocellular Carcinoma Cells on Macrophage Migration
							Cherry CT Leung and Chris KC Wong*
							Croucher Institute for Environmental Sciences, Department of Biology, Hong Kong Baptist
							Hong Kong SAR, China

## Sheet: C-VS-S.DEseq2_Method.KEGG2Gene
Pathway_level1	Pathway_level2	Pathyway_level3	Number_of_genes	Genes
Metabolism	Global and overview maps	01100 Metabolic pathways	132	ME1;HSD3B2, HSD3B1;DHDH;LDHD;ZMIZ2;ACADM;GPX3;HGD;TDO2;APOO, ALOX15;ALOX5;IDO2;BBOX1;CYP27A1;MOXD1;HMOX1;SHMT1;SAT1;CCDC57;GALNT16, POC1B-GALNT4, GALNT12;B3GALT4;UGCG;GCNT1;GYG2;TYMP;MGST3;LTC4S;GFPT2;HK3;KHK;PFKL;GK;ITPK1;ESYT1, PIK3C2B;CDS1;MPST;OXCT2;PLA2G2F, PLA2G2D;MGLL;PLA2G7;ALPL;NT5C1A, RGS7BP;IMPA2;CHIT1;MAN1C1;CD38;UPB1;GDA;ADA;AMPD2, AMPD3;GCH1;ENTPD2;KYNU;SGSH;ALDOB;PTX3, CA3;HDHD3, A…
Metabolism	Global and overview maps	01110 Biosynthesis of secondary metabolites	30	ZMIZ2;ACADM;HMOX1;SHMT1;GYG2;HK3;PFKL;CDS1;PLA2G2F, PLA2G2D;NT5C1A, RGS7BP;IMPA2;AMPD2, AMPD3;ALDOB;HDHD3, ALAD;GALM;ACACB;IL4I1;FBP1;HACD1;ASRGL1;NOS2;GPAT3;PLB1;ABHD14A-ACY1;PYROXD2;PLA2G4C;PLA2G16, RARRES3;PLD4;SDSL, SDS;NT5E
Metabolism	Global and overview maps	01120 Microbial metabolism in diverse environments	14	ME1;ZMIZ2;HGD;SHMT1;HK3;KHK;PFKL;MPST;ALDOB;HDHD3, ALAD;GALM;ACACB;FBP1;EPHX4
Metabolism	Global and overview maps	01200 Carbon metabolism	8	ME1;ZMIZ2;SHMT1;HK3;PFKL;ALDOB;FBP1;SDSL, SDS
Metabolism	Global and overview maps	01210 2-Oxocarboxylic acid metabolism	1	ABHD14A-ACY1
Metabolism	Global and overview maps	01212 Fatty acid metabolism	4	ACADM;CCDC57;ACSL1;HACD1
Metabolism	Global and overview maps	01230 Biosynthesis of amino acids	5	SHMT1;PFKL;ALDOB;ABHD14A-ACY1;SDSL, SDS
Metabolism	Carbohydrate metabolism	00010 Glycolysis / Gluconeogenesis	5	HK3;PFKL;ALDOB;GALM;FBP1
Metabolism	Carbohydrate metabolism	00020 Citrate cycle (TCA cycle)	1	ZMIZ2
Metabolism	Carbohydrate metabolism	00030 Pentose phosphate pathway	3	PFKL;ALDOB;FBP1
Metabolism	Carbohydrate metabolism	00040 Pentose and glucuronate interconversions	2	DHDH;FAM180B
Metabolism	Carbohydrate metabolism	00051 Fructose and mannose metabolism	5	HK3;KHK;PFKL;ALDOB;FBP1
Metabolism	Carbohydrate metabolism	00052 Galactose metabolism	3	HK3;PFKL;GALM
Metabolism	Carbohydrate metabolism	00500 Starch and sucrose metabolism	2	GYG2;HK3
Metabolism	Carbohydrate metabolism	00520 Amino sugar and nucleotide sugar metabolism	4	GFPT2;HK3;CHIT1;UXS1
Metabolism	Carbohydrate metabolism	00620 Pyruvate metabolism	3	ME1;LDHD;ACACB
Metabolism	Carbohydrate metabolism	00630 Glyoxylate and dicarboxylate metabolism	1	SHMT1
Metabolism	Carbohydrate metabolism	00640 Propanoate metabolism	1	ACACB
Metabolism	Carbohydrate metabolism	00650 Butanoate metabolism	2	OXCT2;ACSM5
Metabolism	Carbohydrate metabolism	00660 C5-Branched dibasic acid metabolism	1	ACOD1
Metabolism	Carbohydrate metabolism	00562 Inositol phosphate metabolism	5	ITPK1;ESYT1, PIK3C2B;IMPA2;PLCXD2;PLCB4, PLCB1
Metabolism	Energy metabolism	00190 Oxidative phosphorylation	3	ATP6V0D2;ATP6V1C2;MEGF6
Metabolism	Energy metabolism	00710 Carbon fixation in photosynthetic organisms	3	ME1;ALDOB;FBP1
Metabolism	Energy metabolism	00680 Methane metabolism	4	SHMT1;PFKL;ALDOB;FBP1
Metabolism	Energy metabolism	00910 Nitrogen metabolism	2	PTX3, CA3;CA2
Metabolism	Energy metabolism	00920 Sulfur metabolism	1	MPST
Metabolism	Lipid metabolism	00061 Fatty acid biosynthesis	3	CCDC57;ACSL1;ACACB
Metabolism	Lipid metabolism	00062 Fatty acid elongation	1	HACD1
Metabolism	Lipid metabolism	00071 Fatty acid degradation	2	ACADM;ACSL1
Metabolism	Lipid metabolism	00072 Synthesis and degradation of ketone bodies	1	OXCT2
Metabolism	Lipid metabolism	00100 Steroid biosynthesis	1	CYP27B1
Metabolism	Lipid metabolism	00120 Primary bile acid biosynthesis	5	CYP27A1;CYP7B1;CYP46A1;ACOX2;CH25H
Metabolism	Lipid metabolism	00140 Steroid hormone biosynthesis	7	HSD3B2, HSD3B1;AKR1C2;AKR1C3, AKR1C1;CYP1B1;CYP2E1;CYP7B1;CYP3A5
Metabolism	Lipid metabolism	00561 Glycerolipid metabolism	3	GK;MGLL;GPAT3
Metabolism	Lipid metabolism	00564 Glycerophospholipid metabolism	11	CDS1;PLA2G2F, PLA2G2D;ACHE;PLA2G15;GPAT3;PLA1A;PLB1;PNPLA7;PLA2G4C;PLA2G16, RARRES3;PLD4
Metabolism	Lipid metabolism	00565 Ether lipid metabolism	7	PLA2G2F, PLA2G2D;PLA2G7;ENPP2;PLB1;PLA2G4C;PLA2G16, RARRES3;PLD4
Metabolism	Lipid metabolism	00600 Sphingolipid metabolism	2	UGCG;SPHK1
Metabolism	Lipid metabolism	00590 Arachidonic acid metabolism	12	GPX3;APOO, ALOX15;ALOX5;LTC4S;PLA2G2F, PLA2G2D;AKR1C3, AKR1C1;CYP2E1;EPHX4;PTGS2;PLB1;PLA2G4C;PLA2G16, RARRES3
Metabolism	Lipid metabolism	00591 Linoleic acid metabolism	6	APOO, ALOX15;PLA2G2F, PLA2G2D;CYP2E1;PLB1;PLA2G4C;PLA2G16, RARRES3
Metabolism	Lipid metabolism	00592 alpha-Linolenic acid metabolism	4	PLA2G2F, PLA2G2D;PLB1;PLA2G4C;PLA2G16, RARRES3
Metabolism	Lipid metabolism	01040 Biosynthesis of unsaturated fatty acids	1	HACD1
Metabolism	Nucleotide metabolism	00230 Purine metabolism	19	NT5C1A, RGS7BP;GDA;ADA;AMPD2, AMPD3;ENTPD2;ADSSL1;ADCY4;ADCY6;ADCY9;GUCY1A2, GUCY1A1;GUCY1B1, C13orf42;NPR2;PDE4B;PDE6G;PDE6H;PDE9A;PDE7B;PDE8A;NT5E
Metabolism	Nucleotide metabolism	00240 Pyrimidine metabolism	4	TYMP;NT5C1A, RGS7BP;UPB1;NT5E
Metabolism	Amino acid metabolism	00250 Alanine, aspartate and glutamate metabolism	4	GFPT2;ADSSL1;IL4I1;ASRGL1
Metabolism	Amino acid metabolism	00260 Glycine, serine and threonine metabolism	2	SHMT1;SDSL, SDS
Metabolism	Amino acid metabolism	00270 Cysteine and methionine metabolism	3	MPST;IL4I1;SDSL, SDS
Metabolism	Amino acid metabolism	00280 Valine, leucine and isoleucine degradation	3	ACADM;OXCT2;IL4I1
Metabolism	Amino acid metabolism	00290 Valine, leucine and isoleucine biosynthesis	1	SDSL, SDS
Metabolism	Amino acid metabolism	00310 Lysine degradation	4	BBOX1;SMYD3;COLGALT2;PRDM6
Metabolism	Amino acid metabolism	00220 Arginine biosynthesis	2	NOS2;ABHD14A-ACY1
Metabolism	Amino acid metabolism	00330 Arginine and proline metabolism	4	SAT1;AOC1;NOS2;CARNS1
Metabolism	Amino acid metabolism	00340 Histidine metabolism	2	AOC1;CARNS1
Metabolism	Amino acid metabolism	00350 Tyrosine metabolism	3	HGD;MOXD1;IL4I1
Metabolism	Amino acid metabolism	00360 Phenylalanine metabolism	1	IL4I1
Metabolism	Amino acid metabolism	00380 Tryptophan metabolism	6	TDO2;IDO2;KYNU;IL4I1;CYP1B1;AOC1
Metabolism	Amino acid metabolism	00400 Phenylalanine, tyrosine and tryptophan biosynthesis	1	IL4I1
Metabolism	Metabolism of other amino acids	00410 beta-Alanine metabolism	2	UPB1;CARNS1
Metabolism	Metabolism of other amino acids	00450 Selenocompound metabolism	1	TXNRD1
Metabolism	Metabolism of other amino acids	00460 Cyanoamino acid metabolism	2	SHMT1;ASRGL1
Metabolism	Metabolism of other amino acids	00480 Glutathione metabolism	3	GPX3;MGST3;CHAC1
Metabolism	Glycan biosynthesis and metabolism	00510 N-Glycan biosynthesis	4	MAN1C1;FAM86B2;GOLGA7B;MGAT4C
Metabolism	Glycan biosynthesis and metabolism	00513 Various types of N-glycan biosynthesis	4	MAN1C1;FAM86B2;B4GALNT3;MGAT4C
Metabolism	Glycan biosynthesis and metabolism	00512 Mucin type O-glycan biosynthesis	4	GALNT16, POC1B-GALNT4, GALNT12;GCNT1;ST3GAL2;B4GALT5
Metabolism	Glycan biosynthesis and metabolism	00515 Mannose type O-glycan biosynthesis	1	B3GAT2
Metabolism	Glycan biosynthesis and metabolism	00514 Other types of O-glycan biosynthesis	5	GALNT16, POC1B-GALNT4, GALNT12;LFNG;COLGALT2;KDELC1, POGLUT1;GXYLT2
Metabolism	Glycan biosynthesis and metabolism	00532 Glycosaminoglycan biosynthesis - chondroitin sulfate / dermatan sulfate	3	CHST7;CHST13;CHST15
Metabolism	Glycan biosynthesis and metabolism	00534 Glycosaminoglycan biosynthesis - heparan sulfate / heparin	2	EXTL1;HS3ST3A1, HS3ST3B1
Metabolism	Glycan biosynthesis and metabolism	00533 Glycosaminoglycan biosynthesis - keratan sulfate	3	ST3GAL2;CHST2;B3GNT7
Metabolism	Glycan biosynthesis and metabolism	00531 Glycosaminoglycan degradation	1	SGSH
Metabolism	Glycan biosynthesis and metabolism	00601 Glycosphingolipid biosynthesis - lacto and neolacto series	3	ST3GAL4;FUT7;B3GNT3
Metabolism	Glycan biosynthesis and metabolism	00603 Glycosphingolipid biosynthesis - globo and isoglobo series	1	ST3GAL2
Metabolism	Glycan biosynthesis and metabolism	00604 Glycosphingolipid biosynthesis - ganglio series	4	B3GALT4;ST3GAL2;ST8SIA5;ST6GALNAC3
Metabolism	Glycan biosynthesis and metabolism	00511 Other glycan degradation	1	FUCA1
Metabolism	Metabolism of cofactors and vitamins	00730 Thiamine metabolism	1	ALPL
Metabolism	Metabolism of cofactors and vitamins	00740 Riboflavin metabolism	1	ACP2
Metabolism	Metabolism of cofactors and vitamins	00760 Nicotinate and nicotinamide metabolism	5	NT5C1A, RGS7BP;CD38;NAMPT;RBP7;NT5E
Metabolism	Metabolism of cofactors and vitamins	00770 Pantothenate and CoA biosynthesis	1	UPB1
Metabolism	Metabolism of cofactors and vitamins	00790 Folate biosynthesis	4	ALPL;GCH1;AKR1C3, AKR1C1;Mar-01
Metabolism	Metabolism of cofactors and vitamins	00670 One carbon pool by folate	2	SHMT1;MTHFD2
Metabolism	Metabolism of cofactors and vitamins	00830 Retinol metabolism	5	ALDH1A1, ALDH1A2;DHRS3;DHRS9;CYP26B1;CYP3A5
Metabolism	Metabolism of cofactors and vitamins	00860 Porphyrin and chlorophyll metabolism	2	HMOX1;HDHD3, ALAD
Metabolism	Metabolism of terpenoids and polyketides	00906 Carotenoid biosynthesis	1	PYROXD2
Metabolism	Biosynthesis of other secondary metabolites	00950 Isoquinoline alkaloid biosynthesis	1	IL4I1
Metabolism	Biosynthesis of other secondary metabolites	00521 Streptomycin biosynthesis	2	HK3;IMPA2
Metabolism	Biosynthesis of other secondary metabolites	00524 Neomycin, kanamycin and gentamicin biosynthesis	1	HK3
Metabolism	Biosynthesis of other secondary metabolites	00254 Aflatoxin biosynthesis	1	ACACB
Metabolism	Xenobiotics biodegradation and metabolism	00625 Chloroalkane and chloroalkene degradation	1	EPHX4
Metabolism	Xenobiotics biodegradation and metabolism	00643 Styrene degradation	1	HGD
Metabolism	Xenobiotics biodegradation and metabolism	00980 Metabolism of xenobiotics by cytochrome P450	5	DHDH;MGST3;CYP1B1;CYP2E1;CYP3A5
Metabolism	Xenobiotics biodegradation and metabolism	00982 Drug metabolism - cytochrome P450	3	MGST3;CYP2E1;CYP3A5
Metabolism	Xenobiotics biodegradation and metabolism	00983 Drug metabolism - other enzymes	5	TYMP;MGST3;UPB1;CYP2E1;MPO
Genetic Information Processing	Transcription	03020 RNA polymerase	1	SYNGR3, GAREM1, TMEM121B, TEX2, KRTAP5-1, SYNGR1, TMCC2
Genetic Information Processing	Transcription	03022 Basal transcription factors	1	OAF, TAF4B, LZTS3, DBNDD1
Genetic Information Processing	Transcription	03040 Spliceosome	3	DAZL;U2AF1L5;TXLNB
Genetic Information Processing	Translation	03010 Ribosome	3	FAM189A2;NCCRP1, TPD52L1;BEND5
Genetic Information Processing	Translation	00970 Aminoacyl-tRNA biosynthesis	1	WARS
Genetic Information Processing	Translation	03013 RNA transport	5	EEF1A2;FAM131B;TXLNB;NUP210;POM121L2
Genetic Information Processing	Translation	03015 mRNA surveillance pathway	1	TXLNB
Genetic Information Processing	Translation	03008 Ribosome biogenesis in eukaryotes	1	LOC643802
Genetic Information Processing	Folding, sorting and degradation	04141 Protein processing in endoplasmic reticulum	6	MAN1C1;MAPK10;GOLGA7B;NFE2L2;ERP29;TMEM221
Genetic Information Processing	Folding, sorting and degradation	04130 SNARE interactions in vesicular transport	1	STX11
Genetic Information Processing	Folding, sorting and degradation	04120 Ubiquitin mediated proteolysis	9	NCCRP1, TPD52L1;SOCS1;SOCS3;RHOBTB2;FSD1L;WDR86, WDR49;HERC1;BIRC3;BIRC7
Genetic Information Processing	Folding, sorting and degradation	04122 Sulfur relay system	1	MPST
Genetic Information Processing	Folding, sorting and degradation	03018 RNA degradation	3	PFKL;JCAD, TMEM52B, METTL7A, C16orf54, MYADM, TMEM119, PLEKHA1, PLXDC2, STARD4, LOC644090, RIPOR2, KIAA0930;BTG3, BTG2
Genetic Information Processing	Replication and repair	03030 DNA replication	1	RUFY3
Genetic Information Processing	Replication and repair	03410 Base excision repair	3	C1orf228;VWA5A, CACHD1;TOX
Genetic Information Processing	Replication and repair	03460 Fanconi anemia pathway	2	HES1;FANCE
Environmental Information Processing	Membrane transport	02010 ABC transporters	8	ABCA1;ABCA2;ABCA6;ABCB9;ABCB1;ABCB11;ABCC3;ABCD2
Environmental Information Processing	Signal transduction	02020 Two-component system	1	ALPL
Environmental Information Processing	Signal transduction	04014 Ras signaling pathway	30	PLA2G2F, PLA2G2D;NFKB1;NGF;NGFR;NTRK1;HTR7;GNG12;RASGRP1;MB21D2;PDGFRA;MAPK10;GNG7;KIT;FLT3;FGFR3;PDGFRL;MET;VEGFC;PDGFC, PDGFD;HGF;EFNA5;PAK5;ZAP70;MRAS;REL;RASGRP2;PLA1A;PLA2G4C;PLA2G16, RARRES3;RGL1
Environmental Information Processing	Signal transduction	04015 Rap1 signaling pathway	34	NGF;NGFR;ADORA2A;MB21D2;PDGFRA;ISOC1, MAP2K3;MAP2K6;MAPK11;ID1;KIT;FGFR3;PDGFRL;MET;VEGFC;PDGFC, PDGFD;HGF;EFNA5;CDH1;SRC;BCAR1;TMEM158, ENAH;PLCB4, PLCB1;PRKD3;RASGEF1B, RAPGEF1;ITGAM;ITGA2B;MRAS;ADCY4;ADCY6;ADCY9;LPAR5;RASGRP2;RGS14;PRKCZ
Environmental Information Processing	Signal transduction	04010 MAPK signaling pathway	46	NFKB1;NGF;NGFR;TNF;NTRK1;GNG12;RASGRP1;MB21D2;PDGFRA;IL1A;FAS;CD14;MAP3K8;MAP3K7CL;ISOC1, MAP2K3;MAP2K6;MAPK10;MAPK11;MAPKAPK3;ANKUB1;DUSP2, DUSP7, DUSP16;PPP5D1;NR4A1;NFKB2;IL1B;TGFBR1;CACNA1E;CACNA1G;CACNB4;CACNG4;CACNG5;KIT;FLT3;FGFR3;PDGFRL;MET;VEGFC;PDGFC, PDGFD;HGF;EFNA5;MRAS;RELB;RASGRP2;PLA2G4C;DUSP9;DUSP1
Environmental Information Processing	Signal transduction	04013 MAPK signaling pathway - fly	12	MAP3K7CL;ISOC1, MAP2K3;MAPK10;MAPK11;SOD2;BMP4;SRC;CYLD;FRK;SPRY2;CNKSR3;SPNS2, SPNS3
Environmental Information Processing	Signal transduction	04011 MAPK signaling pathway - yeast	2	MAPK11;TEAD2
Environmental Information Processing	Signal transduction	04012 ErbB signaling pathway	6	MAPK10;CAMK2A, CAMK2B, CAMK2G;NRG1;SRC;PAK5;STAT5A
Environmental Information Processing	Signal transduction	04310 Wnt signaling pathway	17	WNT5A;MMP7;DKK2;LRP5;FRAT1;MAP3K7CL;MAPK10;TCF7L2;PRICKLE2;FMNL1;CAMK2A, CAMK2B, CAMK2G;ROR2;PLCB4, PLCB1;GPC4;CCND2;RSPO4, RSPO1;ANKRD35, ANKRD55
Environmental Information Processing	Signal transduction	04330 Notch signaling pathway	10	PSEN2;LFNG;DLL4;HES1;PTCRA;DTX4, DTX1;MAML3;HEY2;NOTCH3;NOTCH4
Environmental Information Processing	Signal transduction	04340 Hedgehog signaling pathway	2	GRK3;CCND2
Environmental Information Processing	Signal transduction	04341 Hedgehog signaling pathway - fly	1	BMP4
Environmental Information Processing	Signal transduction	04350 TGF-beta signaling pathway	16	TNF;CRIM1;DCN;BMP4;INHBE;ACVR2A;TGFBR1;SMAD1;ZFYVE16, FAM151A;ID1;RGMA;CRYGN;BMP6;BMP8B;ID2;ID3
Environmental Information Processing	Signal transduction	04390 Hippo signaling pathway	20	WNT5A;TCF7L2;BMP4;TGFBR1;SMAD1;ID1;CDH1;CTNNA3, CTNNAL1, CTNNA2;TEAD2;TP73;CCND2;BIRC3;SNTA1;BMP6;BMP8B;CENPV;WWTR1;ID2;PRKCZ;DLG3
Environmental Information Processing	Signal transduction	04391 Hippo signaling pathway - fly	7	MAPK10;SMAD1;TSHZ2;TEAD2;SNTA1;RS1;FJX1
Environmental Information Processing	Signal transduction	04392 Hippo signaling pathway - multiple species	3	TEAD2;RS1;WWTR1
Environmental Information Processing	Signal transduction	04370 VEGF signaling pathway	9	MAPK11;MAPKAPK3;SPHK1;PDGFRL;SRC;LPXN, TGFB1I1, LIMS2;SH2D2A;PTGS2;PLA2G4C
Environmental Information Processing	Signal transduction	04371 Apelin signaling pathway	17	GNG12;GNG7;TGFBR1;SPHK1;RYR1;CDH1;FAM46C;PLCB4, PLCB1;CAMK4;SPP1;MRAS;ADCY4;ADCY6;ADCY9;NOS2;NOTCH3;PIK3R5
Environmental Information Processing	Signal transduction	04630 JAK-STAT signaling pathway	24	PDGFRA;SOCS1;SOCS3;CISH;IL3RA;OSMR;EBI3;CSF3R;IL2RB;IL7R;IL21R;PLEKHA6;PRLR;IFNAR1;IFNGR2;IL10RA;LIF;IL12B;IL23A;IL7;IL24;CCND2;STAT4;STAT5A
Environmental Information Processing	Signal transduction	04064 NF-kappa B signaling pathway	36	PLAU;BCL2A1;NFKB1;TNF;CD40;TRAF1;TRAF3;CD14;MAP3K7CL;NFKB2;IL1B;NFKBIA;TNFRSF11A;LTA;TNFSF11;TNFSF14;CXCL2, CXCL3, CXCL1;CCL19;TICAM1;LYN;ICAM1;VCAM1;ZAP70;CARD11;BLNK;CYLD;RELB;CXCL8;CXCL12;TNFAIP3;PTGS2;CCL4L2, CCL4L1, CCL4;BIRC3;CCL21;CCL13;PRKCQ
Environmental Information Processing	Signal transduction	04668 TNF signaling pathway	39	MMP9;NFKB1;TNF;TRAF1;TRAF3;FAS;MAP3K8;MAP3K7CL;ISOC1, MAP2K3;MAP2K6;MAPK10;MAPK11;IL1B;SOCS3;NFKBIA;TNFRSF1B;IL18R1;LIF;VEGFC;LTA;CXCL2, CXCL3, CXCL1;CXCL6;ICAM1;VCAM1;MLKL;JUNB;CREB5;CREB3L1;BCL3;CEBPB;NOD2;TNFAIP3;PTGS2;CXCL10;CCL2;CCL20;BIRC3;EDN1;DAB2IP
Environmental Information Processing	Signal transduction	04066 HIF-1 signaling pathway	11	HMOX1;HK3;PFKL;ALDOB;NFKB1;CAMK2A, CAMK2B, CAMK2G;IFNGR2;HIF1A;EGLN3;NOS2;EDN1
Environmental Information Processing	Signal transduction	04068 FoxO signaling pathway	13	MAPK10;MAPK11;SOD2;TGFBR1;IL7R;FOXO1;PLK3;CCND2;RAG1;PRMT1;SGK1;BCL6;FOXO6
Environmental Information Processing	Signal transduction	04020 Calcium signaling pathway	40	TNIP3;CD38;BDKRB2;CHRM3;ADRA1D;ADRB2;HTR7;CXCR4;EDNRA;EDNRB;NTSR1;AVPR1B;PTGER1;PTGFR;ADORA2A;PTAFR;CIDEB;CYSLTR1;PDGFRA;CAMK2A, CAMK2B, CAMK2G;SPHK1;CACNA1E;CACNA1G;RYR1;P2RX1;P2RX5;P2RX7;P2RX6;DRD5;ATP2B1, ATP2B3, ATP2B4;ATP2A3;PLCB4, PLCB1;CAMK4;PHKA1;ADCY4;ADCY9;CAMK1;PPIF;NOS2;MCUB
Environmental Information Processing	Signal transduction	04070 Phosphatidylinositol signaling system	5	ITPK1;ESYT1, PIK3C2B;CDS1;IMPA2;PLCB4, PLCB1
Environmental Information Processing	Signal transduction	04072 Phospholipase D signaling pathway	19	DNM3;AVPR1B;PTGFR;PDGFRA;GRM4;SPHK1;CXCR2;KIT;PDGFC, PDGFD;PLCB4, PLCB1;MRAS;ADCY4;ADCY6;ADCY9;LPAR5;CXCL8;PLA2G4C;ESPN, CYTH3;PIK3R5
Environmental Information Processing	Signal transduction	04071 Sphingolipid signaling pathway	12	NFKB1;TNF;BDKRB2;ADORA1;TMIGD3, ADORA3;S1PR5;MAPK10;MAPK11;SPHK1;BID;PLCB4, PLCB1;PRKCZ
Environmental Information Processing	Signal transduction	04024 cAMP signaling pathway	33	FXYD2;CASQ1;NFKB1;ADRB2;HTR1B;EDNRA;PTGER2;ADORA1;ADORA2A;MAPK10;CAMK2A, CAMK2B, CAMK2G;GABBR2;NFKBIA;CNGB3;HCN2;GRIN3B;NPY;GHRL;FAM46C;DRD5;ATP2B1, ATP2B3, ATP2B4;ATP2A3;CAMK4;ADCY4;ADCY6;ADCY9;HCAR2, HCAR3;CREB5;CREB3L1;SUCNR1;PDE4B;EDN1;EDN2
Environmental Information Processing	Signal transduction	04022 cGMP-PKG signaling pathway	27	FXYD2;CASQ1;BDKRB2;ADRA1D;ADRA2B;ADRB2;EDNRA;EDNRB;ADORA1;TMIGD3, ADORA3;KCNMA1;KCNMB1;ATP2B1, ATP2B3, ATP2B4;ATP2A3;PLCB4, PLCB1;ADCY4;ADCY6;ADCY9;CREB5;CREB3L1;PPIF;GUCY1A2, GUCY1A1;GUCY1B1, C13orf42;NPR2;MRVI1, LRMP;FAM81A;PIK3R5
Environmental Information Processing	Signal transduction	04151 PI3K-Akt signaling pathway	55	NFKB1;NGF;NGFR;NTRK1;GNG12;MB21D2;PDGFRA;NR4A1;GNG7;IL3RA;OSMR;CSF3R;IL2RB;IL7R;PRLR;KIT;FLT3;FGFR3;PDGFRL;MET;IFNAR1;IL7;VEGFC;PDGFC, PDGFD;HGF;EFNA5;LAMB1;FN1;ANKRD33B, TRNP1, STRA6, TMEM61, IER5;CCDC71L, C1QB, C1QC, MAGIX;COL6A5;LAMA3;HILPDA, RFLNB, OGFRL1;SPP1;TNC, TNN, VWDE;ITGA2B;ITGA1;ITGA3;ITGA6;ITGAV;ITGA7;ITGA11;ITGB7;ITGB8;COL9A3, COL9A1;DDIT4, DDIT4L;LPAR5;CREB5;CREB3L1;CCND2;TLR2;PIK…
Environmental Information Processing	Signal transduction	04152 AMPK signaling pathway	10	CCDC57;PFKL;ACACB;FBP1;MAP3K7CL;CCNA1;FOXO1;CREB5;CREB3L1;AKT1S1
Environmental Information Processing	Signal transduction	04150 mTOR signaling pathway	8	WNT5A;ATP6V1C2;LRP5;TNF;DDIT4, DDIT4L;SGK1;AKT1S1;DEPTOR
Environmental Information Processing	Signaling molecules and interaction	04080 Neuroactive ligand-receptor interaction	61	CTSG;BDKRB2;C3;C3AR1;C5AR1;CHRM3;ADRA1D;ADRA2B;ADRB2;HTR1B;HTR7;FPR2;EDNRA;EDNRB;NTSR1;OPRL1;AVPR1B;GALR2;PTGER1;PTGER2;PTGER4;PTGFR;PTGIR;ADORA1;ADORA2A;TMIGD3, ADORA3;P2RY2;GPR35;PTAFR;S1PR5;CIDEB;P2RY14;MAS1;RXFP1;CYSLTR1;PTGDR;VIPR1;GRM4;GABBR2;GPR156;PRLR;GABRA4, MLLT6, GABRA1;GABRB2;GABRE;GRIK1, GRIK2;GRIN3B;P2RX1;P2RX5;P2RX7;P2RX6;NPY;TAC4;GHRL;SCT;MLNR;DRD5;NPFFR2;ADM;EDN1;EDN2;PNOC
Environmental Information Processing	Signaling molecules and interaction	04060 Cytokine-cytokine receptor interaction	78	NGF;NGFR;TNF;CD40;CCR1;CCR2;CCR3;CCR5;CCR7;CCR9;CXCR4;CX3CR1;XCR1;IL1A;FAS;IL1B;BMP4;INHBE;ACVR2A;TGFBR1;TNFRSF10B;IL3RA;CXCR2;OSMR;EBI3;CSF3R;IL2RB;IL7R;IL21R;PLEKHA6;PRLR;IFNAR1;IFNGR2;IL10RA;TNFRSF1B;TNFRSF4;TNFRSF8;TNFRSF9;TNFRSF11A;TNFRSF18;TNFRSF25;IL17RE;IL18R1;IL18RAP;CCL3, CCL3L3, CCL3L1;CXCL9;LIF;IL12B;IL23A;IL7;IL24;LTA;TNFSF11;TNFSF14;TNFSF15;IL36RN;IL36G;CXCL2, CXCL3, CXCL1;CXCL6;CCL…
Environmental Information Processing	Signaling molecules and interaction	04061 Viral protein interaction with cytokine and cytokine receptor	40	TNF;CCR1;CCR2;CCR3;CCR5;CCR7;CCR9;CXCR4;CX3CR1;XCR1;TNFRSF10B;CXCR2;IL2RB;IL10RA;TNFRSF1B;IL18R1;IL18RAP;CCL3, CCL3L3, CCL3L1;CXCL9;IL24;LTA;TNFSF14;CXCL2, CXCL3, CXCL1;CXCL6;CCL19;CCL1;CXCL8;CXCL12;CXCL13;CXCL14;CXCL10;CXCL11;CCL4L2, CCL4L1, CCL4;CCL2;CCL20;CCL21;CCL13;CCL8;CCL22;CCL24
Environmental Information Processing	Signaling molecules and interaction	04512 ECM-receptor interaction	28	LAMB1;FN1;ANKRD33B, TRNP1, STRA6, TMEM61, IER5;CCDC71L, C1QB, C1QC, MAGIX;COL6A5;LAMA3;HILPDA, RFLNB, OGFRL1;SPP1;TNC, TNN, VWDE;FSTL1, TMEFF2, MSANTD3-TMEFF1;LDLRAD2;CD44;SV2A, SV2C;GP1BA;GP1BB;GP9;ITGA2B;ITGA1;ITGA3;ITGA6;ITGAV;ITGA7;ITGA11;ITGB7;ITGB8;LYPD5;COL9A3, COL9A1;PALD1
Environmental Information Processing	Signaling molecules and interaction	04514 Cell adhesion molecules (CAMs)	32	CD40;CD80;CDH1;CLDN3, CLDN23, CLDN1;CD6;ITGAM;MPEG1, CD22;CD34;SPN;ITGA6;ICAM3;ITGAV;ICAM1;NCAM1;CD58;VCAM1;CDH5;ITGB7;ITGB8;NECTIN3;ICOSLG;JAM2;CD274;HLA-DRA, HLA-DQA2, HLA-DMB;MPZL1;NEGR1;ESAM;VSIG2;CDH3;NLGN4Y;CNTNAP1;LRRC4C, LINGO1, LINGO3
Cellular Processes	Transport and catabolism	04144 Endocytosis	28	GRK3;DNM3;CCR5;CXCR4;PDGFRA;TGFBR1;ZFYVE16, FAM151A;CXCR2;IL2RB;FGFR3;SRC;VPS37D;TNFAIP8L3, TNFAIP8;LDLRAP1;EHD1;RAB11FIP5;RAB11FIP4;ACAP1;AGAP3;ARFGAP3;PSD3;IQSEC2, IQSEC3;BIN1;FOLR2;ARAP1;ESPN, CYTH3;PRKCZ;CCDC9B, TTC9, MYPOP, RETREG1, UBTD2, CCM2L
Cellular Processes	Transport and catabolism	04145 Phagosome	14	ATP6V0D2;ATP6V1C2;C3;CD14;ITGAM;ITGAV;FCGR1B;FCAR;HLA-DRA, HLA-DQA2, HLA-DMB;TUBA8, TUBAL3, TUBA4A;TUBB3, TUBB4A, TUBB2A;NCF1, SH3PXD2B;TLR2;MPO
Cellular Processes	Transport and catabolism	04142 Lysosome	14	DNASE2;FUCA1;CTSG;SGSH;ATP6V0D2;ABCA2;ABCB9;PLA2G15;LAMP3;NAPSA;SLC11A1;SORCS1, SORT1;ACP2;SLC11A2
Cellular Processes	Transport and catabolism	04146 Peroxisome	9	ACSL1;SOD2;ABCD2;PECR;EPHX4;SLC27A2;ACOX2;NOS2;NUDT7
Cellular Processes	Transport and catabolism	04140 Autophagy - animal	14	MAP3K7CL;MAPK10;MRAS;HIF1A;DDIT4, DDIT4L;DAPK2;TOX;SQSTM1;AKT1S1;ATG16L1;SLFN13;PRKCQ;DEPTOR;TP53INP2
Cellular Processes	Transport and catabolism	04138 Autophagy - yeast	1	ATG16L1
Cellular Processes	Transport and catabolism	04136 Autophagy - other	1	ATG16L1
Cellular Processes	Transport and catabolism	04137 Mitophagy - animal	9	NCCRP1, TPD52L1;MAPK10;SRC;MRAS;HIF1A;SQSTM1;SLFN13;OPTN;CITED2
Cellular Processes	Transport and catabolism	04139 Mitophagy - yeast	1	MAPK11
Cellular Processes	Cell growth and death	04110 Cell cycle	2	CCNA1;CCND2
Cellular Processes	Cell growth and death	04114 Oocyte meiosis	6	MAPK11;CAMK2A, CAMK2B, CAMK2G;ADCY4;ADCY6;ADCY9;STAG3
Cellular Processes	Cell growth and death	04210 Apoptosis	19	BCL2A1;PTPN13;NFKB1;NGF;TNF;TRAF1;NTRK1;FAS;MAPK10;TNFRSF10B;BID;NFKBIA;IL3RA;SPTA1;TUBA8, TUBAL3, TUBA4A;VWA5A, CACHD1;BIRC3;Sep-04;DAB2IP
Cellular Processes	Cell growth and death	04214 Apoptosis - fly	2	MAP3K7CL;MAPK10
Cellular Processes	Cell growth and death	04215 Apoptosis - multiple species	6	NGFR;MAPK10;BID;BIRC3;BIRC7;Sep-04
Cellular Processes	Cell growth and death	04216 Ferroptosis	10	APOO, ALOX15;HMOX1;FTH1;SAT1;ACSL1;MAP1LC3A;SLC7A11;SLC39A8;SLC39A14;SLC11A2
Cellular Processes	Cell growth and death	04217 Necroptosis	26	APOO, ALOX15;FTH1;TNF;IL1A;FAS;MAPK10;CAMK2A, CAMK2B, CAMK2G;IL1B;TNFRSF10B;BID;IFNAR1;IFNGR2;TICAM1;CYLD;MLKL;TOX;STAT4;STAT5A;H2AFB1;TNFAIP3;PYCARD;LRRC73;SQSTM1;BIRC3;PLA2G4C;BEAN1
Cellular Processes	Cell growth and death	04115 p53 signaling pathway	9	FAS;TNFRSF10B;BID;CD82;ZNF385B;IGFBP4, IGFBP6, IGFBP3;SESN1;TP73;CCND2
Cellular Processes	Cell growth and death	04218 Cellular senescence	14	NFKB1;IL1A;ISOC1, MAP2K3;MAP2K6;MAPK11;TGFBR1;CCNA1;FOXO1;MRAS;CXCL8;IGFBP4, IGFBP6, IGFBP3;CCND2;SQSTM1;MCUB
Cellular Processes	Cellular community - eukaryotes	04510 Focal adhesion	38	PDGFRA;MAPK10;PDGFRL;MET;VEGFC;PDGFC, PDGFD;HGF;LAMB1;ACTN1;VCL;SRC;FN1;BCAR1;PAK5;FHOD3;LPXN, TGFB1I1, LIMS2;ANKRD33B, TRNP1, STRA6, TMEM61, IER5;CCDC71L, C1QB, C1QC, MAGIX;COL6A5;LAMA3;HILPDA, RFLNB, OGFRL1;SPP1;TNC, TNN, VWDE;RASGEF1B, RAPGEF1;ITGA2B;ITGA1;ITGA3;ITGA6;ITGAV;ITGA7;ITGA11;ITGB7;ITGB8;COL9A3, COL9A1;CCND2;ARHGAP5;BIRC3;PALD1
Cellular Processes	Cellular community - eukaryotes	04520 Adherens junction	15	MAP3K7CL;TCF7L2;TGFBR1;MET;CDH1;CTNNA3, CTNNAL1, CTNNA2;PTPRJ;ACTN1;VCL;TJP1;SRC;SNAI1;ERICH4;FBRS;NECTIN3
Cellular Processes	Cellular community - eukaryotes	04530 Tight junction	23	MAPK10;ACTN1;TJP1;SRC;ERICH4;CLDN3, CLDN23, CLDN1;CGN;CD1D;JAM2;TUBA8, TUBAL3, TUBA4A;RAP2C;MTUS1, PPFIBP2, FILIP1, MYH14, TNIP1, MYH11;SLC9A3R1;SNTA1;CENPV;MARVELD2;PRKCZ;SKIDA1;DLG3;POPDC3, POPDC2;MPP3;PPFIA2;SYNPO2L
Cellular Processes	Cellular community - eukaryotes	04540 Gap junction	12	PDGFRA;PDGFC, PDGFD;TJP1;SRC;PLCB4, PLCB1;TUBA8, TUBAL3, TUBA4A;TUBB3, TUBB4A, TUBB2A;ADCY4;ADCY6;ADCY9;GUCY1A2, GUCY1A1;GUCY1B1, C13orf42
Cellular Processes	Cellular community - eukaryotes	04550 Signaling pathways regulating pluripotency of stem cells	17	WNT5A;MAPK11;BMP4;INHBE;ACVR2A;SMAD1;ID1;FGFR3;LIF;TBX3;COMMD3-BMI1;PCGF5;CRYGN;ID2;ID3;DUSP9;SKIL, SKI
Cellular Processes	Cellular community - prokaryotes	02024 Quorum sensing	1	ACSL1
Cellular Processes	Cell motility	04810 Regulation of actin cytoskeleton	39	BDKRB2;CHRM3;CXCR4;GNG12;MB21D2;PDGFRA;FGFR3;PDGFC, PDGFD;ACTN1;VCL;SRC;FN1;BCAR1;PAK5;FHOD3;FAM46C;FMNL3;TMEM158, ENAH;FBRS;LPXN, TGFB1I1, LIMS2;SSH1;SPATA13;ITGAM;ITGA2B;ITGA1;ITGA3;ITGA6;ITGAV;ITGA7;ITGA11;ITGB7;ITGB8;ITGAD;MRAS;LPAR5;CXCL12;MTUS1, PPFIBP2, FILIP1, MYH14, TNIP1, MYH11;MOBP;PLEKHN1
Organismal Systems	Immune system	04640 Hematopoietic cell lineage	27	CD38;TNF;IL1A;CD14;IL1B;IL3RA;CSF3R;IL7R;KIT;FLT3;IL7;CD44;GP1BA;GP1BB;GP9;CD1D;ITGAM;MPEG1, CD22;FCER2;CD34;CD37;ITGA2B;ITGA1;ITGA3;ITGA6;FCGR1B;HLA-DRA, HLA-DQA2, HLA-DMB
Organismal Systems	Immune system	04610 Complement and coagulation cascades	17	C1S;PRSS57;PROC;PLAU;FGL1;TFPI2;BDKRB2;F13A1;SERPINA1;C3;CFH;C3AR1;C5AR1;ITGAM;PROCR;SERPINB2;VSIG4
Organismal Systems	Immune system	04611 Platelet activation	25	FGL1;PTGIR;P2RY12;RASGRP1;MAPK11;P2RX1;SRC;LYN;PLCB4, PLCB1;ANKRD33B, TRNP1, STRA6, TMEM61, IER5;GP1BA;GP1BB;GP9;ITGA2B;ADCY4;ADCY6;ADCY9;GUCY1A2, GUCY1A1;GUCY1B1, C13orf42;MOBP;RASGRP2;PLA2G4C;PRKCZ;COL6A1, CDC42EP3;PIK3R5
Organismal Systems	Immune system	04620 Toll-like receptor signaling pathway	28	NFKB1;TNF;CD40;TRAF3;CD14;MAP3K8;MAP3K7CL;ISOC1, MAP2K3;MAP2K6;MAPK10;MAPK11;IL1B;NFKBIA;IFNAR1;TLR7;CCL3, CCL3L3, CCL3L1;CD80;CXCL9;IL12B;TICAM1;SPP1;IKBKE;CXCL8;TLR2;TLR8;CXCL10;CXCL11;CCL4L2, CCL4L1, CCL4
Organismal Systems	Immune system	04624 Toll and Imd signaling pathway	10	PGLYRP2;NFKB1;MAP3K7CL;ISOC1, MAP2K3;MAPK10;MAPK11;NFKBIA;REL;ANK1;BIRC3
Organismal Systems	Immune system	04621 NOD-like receptor signaling pathway	34	NFKB1;NFKBIB;TNF;TRAF3;NAMPT;CASP5;MAP3K7CL;MAPK10;MAPK11;IL1B;CASR;NFKBIA;IFNAR1;P2RX7;CXCL2, CXCL3, CXCL1;TICAM1;PLCB4, PLCB1;IKBKE;RIPK2;CXCL8;NOD2;TNFAIP3;ECSCR, TMEM173;NLRP1, LOC728392;PYCARD;LRRC73;CCL2;BIRC3;ATG16L1;MCUB;NLRP12;GBP5;ANTXR1;MNDA
Organismal Systems	Immune system	04622 RIG-I-like receptor signaling pathway	15	NFKB1;NFKBIB;TNF;TRAF3;MAP3K7CL;MAPK10;MAPK11;NFKBIA;IL12B;IKBKE;CYLD;CXCL8;ECSCR, TMEM173;LRRN1;CXCL10
Organismal Systems	Immune system	04623 Cytosolic DNA-sensing pathway	9	NFKB1;NFKBIB;IL1B;NFKBIA;IKBKE;ECSCR, TMEM173;CXCL10;PYCARD;CCL4L2, CCL4L1, CCL4
Organismal Systems	Immune system	04625 C-type lectin receptor signaling pathway	24	NFKB1;TNF;MAPK10;MAPK11;NFKB2;IL1B;NFKBIA;IL12B;IL23A;SRC;IKBKE;MRAS;CYLD;PLK3;RELB;BCL3;CLEC4D;CLEC4E;PTGS2;PYCARD;LRRC73;LSP1;CLEC6A;CCL22
Organismal Systems	Immune system	04650 Natural killer cell mediated cytotoxicity	12	TNF;FAS;TNFRSF10B;BID;IFNAR1;IFNGR2;CD48;ICAM1;KLRC4-KLRK1, KLRK1;TREML4;ZAP70;SH2D1B
Organismal Systems	Immune system	04612 Antigen processing and presentation	4	TNF;KLRC3, KLRC4;HLA-DRA, HLA-DQA2, HLA-DMB;KIR2DL4
Organismal Systems	Immune system	04660 T cell receptor signaling pathway	15	NFKB1;NFKBIB;TNF;RASGRP1;MAP3K8;MAP3K7CL;MAPK10;MAPK11;NFKBIA;PAK5;NFKBIE;ZAP70;GRAP2;CARD11;PRKCQ
Organismal Systems	Immune system	04658 Th1 and Th2 cell differentiation	18	NFKB1;NFKBIB;MAPK10;MAPK11;NFKBIA;IL2RB;IFNGR2;IL12B;NFKBIE;DLL4;MAML3;HLA-DRA, HLA-DQA2, HLA-DMB;ZAP70;RUNX3;STAT4;STAT5A;PRKCQ;NOTCH3
Organismal Systems	Immune system	04659 Th17 cell differentiation	18	NFKB1;NFKBIB;MAPK10;MAPK11;IL1B;TGFBR1;NFKBIA;IL2RB;IL21R;IFNGR2;IL23A;NFKBIE;HLA-DRA, HLA-DQA2, HLA-DMB;ZAP70;HIF1A;AHR;STAT5A;PRKCQ
Organismal Systems	Immune system	04657 IL-17 signaling pathway	24	MMP1;MMP9;NFKB1;TNF;TRAF3;MAP3K7CL;MAPK10;MAPK11;IL1B;NFKBIA;IL17RE;CXCL2, CXCL3, CXCL1;CXCL6;IKBKE;CXCL8;CEBPB;TNFAIP3;PTGS2;CXCL10;CCL2;CCL20;MLIP, TMEM104, MUC5AC, RHBDF1, MANSC1;S100A8;S100A4, S100A12, S100A5
Organismal Systems	Immune system	04662 B cell receptor signaling pathway	10	NFKB1;NFKBIB;NFKBIA;LYN;NFKBIE;MPEG1, CD22;LILRA2, LILRB1, LILRB5, LILRA6, LILRB2, LILRA1;CARD11;BLNK;PIK3AP1, BANK1
Organismal Systems	Immune system	04664 Fc epsilon RI signaling pathway	9	ALOX5;TNF;ISOC1, MAP2K3;MAP2K6;MAPK10;MAPK11;LYN;PLA2G4C;ALOX5AP
Organismal Systems	Immune system	04666 Fc gamma R-mediated phagocytosis	12	SPHK1;ERICH4;FBRS;LYN;FCGR1B;NCF1, SH3PXD2B;HCK;PLEKHH1, MYO10;MARCKS;BIN1;MARCKSL1;PLA2G4C
Organismal Systems	Immune system	04670 Leukocyte transendothelial migration	18	MMP9;CXCR4;MAPK11;CTNNA3, CTNNAL1, CTNNA2;ACTN1;VCL;BCAR1;LPXN, TGFB1I1, LIMS2;CLDN3, CLDN23, CLDN1;ITGAM;ICAM1;VCAM1;CDH5;JAM2;ESAM;NCF1, SH3PXD2B;CXCL12;ARHGAP5
Organismal Systems	Immune system	04672 Intestinal immune network for IgA production	10	CD40;CCR9;CXCR4;CD80;ITGB7;ICOSLG;HLA-DRA, HLA-DQA2, HLA-DMB;CXCL12;AICDA;PIGR, FCMR
Organismal Systems	Immune system	04062 Chemokine signaling pathway	51	GRK3;NFKB1;NFKBIB;CCR1;CCR2;CCR3;CCR5;CCR7;CCR9;CXCR4;CX3CR1;XCR1;GNG12;GNG7;NFKBIA;CXCR2;CCL3, CCL3L3, CCL3L1;CXCL9;CXCL2, CXCL3, CXCL1;CXCL6;CCL19;CCL1;SRC;BCAR1;ERICH4;LPXN, TGFB1I1, LIMS2;LYN;PLCB4, PLCB1;NCF1, SH3PXD2B;ADCY4;ADCY6;ADCY9;FGR;HCK;CXCL8;CXCL12;CXCL13;CXCL14;RASGRP2;CXCL10;CXCL11;CCL4L2, CCL4L1, CCL4;CCL2;CCL20;CCL21;CCL13;CCL8;PRKCZ;CCL22;CCL24;PIK3R5
Organismal Systems	Endocrine system	04911 Insulin secretion	14	FXYD2;CASQ1;CHRM3;CAMK2A, CAMK2B, CAMK2G;KCNMA1;KCNMB1;PLCB4, PLCB1;ADCY4;ADCY6;ADCY9;CREB5;CREB3L1;BSN, PCLO;SNAP25
Organismal Systems	Endocrine system	04910 Insulin signaling pathway	15	CCDC57;HK3;ACACB;FBP1;MAPK10;SOCS1;SOCS3;PRKAR2B;RASGEF1B, RAPGEF1;PPP1R3C, PPP1R3B;PHKA1;RHOQ;TRIP10;FOXO1;PRKCZ
Organismal Systems	Endocrine system	04922 Glucagon signaling pathway	10	PFKL;ACACB;FBP1;CAMK2A, CAMK2B, CAMK2G;PLCB4, PLCB1;PHKA1;FOXO1;CREB5;CREB3L1;PRMT1
Organismal Systems	Endocrine system	04923 Regulation of lipolysis in adipocytes	10	MGLL;ADRB2;ADORA1;NPY;ADCY4;ADCY6;ADCY9;AQP7;PTGS2;PLA2G16, RARRES3
Organismal Systems	Endocrine system	04920 Adipocytokine signaling pathway	12	ACSL1;ACACB;NFKB1;NFKBIB;TNF;MAPK10;SOCS3;NFKBIA;TNFRSF1B;NPY;NFKBIE;PRKCQ
Organismal Systems	Endocrine system	03320 PPAR signaling pathway	11	ME1;ACADM;CYP27A1;GK;MMP1;ACSL1;NR1H3;SLC27A2;FABP6;AQP7;ACOX2
Organismal Systems	Endocrine system	04929 GnRH secretion	6	GPER1;GABBR2;CACNA1G;HCN2;PLCB4, PLCB1;SPP1
Organismal Systems	Endocrine system	04912 GnRH signaling pathway	11	ISOC1, MAP2K3;MAP2K6;MAPK10;MAPK11;CAMK2A, CAMK2B, CAMK2G;SRC;PLCB4, PLCB1;ADCY4;ADCY6;ADCY9;PLA2G4C
Organismal Systems	Endocrine system	04913 Ovarian steroidogenesis	11	HSD3B2, HSD3B1;ALOX5;AKR1C3, AKR1C1;CYP1B1;ADCY4;ADCY6;ADCY9;PTGS2;PLA2G4C;BMP6;STAR
Organismal Systems	Endocrine system	04915 Estrogen signaling pathway	12	MMP9;GPER1;GABBR2;SRC;PLCB4, PLCB1;KRT14, KRT15, KRT16, KRT17;ADCY4;ADCY6;ADCY9;CREB5;CREB3L1;FKBP5
Organismal Systems	Endocrine system	04914 Progesterone-mediated oocyte maturation	6	MAPK10;MAPK11;CCNA1;ADCY4;ADCY6;ADCY9
Organismal Systems	Endocrine system	04917 Prolactin signaling pathway	12	NFKB1;MAPK10;MAPK11;SOCS1;SOCS3;CISH;PRLR;TNFRSF11A;TNFSF11;SRC;CCND2;STAT5A
Organismal Systems	Endocrine system	04921 Oxytocin signaling pathway	19	CD38;CAMK2A, CAMK2B, CAMK2G;CACNB4;CACNG4;CACNG5;RYR1;SRC;PLCB4, PLCB1;CAMK4;ADCY4;ADCY6;ADCY9;CAMK1;PTGS2;GUCY1A2, GUCY1A1;GUCY1B1, C13orf42;NPR2;PLA2G4C;PIK3R5
Organismal Systems	Endocrine system	04926 Relaxin signaling pathway	25	MMP1;MMP9;NFKB1;EDNRB;RXFP1;GNG12;MAPK10;MAPK11;GNG7;TGFBR1;NFKBIA;VEGFC;SRC;PLCB4, PLCB1;ANKRD33B, TRNP1, STRA6, TMEM61, IER5;CCDC71L, C1QB, C1QC, MAGIX;ADCY4;ADCY6;ADCY9;CREB5;CREB3L1;NOS2;EDN1;PRKCZ;COL6A1, CDC42EP3
Organismal Systems	Endocrine system	04935 Growth hormone synthesis, secretion and action	18	ISOC1, MAP2K3;MAP2K6;MAPK10;MAPK11;SOCS1;SOCS3;GHRL;BCAR1;PLCB4, PLCB1;ADCY4;ADCY6;ADCY9;JUNB;CREB5;CREB3L1;IGFBP4, IGFBP6, IGFBP3;STAT5A;SLITRK5, LRRC32
Organismal Systems	Endocrine system	04918 Thyroid hormone synthesis	10	GPX3;FXYD2;CASQ1;PLCB4, PLCB1;ADCY4;ADCY6;ADCY9;CREB5;CREB3L1;ASGR2
Organismal Systems	Endocrine system	04919 Thyroid hormone signaling pathway	17	PFKL;FXYD2;CASQ1;STC1, TRERF1;BMP4;SRC;FAM46C;ATP2A3;PLCB4, PLCB1;ITGAV;FOXO1;HIF1A;XKR7;FAM81A;TBC1D4;NOTCH3;NOTCH4
Organismal Systems	Endocrine system	04928 Parathyroid hormone synthesis, secretion and action	19	LRP5;CASR;TNFSF11;PLCB4, PLCB1;CYP27B1;MMP15;MMP16;MMP25;ADCY4;ADCY6;ADCY9;MAFB;CREB5;CREB3L1;MOBP;PDE4B;SLC9A3R1;SLC34A2;FAM180B
Organismal Systems	Endocrine system	04916 Melanogenesis	11	WNT5A;EDNRB;TCF7L2;CAMK2A, CAMK2B, CAMK2G;KIT;PLCB4, PLCB1;ADCY4;ADCY6;ADCY9;CREB3L1;EDN1
Organismal Systems	Endocrine system	04924 Renin secretion	14	ACE;ADRB2;EDNRA;PTGER2;PTGER4;ADORA1;KCNMA1;CLCA2;PLCB4, PLCB1;ADCY6;GUCY1A2, GUCY1A1;GUCY1B1, C13orf42;EDN1;EDN2
Organismal Systems	Endocrine system	04614 Renin-angiotensin system	5	ACE;CTSG;KLK1;NLN;MAS1
Organismal Systems	Endocrine system	04925 Aldosterone synthesis and secretion	16	HSD3B2, HSD3B1;CASQ1;NR4A1;CAMK2A, CAMK2B, CAMK2G;CACNA1G;ATP2B1, ATP2B3, ATP2B4;PLCB4, PLCB1;CAMK4;PRKD3;ADCY4;ADCY6;ADCY9;CAMK1;CREB5;CREB3L1;STAR
Organismal Systems	Endocrine system	04927 Cortisol synthesis and secretion	11	HSD3B2, HSD3B1;NR4A1;CACNA1G;PLCB4, PLCB1;ADCY4;ADCY6;ADCY9;CREB5;CREB3L1;STAR;PDE8A
Organismal Systems	Circulatory system	04260 Cardiac muscle contraction	10	TNIP3;FXYD2;CASQ1;CACNB4;CACNG4;CACNG5;FAM46C;ATP2A3;TPM1;FAM81A
Organismal Systems	Circulatory system	04261 Adrenergic signaling in cardiomyocytes	24	FXYD2;CASQ1;ADRA1D;ADRB2;MAPK11;CAMK2A, CAMK2B, CAMK2G;SCN1B;SCN4B;CACNB4;CACNG4;CACNG5;KCNQ1;FAM46C;ATP2B1, ATP2B3, ATP2B4;ATP2A3;PLCB4, PLCB1;ADCY4;ADCY6;ADCY9;CREB5;CREB3L1;TPM1;FAM81A;PIK3R5
Organismal Systems	Circulatory system	04270 Vascular smooth muscle contraction	24	PLA2G2F, PLA2G2D;ADRA1D;EDNRA;AVPR1B;PTGIR;ADORA2A;KCNMA1;KCNMB1;PLCB4, PLCB1;ADCY4;ADCY6;ADCY9;RAMP1;MTUS1, PPFIBP2, FILIP1, MYH14, TNIP1, MYH11;GUCY1A2, GUCY1A1;GUCY1B1, C13orf42;NPR2;MOBP;ADM;MRVI1, LRMP;PLA2G4C;EDN1;EDN2;PRKCQ
Organismal Systems	Digestive system	04970 Salivary secretion	17	CD38;FXYD2;CASQ1;CHRM3;ADRA1D;ADRB2;KCNMA1;FAM46C;ATP2B1, ATP2B3, ATP2B4;PLCB4, PLCB1;ADCY4;ADCY6;ADCY9;GUCY1A2, GUCY1A1;GUCY1B1, C13orf42;LPO;SPATA31C1
Organismal Systems	Digestive system	04971 Gastric acid secretion	10	CASQ1;CHRM3;CAMK2A, CAMK2B, CAMK2G;KCNQ1;FAM46C;PLCB4, PLCB1;ADCY4;ADCY6;ADCY9;CA2
Organismal Systems	Digestive system	04972 Pancreatic secretion	18	PLA2G2F, PLA2G2D;CD38;FXYD2;CASQ1;CHRM3;KCNQ1;KCNMA1;CLCA2;SCT;FAM46C;ATP2B1, ATP2B3, ATP2B4;ATP2A3;PLCB4, PLCB1;ADCY4;ADCY6;ADCY9;SLC4A4;CA2
Organismal Systems	Digestive system	04976 Bile secretion	14	FXYD2;CASQ1;SCT;ABCB1;ABCB11;ABCC3;FAM46C;ADCY4;ADCY6;ADCY9;AQP8;AQP9;SLC4A4;CA2
Organismal Systems	Digestive system	04973 Carbohydrate digestion and absorption	4	HK3;FXYD2;CASQ1;PLCB4, PLCB1
Organismal Systems	Digestive system	04974 Protein digestion and absorption	20	DPP4;FXYD2;CASQ1;KCNQ1;PGA4;ANKRD33B, TRNP1, STRA6, TMEM61, IER5;CCDC71L, C1QB, C1QC, MAGIX;COL6A5;COL9A3, COL9A1;VWA1;COL14A1;SLC7A8;ELN;COL7A1, TMEM88, PRR18, SAPCD2, MROH6, BCL9L, SH2D3A, NRARP, LRRC75A, EPOP, VSTM2L, CDR2L, OSGIN1, KANK2, EMILIN3, N4BP3, ZSWIM4, SAMD11;COL21A1;COL22A1, COL19A1;COL8A1, ARID5A, COL8A2;PALD1;COL6A1, CDC42EP3;COL24A1, GLDN, COL26A1, COL5A3, COL6A2
Organismal Systems	Digestive system	04975 Fat digestion and absorption	2	PLA2G2F, PLA2G2D;ABCA1
Organismal Systems	Digestive system	04979 Cholesterol metabolism	8	CYP27A1;SORL1;ABCA1;ABCB11;SORCS1, SORT1;LDLRAP1;STAR;OSBPL5
Organismal Systems	Digestive system	04977 Vitamin digestion and absorption	2	TCN2;PLB1
Organismal Systems	Digestive system	04978 Mineral absorption	9	HMOX1;FTH1;FXYD2;CASQ1;ATP2B1, ATP2B3, ATP2B4;SLC34A2;SLC26A9;MT1X, MT1E, MT2A;SLC11A2
Organismal Systems	Excretory system	04962 Vasopressin-regulated water reabsorption	5	ADCY6;ADCY9;CREB5;CREB3L1;AQP3
Organismal Systems	Excretory system	04960 Aldosterone-regulated sodium reabsorption	4	FXYD2;CASQ1;SCNN1A;SGK1
Organismal Systems	Excretory system	04961 Endocrine and other factor-regulated calcium reabsorption	10	KLK1;DNM3;FXYD2;CASQ1;BDKRB2;ATP2B1, ATP2B3, ATP2B4;PLCB4, PLCB1;ADCY6;ADCY9;FAM180B
Organismal Systems	Excretory system	04964 Proximal tubule bicarbonate reclamation	4	FXYD2;CASQ1;SLC4A4;CA2
Organismal Systems	Excretory system	04966 Collecting duct acid secretion	4	ATP6V0D2;ATP6V1C2;SLC12A7;CA2
Organismal Systems	Nervous system	04724 Glutamatergic synapse	15	GRK3;GNG12;GNG7;GRM4;GRIK1, GRIK2;GRIN3B;SLC1A3;SLC1A7;PLCB4, PLCB1;ADCY4;ADCY6;ADCY9;SLC17A7;CCDC184;PLA2G4C
Organismal Systems	Nervous system	04727 GABAergic synapse	11	GNG12;GNG7;GABBR2;GABRA4, MLLT6, GABRA1;GABRB2;GABRE;SRC;ADCY4;ADCY6;ADCY9;PLCL1
Organismal Systems	Nervous system	04725 Cholinergic synapse	16	ACHE;CHRM3;GNG12;CAMK2A, CAMK2B, CAMK2G;GNG7;KCNQ1;KCNQ3;KCNQ4;PLCB4, PLCB1;CAMK4;ADCY4;ADCY6;ADCY9;CREB5;CREB3L1;PIK3R5
Organismal Systems	Nervous system	04728 Dopaminergic synapse	10	GNG12;MAPK10;MAPK11;CAMK2A, CAMK2B, CAMK2G;GNG7;DRD5;PLCB4, PLCB1;SLC18A1;CREB5;CREB3L1
Organismal Systems	Nervous system	04726 Serotonergic synapse	13	APOO, ALOX15;ALOX5;HTR1B;HTR7;GNG12;GNG7;KCND2;GABRB2;PLCB4, PLCB1;SLC18A1;PTGS2;PLA2G4C;DUSP1
Organismal Systems	Nervous system	04720 Long-term potentiation	3	CAMK2A, CAMK2B, CAMK2G;PLCB4, PLCB1;CAMK4
Organismal Systems	Nervous system	04730 Long-term depression	7	RYR1;LYN;PLCB4, PLCB1;PPP1R17;GUCY1A2, GUCY1A1;GUCY1B1, C13orf42;PLA2G4C
Organismal Systems	Nervous system	04723 Retrograde endocannabinoid signaling	15	MGLL;GNG12;MAPK10;MAPK11;GNG7;GABRA4, MLLT6, GABRA1;GABRB2;GABRE;PLCB4, PLCB1;ADCY4;ADCY6;ADCY9;PTGS2;SLC17A7;ABHD6
Organismal Systems	Nervous system	04721 Synaptic vesicle cycle	9	DNM3;ATP6V0D2;ATP6V1C2;SLC1A3;SLC1A7;SLC18A1;SLC17A7;UNC13A;SNAP25
Organismal Systems	Nervous system	04722 Neurotrophin signaling pathway	18	NFKB1;NFKBIB;NGF;NGFR;NTRK1;MAPK10;MAPK11;CAMK2A, CAMK2B, CAMK2G;PSEN2;IRAK2;NFKBIA;CAMK4;NFKBIE;RASGEF1B, RAPGEF1;RIPK2;TP73;SORCS1, SORT1;GKAP1
Organismal Systems	Sensory system	04744 Phototransduction	1	PDE6G
Organismal Systems	Sensory system	04745 Phototransduction - fly	3	GRK3;CAMK2A, CAMK2B, CAMK2G;PLCB4, PLCB1
Organismal Systems	Sensory system	04740 Olfactory transduction	5	GRK3;OR5B21, OR2W3;CAMK2A, CAMK2B, CAMK2G;GNG7;NCALD
Organismal Systems	Sensory system	04742 Taste transduction	10	ENTPD2;CHRM3;HTR1B;GABBR2;SCNN1A;TRPM5;GABRA4, MLLT6, GABRA1;ADCY4;ADCY6;PRH1-TAS2R14
Organismal Systems	Sensory system	04750 Inflammatory mediator regulation of TRP channels	21	NGF;NTRK1;BDKRB2;PTGER2;PTGER4;P2RY2;ISOC1, MAP2K3;MAP2K6;MAPK10;MAPK11;CAMK2A, CAMK2B, CAMK2G;IL1B;TRPM8;TRPA1;SRC;PLCB4, PLCB1;ADCY4;ADCY6;ADCY9;PLA2G4C;PRKCQ
Organismal Systems	Development and regeneration	04320 Dorso-ventral axis formation	2	NOTCH3;NOTCH4
Organismal Systems	Development and regeneration	04360 Axon guidance	32	WNT5A;CXCR4;CAMK2A, CAMK2B, CAMK2G;MET;EPHA1;EPHB1;EPHB3;EFNA5;EFNB1;SRC;PAK5;TMEM158, ENAH;SSH1;SEMA4D, SEMA4A, SEMA4C;PLXNC1;ROBO1;IGDCC4;PLXNA2, PLXNA1, PLXNA4;SLIT1;SLIT2;SEMA3A, SEMA3C;SEMA6D;NTN1;ABLIM2, DMTN;LRRC4C, LINGO1, LINGO3;NGEF;SRGAP3;FES;DPYSL4;RND1;CXCL12;PRKCZ
Organismal Systems	Development and regeneration	04361 Axon regeneration	14	HTR7;MAPK10;MAPK11;DUSP2, DUSP7, DUSP16;MET;EPHB1;PLCB4, PLCB1;SLIT2;NTN1;ADCY9;HIF1A;AGO2;TRIM71;PSD3
Organismal Systems	Development and regeneration	04380 Osteoclast differentiation	28	NFKB1;TNF;IL1A;MAP3K7CL;MAP2K6;MAPK10;MAPK11;NFKB2;IL1B;TGFBR1;SOCS1;SOCS3;NFKBIA;IFNAR1;IFNGR2;TNFRSF11A;TNFSF11;CAMK4;FCGR1B;LILRA2, LILRB1, LILRB5, LILRA6, LILRB2, LILRA1;SIRPG;BLNK;NCF1, SH3PXD2B;CYLD;JUNB;RELB;TREM2;SQSTM1
Organismal Systems	Aging	04211 Longevity regulating pathway	12	NFKB1;SOD2;CAMK4;FOXO1;ADCY4;ADCY6;ADCY9;CREB5;CREB3L1;SESN1;FAM180B;AKT1S1
Organismal Systems	Aging	04212 Longevity regulating pathway - worm	9	MGST3;MAP2K6;MAPK10;MAPK11;SOD2;NFE2L2;HIF1A;VWA5A, CACHD1;MT1X, MT1E, MT2A
Organismal Systems	Aging	04213 Longevity regulating pathway - multiple species	6	SOD2;FOXO1;ADCY4;ADCY6;ADCY9;AKT1S1
Organismal Systems	Environmental adaptation	04710 Circadian rhythm	2	BHLHE41;RORB
Organismal Systems	Environmental adaptation	04713 Circadian entrainment	12	GNG12;CAMK2A, CAMK2B, CAMK2G;GNG7;CACNA1G;RYR1;PLCB4, PLCB1;ADCY4;ADCY6;ADCY9;GUCY1A2, GUCY1A1;GUCY1B1, C13orf42;NOS1AP, C1orf226
Organismal Systems	Environmental adaptation	04714 Thermogenesis	14	MGLL;ACSL1;MEGF6;ISOC1, MAP2K3;MAPK11;ADCY4;ADCY6;ADCY9;CREB5;CREB3L1;SEL1L3;AKT1S1;BMP8B;DPF3
Organismal Systems	Environmental adaptation	04626 Plant-pathogen interaction	1	GK
Human Diseases	Cancer: overview	05200 Pathways in cancer	98	WNT5A;HMOX1;MGST3;MMP1;MMP9;NFKB1;LRP5;FRAT1;TRAF1;TRAF3;NTRK1;BDKRB2;CXCR4;EDNRA;EDNRB;PTGER1;PTGER2;PTGER4;GNG12;RASGRP1;MB21D2;PDGFRA;FAS;MAPK10;ANKUB1;NFKB2;TCF7L2;CAMK2A, CAMK2B, CAMK2G;GNG7;BMP4;TGFBR1;BID;NFKBIA;IL3RA;CSF3R;IL2RB;IL7R;PLEKHA6;KIT;FLT3;FGFR3;MET;RET;IFNAR1;IFNGR2;IL12B;IL23A;IL7;VEGFC;HGF;LAMB1;NFE2L2;CDH1;CTNNA3, CTNNAL1, CTNNA2;FN1;PLCB4, PLCB1;DLL4;HES1;CCDC71L, C1QB, C1…
Human Diseases	Cancer: overview	05202 Transcriptional misregulation in cancer	43	PLAU;MMP9;BCL2A1;NFKB1;NGFR;CD40;TRAF1;NTRK1;CD14;ANKUB1;STC1, TRERF1;SMAD1;IL2RB;FLT3;MET;PTCRA;ITGAM;FCGR1B;TSPAN7;ITGB7;CCNA1;FOXO1;HHEX;NR4A3;REL;TLX1;CXCL8;CEBPB;CEBPE;RUNX1T1, CBFA2T3;IGFBP4, IGFBP6, IGFBP3;CCND2;MPO;COMMD3-BMI1;NFKBIZ;LYL1;LMO1, LMO3, LMO2, LMO4;LDB2;BCL6;SPINT1;NUPR1;BIRC3;ID2
Human Diseases	Cancer: overview	05206 MicroRNAs in cancer	25	HMOX1;PLAU;MMP9;NFKB1;PDGFRA;SOCS1;MET;EFNA5;ABCB1;TNC, TNN, VWDE;CD44;CYP1B1;MMP16;DDIT4, DDIT4L;CCND2;COMMD3-BMI1;PTGS2;TRIM71;MARCKS;TIMP2;SPRY2;BMF;RECK;NOTCH3;NOTCH4
Human Diseases	Cancer: overview	05205 Proteoglycans in cancer	28	WNT5A;PLAU;MMP9;TNF;FAS;MAPK11;CAMK2A, CAMK2B, CAMK2G;DCN;PDGFRL;MET;IL12B;HGF;SRC;FN1;FAM46C;LPXN, TGFB1I1, LIMS2;ANKRD33B, TRNP1, STRA6, TMEM61, IER5;LDLRAD2;CD44;ITGAV;MRAS;LUM;HIF1A;TWIST1, TWIST2;TLR2;ANK1;MOBP;TIMP2
Human Diseases	Cancer: overview	05204 Chemical carcinogenesis	7	AKR1C2;MGST3;SULT1A2;CYP1B1;CYP2E1;PTGS2;CYP3A5
Human Diseases	Cancer: overview	05203 Viral carcinogenesis	21	ATP6V0D2;NFKB1;TRAF1;TRAF3;C3;CCR3;CCR5;NFKB2;NFKBIA;ACTN1;SRC;LPXN, TGFB1I1, LIMS2;LYN;CCNA1;CREB5;CREB3L1;REL;CCND2;STAT5A;SP140;SNTA1
Human Diseases	Cancer: overview	05230 Central carbon metabolism in cancer	10	HK3;PFKL;NTRK1;PDGFRA;KIT;FLT3;FGFR3;MET;RET;HIF1A
Human Diseases	Cancer: overview	05231 Choline metabolism in cancer	7	PDGFRA;MAPK10;PDGFC, PDGFD;ERICH4;FBRS;HIF1A;PLA2G4C
Human Diseases	Cancer: overview	05235 PD-L1 expression and PD-1 checkpoint pathway in cancer	16	NFKB1;NFKBIB;RASGRP1;ISOC1, MAP2K3;MAP2K6;MAPK11;NFKBIA;IFNGR2;TICAM1;NFKBIE;CD274;ZAP70;HIF1A;BATF3;TLR2;PRKCQ
Human Diseases	Cancer: specific types	05210 Colorectal cancer	4	MAPK10;TCF7L2;TGFBR1;IGDCC4
Human Diseases	Cancer: specific types	05212 Pancreatic cancer	3	NFKB1;MAPK10;TGFBR1
Human Diseases	Cancer: specific types	05225 Hepatocellular carcinoma	14	WNT5A;HMOX1;MGST3;LRP5;FRAT1;TCF7L2;TGFBR1;MET;HGF;NFE2L2;TERT;SEL1L3;TXNRD1;DPF3
Human Diseases	Cancer: specific types	05226 Gastric cancer	15	WNT5A;LRP5;FRAT1;MB21D2;TCF7L2;TGFBR1;FGFR3;MET;HGF;ABCB1;CDH1;CTNNA3, CTNNAL1, CTNNA2;AHDC1, PRDM13, CPNE2, NOL4L, C2orf71, CASZ1, PMEPA1, TOX2, PAQR9, PARM1;TERT;NBPF19
Human Diseases	Cancer: specific types	05214 Glioma	4	PDGFRA;CAMK2A, CAMK2B, CAMK2G;CAMK4;CAMK1
Human Diseases	Cancer: specific types	05216 Thyroid cancer	5	NTRK1;TCF7L2;RET;CDH1;TPM1
Human Diseases	Cancer: specific types	05221 Acute myeloid leukemia	14	BCL2A1;NFKB1;CD14;TCF7L2;KIT;FLT3;ITGAM;FCGR1B;CCNA1;PIM2;CEBPE;RUNX1T1, CBFA2T3;MPO;STAT5A
Human Diseases	Cancer: specific types	05220 Chronic myeloid leukemia	4	NFKB1;TGFBR1;NFKBIA;STAT5A
Human Diseases	Cancer: specific types	05217 Basal cell carcinoma	3	WNT5A;TCF7L2;BMP4
Human Diseases	Cancer: specific types	05218 Melanoma	6	MB21D2;PDGFRA;MET;PDGFC, PDGFD;HGF;CDH1
Human Diseases	Cancer: specific types	05211 Renal cell carcinoma	7	MET;HGF;PAK5;RASGEF1B, RAPGEF1;HIF1A;EPAS1;EGLN3
Human Diseases	Cancer: specific types	05219 Bladder cancer	7	TYMP;MMP1;MMP9;CDH1;SRC;DAPK2;CXCL8
Human Diseases	Cancer: specific types	05215 Prostate cancer	13	PLAU;MMP9;NFKB1;PDGFRA;TCF7L2;NFKBIA;FGFR3;PDGFC, PDGFD;FOXO1;CREB5;CREB3L1;NKX3-1;SPINT1
Human Diseases	Cancer: specific types	05213 Endometrial cancer	3	TCF7L2;CDH1;CTNNA3, CTNNAL1, CTNNA2
Human Diseases	Cancer: specific types	05224 Breast cancer	13	WNT5A;LRP5;FRAT1;MB21D2;NFKB2;TCF7L2;KIT;TNFSF11;DLL4;HES1;HEY2;NOTCH3;NOTCH4
Human Diseases	Cancer: specific types	05222 Small cell lung cancer	18	NFKB1;TRAF1;TRAF3;ANKUB1;NFKBIA;LAMB1;FN1;CCDC71L, C1QB, C1QC, MAGIX;LAMA3;HILPDA, RFLNB, OGFRL1;ITGA2B;ITGA3;ITGA6;ITGAV;PTGS2;NOS2;BIRC3;BIRC7
Human Diseases	Cancer: specific types	05223 Non-small cell lung cancer	3	MET;HGF;STAT5A
Human Diseases	Immune disease	05310 Asthma	4	TNF;CD40;HLA-DRA, HLA-DQA2, HLA-DMB;RNASE3
Human Diseases	Immune disease	05322 Systemic lupus erythematosus	10	CTSG;C1S;TNF;CD40;C3;CD80;ACTN1;FCGR1B;HLA-DRA, HLA-DQA2, HLA-DMB;H2AFB1
Human Diseases	Immune disease	05323 Rheumatoid arthritis	20	MMP1;ATP6V0D2;ATP6V1C2;TNF;IL1A;IL1B;TNFRSF11A;CCL3, CCL3L3, CCL3L1;CD80;IL23A;TNFSF11;CXCL2, CXCL3, CXCL1;CXCL6;ICAM1;HLA-DRA, HLA-DQA2, HLA-DMB;CXCL8;CXCL12;TLR2;CCL2;CCL20
Human Diseases	Immune disease	05320 Autoimmune thyroid disease	4	CD40;FAS;CD80;HLA-DRA, HLA-DQA2, HLA-DMB
Human Diseases	Immune disease	05321 Inflammatory bowel disease (IBD)	14	NFKB1;TNF;IL1A;IL1B;IL21R;IFNGR2;IL18R1;IL18RAP;IL12B;IL23A;HLA-DRA, HLA-DQA2, HLA-DMB;TLR2;NOD2;STAT4
Human Diseases	Immune disease	05330 Allograft rejection	6	TNF;CD40;FAS;CD80;IL12B;HLA-DRA, HLA-DQA2, HLA-DMB
Human Diseases	Immune disease	05332 Graft-versus-host disease	6	TNF;IL1A;FAS;IL1B;CD80;HLA-DRA, HLA-DQA2, HLA-DMB
Human Diseases	Immune disease	05340 Primary immunodeficiency	7	ADA;CD40;IL7R;ZAP70;BLNK;RAG1;AICDA
Human Diseases	Neurodegenerative disease	05010 Alzheimer disease	27	WNT5A;DKK2;NFKB1;LRP5;FRAT1;TNF;CHRM3;IL1A;FAS;MAPK10;IL1B;BACE1;PSEN2;SNCG;APBB1;SORL1;BID;ATP2A3;PLCB4, PLCB1;TUBA8, TUBAL3, TUBA4A;TUBB3, TUBB4A, TUBB2A;PPIF;CDK5R1;PTGS2;NOS2;SLFN13;MCUB
Human Diseases	Neurodegenerative disease	05012 Parkinson disease	13	NCCRP1, TPD52L1;ADORA2A;MAPK10;CAMK2A, CAMK2B, CAMK2G;SNCG;Sep-05;NFE2L2;TUBA8, TUBAL3, TUBA4A;TUBB3, TUBB4A, TUBB2A;SLC18A1;PPIF;MCUB;DUSP1
Human Diseases	Neurodegenerative disease	05014 Amyotrophic lateral sclerosis (ALS)	8	GPX3;TNF;ISOC1, MAP2K3;MAP2K6;MAPK11;LAD1;BID;TNFRSF1B
Human Diseases	Neurodegenerative disease	05016 Huntington disease	14	GPX3;SYNGR3, GAREM1, TMEM121B, TEX2, KRTAP5-1, SYNGR1, TMCC2;OAF, TAF4B, LZTS3, DBNDD1;MAPK10;SOD2;SLC1A3;PLCB4, PLCB1;TUBA8, TUBAL3, TUBA4A;TUBB3, TUBB4A, TUBB2A;CREB5;CREB3L1;PPIF;RCOR2;SLFN13
Human Diseases	Neurodegenerative disease	05017 Spinocerebellar ataxia	7	MAPK10;RYR1;GRIN3B;ATP2A3;PLCB4, PLCB1;SLFN13;SPNS2, SPNS3
Human Diseases	Neurodegenerative disease	05020 Prion diseases	3	IL1A;IL1B;NCAM1
Human Diseases	Substance dependence	05030 Cocaine addiction	7	NFKB1;GRIN3B;SLC18A1;CREB5;CREB3L1;CDK5R1;PCP2
Human Diseases	Substance dependence	05031 Amphetamine addiction	6	CAMK2A, CAMK2B, CAMK2G;GRIN3B;CAMK4;SLC18A1;CREB5;CREB3L1
Human Diseases	Substance dependence	05032 Morphine addiction	14	GRK3;ADORA1;GNG12;GNG7;GABBR2;GABRA4, MLLT6, GABRA1;GABRB2;GABRE;ADCY4;ADCY6;ADCY9;PDE4B;PDE7B;PDE8A
Human Diseases	Substance dependence	05033 Nicotine addiction	5	GABRA4, MLLT6, GABRA1;GABRB2;GABRE;GRIN3B;SLC17A7
Human Diseases	Substance dependence	05034 Alcoholism	11	ADORA2A;GNG12;GNG7;GRIN3B;NPY;CAMK4;SLC18A1;CREB5;CREB3L1;H2AFB1;SLC29A3
Human Diseases	Cardiovascular disease	05418 Fluid shear stress and atherosclerosis	28	HMOX1;MGST3;MMP9;NFKB1;TNF;IL1A;MAP3K7CL;MAP2K6;MAPK10;MAPK11;IL1B;BMP4;ACVR2A;PDGFRL;NFE2L2;SRC;ITGA2B;ITGAV;ICAM1;VCAM1;CDH5;NCF1, SH3PXD2B;CRYGN;SQSTM1;CCL2;EDN1;PRKCZ;DUSP1
Human Diseases	Cardiovascular disease	05410 Hypertrophic cardiomyopathy (HCM)	22	ACE;TNF;CACNB4;CACNG4;CACNG5;ATP2A3;ITGA2B;ITGA1;ITGA3;ITGA6;ITGAV;ITGA7;ITGA11;ITGB7;ITGB8;TPM1;DMD;SGCE;IGSF22;MYBPHL, MYBPC3;EDN1;FAM81A
Human Diseases	Cardiovascular disease	05412 Arrhythmogenic right ventricular cardiomyopathy (ARVC)	19	TCF7L2;CACNB4;CACNG4;CACNG5;CTNNA3, CTNNAL1, CTNNA2;ATP2A3;ITGA2B;ITGA1;ITGA3;ITGA6;ITGAV;ITGA7;ITGA11;ITGB7;ITGB8;MYOZ1;DMD;SGCE;ARMC3
Human Diseases	Cardiovascular disease	05414 Dilated cardiomyopathy (DCM)	23	TNF;CACNB4;CACNG4;CACNG5;ATP2A3;ITGA2B;ITGA1;ITGA3;ITGA6;ITGAV;ITGA7;ITGA11;ITGB7;ITGB8;ADCY4;ADCY6;ADCY9;TPM1;DMD;SGCE;IGSF22;MYBPHL, MYBPC3;FAM81A
Human Diseases	Cardiovascular disease	05416 Viral myocarditis	10	CD40;FAM131B;BID;CD80;ICAM1;HLA-DRA, HLA-DQA2, HLA-DMB;VSIG8;DMD;SGCE;FAM81A
Human Diseases	Endocrine and metabolic disease	04930 Type II diabetes mellitus	8	HK3;TNF;MAPK10;SOCS1;SOCS3;CACNA1E;CACNA1G;PRKCZ
Human Diseases	Endocrine and metabolic disease	04940 Type I diabetes mellitus	9	TNF;IL1A;FAS;IL1B;CD80;IL12B;LTA;HLA-DRA, HLA-DQA2, HLA-DMB;PTPRN2
Human Diseases	Endocrine and metabolic disease	04950 Maturity onset diabetes of the young	3	HES1;HHEX;NR5A2
Human Diseases	Endocrine and metabolic disease	04932 Non-alcoholic fatty liver disease (NAFLD)	11	NFKB1;TNF;IL1A;FAS;MAPK10;IL1B;SOCS3;BID;CYP2E1;NR1H3;CXCL8
Human Diseases	Endocrine and metabolic disease	04931 Insulin resistance	16	GFPT2;ACACB;NFKB1;TNF;MAPK10;SOCS3;NFKBIA;PPP1R3C, PPP1R3B;FOXO1;NR1H3;SLC27A2;CREB5;CREB3L1;TBC1D4;PRKCQ;PRKCZ
Human Diseases	Endocrine and metabolic disease	04933 AGE-RAGE signaling pathway in diabetic complications	22	NFKB1;TNF;IL1A;MAPK10;MAPK11;IL1B;TGFBR1;VEGFC;FN1;FHOD3;PLCB4, PLCB1;ANKRD33B, TRNP1, STRA6, TMEM61, IER5;CCDC71L, C1QB, C1QC, MAGIX;ICAM1;VCAM1;FOXO1;CXCL8;STAT5A;CCL2;EDN1;PRKCZ;COL6A1, CDC42EP3
Human Diseases	Endocrine and metabolic disease	04934 Cushing syndrome	15	HSD3B2, HSD3B1;WNT5A;NR4A1;TCF7L2;CAMK2A, CAMK2B, CAMK2G;CACNA1G;PLCB4, PLCB1;ADCY4;ADCY6;ADCY9;CREB5;CREB3L1;AHR;STAR;PDE8A
Human Diseases	Infectious disease: bacterial	05110 Vibrio cholerae infection	6	ATP6V0D2;ATP6V1C2;KCNQ1;TJP1;ADCY9;KDELR3
Human Diseases	Infectious disease: bacterial	05120 Epithelial cell signaling in Helicobacter pylori infection	14	ATP6V0D2;ATP6V1C2;NFKB1;MAPK10;MAPK11;NFKBIA;CXCR2;MET;CXCL2, CXCL3, CXCL1;TJP1;SRC;LYN;JAM2;CXCL8
Human Diseases	Infectious disease: bacterial	05130 Pathogenic Escherichia coli infection	27	NFKB1;NFKBIB;TNF;FAS;MAP3K7CL;MAPK10;MAPK11;IL1B;TNFRSF10B;NFKBIA;TJP1;SRC;FBRS;CLDN3, CLDN23, CLDN1;TUBA8, TUBAL3, TUBA4A;TUBB3, TUBB4A, TUBB2A;LPAR5;CXCL8;MTUS1, PPFIBP2, FILIP1, MYH14, TNIP1, MYH11;MYO1G;MOBP;PLEKHH1, MYO10;PYCARD;LRRC73;SLC9A3R1;ESPN, CYTH3;CCDC9B, TTC9, MYPOP, RETREG1, UBTD2, CCM2L
Human Diseases	Infectious disease: bacterial	05132 Salmonella infection	26	NFKB1;TNF;CD14;CASP5;MAP3K7CL;ISOC1, MAP2K3;MAP2K6;MAPK10;MAPK11;TCF7L2;IL1B;TNFRSF10B;NFKBIA;FGD4;PODXL;RHOB;RIPK2;MLKL;CXCL8;TLR2;MTUS1, PPFIBP2, FILIP1, MYH14, TNIP1, MYH11;PYCARD;LRRC73;BIRC3;S100A16;ESPN, CYTH3
Human Diseases	Infectious disease: bacterial	05131 Shigellosis	36	HK3;NFKB1;NFKBIB;NCCRP1, TPD52L1;TNF;C3;CD14;MAP3K7CL;MAPK10;MAPK11;IL1B;NFKBIA;ACTN1;VCL;SRC;BCAR1;FHOD3;FBRS;LPXN, TGFB1I1, LIMS2;PLCB4, PLCB1;CD44;FOXO1;RIPK2;CXCL8;ECSCR, TMEM173;PYCARD;LRRC73;U2AF1L5;SQSTM1;AKT1S1;Sep-03;Sep-06, Sep-11;FOXO6;ATG16L1;PRKCQ;ESPN, CYTH3
Human Diseases	Infectious disease: bacterial	05135 Yersinia infection	25	NFKB1;TNF;MAP3K7CL;ISOC1, MAP2K3;MAP2K6;MAPK10;MAPK11;IL1B;NFKBIA;SRC;FN1;BCAR1;ERICH4;FBRS;LPXN, TGFB1I1, LIMS2;TICAM1;ZAP70;CXCL8;MOBP;PYCARD;LRRC73;PLEKHN1;CCL2;CCDC9B, TTC9, MYPOP, RETREG1, UBTD2, CCM2L;ARHGEF28
Human Diseases	Infectious disease: bacterial	05133 Pertussis	18	C1S;NFKB1;TNF;C3;IL1A;CD14;MAPK10;MAPK11;IL1B;IL12B;IL23A;CXCL6;TICAM1;ITGAM;CXCL8;PYCARD;LRRC73;NOS2
Human Diseases	Infectious disease: bacterial	05134 Legionellosis	14	NFKB1;TNF;EEF1A2;C3;CD14;NFKB2;IL1B;NFKBIA;IL12B;CXCL2, CXCL3, CXCL1;ITGAM;CXCL8;TLR2;PYCARD
Human Diseases	Infectious disease: bacterial	05150 Staphylococcus aureus infection	15	C1S;PRSS57;FGL1;C3;CFH;C3AR1;C5AR1;FPR2;PTAFR;ITGAM;ICAM1;FCGR1B;FCAR;HLA-DRA, HLA-DQA2, HLA-DMB;KRT14, KRT15, KRT16, KRT17
Human Diseases	Infectious disease: bacterial	05152 Tuberculosis	30	ATP6V0D2;NFKB1;TNF;C3;IL1A;CD14;MAPK10;MAPK11;CAMK2A, CAMK2B, CAMK2G;IL1B;SPHK1;BID;IRAK2;IFNGR2;IL10RA;IL12B;IL23A;SRC;ITGAM;FCGR1B;HLA-DRA, HLA-DQA2, HLA-DMB;CYP27B1;RIPK2;PLK3;CEBPB;CLEC4E;TLR2;NOD2;NOS2;LSP1
Human Diseases	Infectious disease: bacterial	05100 Bacterial invasion of epithelial cells	12	DNM3;MET;CDH1;CTNNA3, CTNNAL1, CTNNA2;VCL;SRC;FN1;BCAR1;FBRS;LPXN, TGFB1I1, LIMS2;Sep-03;Sep-06, Sep-11
Human Diseases	Infectious disease: viral	05166 Human T-cell leukemia virus 1 infection	22	MMP7;NFKB1;TNF;CD40;MAPK10;NFKB2;TGFBR1;NFKBIA;IL2RB;LTA;ICAM1;CCNA1;HLA-DRA, HLA-DQA2, HLA-DMB;ADCY4;ADCY6;ADCY9;CREB5;CREB3L1;RELB;CCND2;TERT;STAT5A
Human Diseases	Infectious disease: viral	05170 Human immunodeficiency virus 1 infection	20	NFKB1;TNF;CCR5;CXCR4;GNG12;FAS;MAP3K7CL;ISOC1, MAP2K3;MAP2K6;MAPK10;MAPK11;GNG7;BID;NFKBIA;TNFRSF1B;PAK5;LPXN, TGFB1I1, LIMS2;TLR2;ECSCR, TMEM173;APOBEC3H, C22orf42
Human Diseases	Infectious disease: viral	05162 Measles	20	NFKB1;NFKBIB;TRAF3;IL1A;FAS;MAP3K7CL;MAPK10;IL1B;BID;NFKBIA;IL2RB;IFNAR1;TLR7;IL12B;IKBKE;TP73;CCND2;TLR2;STAT5A;TNFAIP3
Human Diseases	Infectious disease: viral	05164 Influenza A	24	NFKB1;NFKBIB;TNF;TRAF3;IL1A;FAS;IL1B;SOCS3;TNFRSF10B;BID;NFKBIA;IFNAR1;IFNGR2;TLR7;IL12B;TICAM1;ICAM1;HLA-DRA, HLA-DQA2, HLA-DMB;IKBKE;CXCL8;CXCL10;PYCARD;LRRC73;CCL2
Human Diseases	Infectious disease: viral	05161 Hepatitis B	25	MMP9;NFKB1;TNF;TRAF3;FAS;MAP3K7CL;ISOC1, MAP2K3;MAP2K6;MAPK10;MAPK11;TGFBR1;BID;NFKBIA;IFNAR1;SRC;TICAM1;LDLRAD2;CCNA1;IKBKE;CREB5;CREB3L1;CXCL8;TLR2;STAT4;STAT5A
Human Diseases	Infectious disease: viral	05160 Hepatitis C	13	NFKB1;TNF;TRAF3;FAS;SOCS3;BID;NFKBIA;IFNAR1;TICAM1;CLDN3, CLDN23, CLDN1;IKBKE;NR1H3;CXCL10
Human Diseases	Infectious disease: viral	05168 Herpes simplex virus 1 infection	27	NFKB1;TNF;TRAF3;C3;FAS;MAP3K7CL;IL1B;SOCS3;BID;NFKBIA;IFNAR1;IFNGR2;IL12B;LTA;TNFSF14;SRC;TICAM1;HLA-DRA, HLA-DQA2, HLA-DMB;IKBKE;SNAI3, ZNF697, GFI1, ZBTB16, ZBTB7C, PRDM1, IKZF1, ZNF683, ZFP69B, ZNF280A, ZNF521, TIGD3, HIC1, ZNF311, GIMAP6;POU2F3, POU2F2;TLR2;ECSCR, TMEM173;CCL2;PILRA;SP140;BIRC3
Human Diseases	Infectious disease: viral	05163 Human cytomegalovirus infection	38	NFKB1;TNF;CCR1;CCR3;CCR5;CXCR4;PTGER1;PTGER2;PTGER4;GNG12;PDGFRA;FAS;MAP2K6;MAPK11;IL1B;GNG7;BID;NFKBIA;CXCR2;IL10RA;CCL3, CCL3L3, CCL3L1;SRC;BCAR1;LPXN, TGFB1I1, LIMS2;PLCB4, PLCB1;ITGAV;ADCY4;ADCY6;ADCY9;CREB5;CREB3L1;CXCL8;CXCL12;PTGS2;MOBP;ECSCR, TMEM173;CCL4L2, CCL4L1, CCL4;CCL2
Human Diseases	Infectious disease: viral	05167 Kaposi sarcoma-associated herpesvirus infection	27	NFKB1;NCCRP1, TPD52L1;TRAF3;C3;CCR1;CCR3;CCR5;GNG12;FAS;MAP2K6;MAPK10;MAPK11;GNG7;BID;NFKBIA;IFNAR1;CXCL2, CXCL3, CXCL1;SRC;TICAM1;LYN;ICAM1;IKBKE;HIF1A;HCK;CXCL8;PTGS2;PIK3R5
Human Diseases	Infectious disease: viral	05169 Epstein-Barr virus infection	32	NFKB1;NFKBIB;TNF;CD40;TRAF3;FAS;MAP3K7CL;ISOC1, MAP2K3;MAP2K6;MAPK10;MAPK11;NFKB2;BID;NFKBIA;IFNAR1;LYN;NFKBIE;HES1;CD44;FCER2;ICAM1;CD58;CCNA1;HLA-DRA, HLA-DQA2, HLA-DMB;IKBKE;BLNK;RELB;RUNX3;CCND2;TLR2;TNFAIP3;CXCL10
Human Diseases	Infectious disease: viral	05165 Human papillomavirus infection	52	WNT5A;ATP6V0D2;ATP6V1C2;NFKB1;TNF;TRAF3;PTGER4;FAS;TCF7L2;IFNAR1;LAMB1;FN1;LPXN, TGFB1I1, LIMS2;TICAM1;LFNG;HES1;MAML3;ANKRD33B, TRNP1, STRA6, TMEM61, IER5;CCDC71L, C1QB, C1QC, MAGIX;COL6A5;LAMA3;HILPDA, RFLNB, OGFRL1;SPP1;TNC, TNN, VWDE;ITGA2B;ITGA1;ITGA3;ITGA6;ITGAV;ITGA7;ITGA11;ITGB7;ITGB8;CCNA1;FOXO1;IKBKE;COL9A3, COL9A1;CREB5;CREB3L1;HES4;HEY2;CCND2;TERT;PTGS2;SLC9A3R1;OASL;SNTA1;PRKCZ;PALD1…
Human Diseases	Infectious disease: parasitic	05146 Amoebiasis	24	CTSG;NFKB1;TNF;CD14;IL1B;IL12B;CXCL2, CXCL3, CXCL1;LAMB1;ACTN1;VCL;FN1;PLCB4, PLCB1;ANKRD33B, TRNP1, STRA6, TMEM61, IER5;CCDC71L, C1QB, C1QC, MAGIX;LAMA3;HILPDA, RFLNB, OGFRL1;CD1D;ITGAM;CXCL8;TLR2;AHDC1, PRDM13, CPNE2, NOL4L, C2orf71, CASZ1, PMEPA1, TOX2, PAQR9, PARM1;NOS2;SERPINI2, SERPINB9;COL6A1, CDC42EP3
Human Diseases	Infectious disease: parasitic	05144 Malaria	12	TNF;CD40;IL1B;SORL1;MET;HGF;ICAM1;VCAM1;KLRC4-KLRK1, KLRK1;CXCL8;TLR2;CCL2
Human Diseases	Infectious disease: parasitic	05145 Toxoplasmosis	27	ALOX5;NFKB1;NFKBIB;TNF;CD40;CCR5;MAP3K7CL;ISOC1, MAP2K3;MAP2K6;MAPK10;MAPK11;SOCS1;NFKBIA;IFNGR2;IL10RA;IL12B;LAMB1;LAMA3;HILPDA, RFLNB, OGFRL1;ITGA6;HLA-DRA, HLA-DQA2, HLA-DMB;PPIF;TLR2;NOS2;BIRC3;BIRC7;PIK3R5
Human Diseases	Infectious disease: parasitic	05140 Leishmaniasis	20	NFKB1;NFKBIB;TNF;EEF1A2;C3;IL1A;MAP3K7CL;MAPK11;IL1B;NFKBIA;IFNGR2;IL12B;ITGAM;FCGR1B;HLA-DRA, HLA-DQA2, HLA-DMB;NCF1, SH3PXD2B;TLR2;PTGS2;NOS2;MARCKSL1
Human Diseases	Infectious disease: parasitic	05142 Chagas disease (American trypanosomiasis)	20	ACE;NFKB1;TNF;BDKRB2;C3;FAS;MAPK10;MAPK11;IL1B;TGFBR1;NFKBIA;IFNGR2;CCL3, CCL3L3, CCL3L1;IL12B;TICAM1;PLCB4, PLCB1;CXCL8;TLR2;NOS2;CCL2
Human Diseases	Infectious disease: parasitic	05143 African trypanosomiasis	8	IDO2;TNF;FAS;IL1B;IL12B;PLCB4, PLCB1;ICAM1;VCAM1
Human Diseases	Drug resistance: antineoplastic	01521 EGFR tyrosine kinase inhibitor resistance	8	PDGFRA;FGFR3;PDGFRL;MET;PDGFC, PDGFD;NRG1;HGF;SRC
Human Diseases	Drug resistance: antineoplastic	01524 Platinum drug resistance	4	MGST3;FAS;BID;BIRC3
Human Diseases	Drug resistance: antineoplastic	01523 Antifolate resistance	6	SHMT1;NFKB1;TNF;IL1B;ABCC3;FOLR2
Human Diseases	Drug resistance: antineoplastic	01522 Endocrine resistance	15	MMP9;GPER1;MAPK10;MAPK11;STC1, TRERF1;ABCB11;SRC;DLL4;ADCY4;ADCY6;ADCY9;XKR7;BIK;NOTCH3;NOTCH4

## Sheet: Cell motility
Symbol	C-Expression	S-Expression	log2FoldChange(S/C)	Padj	Up/Down-Regulation	Pvalue
SRC	101.976	2900.29	4.8299	0	Up	0
CCM2L	2.48891	59.049	4.56832	2.46921e-23	Up	2.36983e-24
ITGB8	26.0672	401.555	3.94529	3.52966e-99	Up	8.05414e-101
ITGA1	179.992	2068.28	3.52243	1.29634e-103	Up	2.76482e-105
MB21D2	4.28951	42.3103	3.30212	2.46298e-16	Up	3.0812e-17
RASGEF1B	58.7451	527.244	3.16593	6.04124e-139	Up	8.65904e-141							NP_542192.2//cerebral cavernous malformations 2 protein-like [Homo sapiens]
BDKRB2	10.945	90.5894	3.04907	2.29496e-28	Up	1.87234e-29
PDGFRA	54.1487	236.109	2.12446	1.77221e-42	Up	1.02927e-43
SPATA13	376.429	1484.63	1.97965	4.46723e-152	Up	5.58339e-154
TTC9	18.8499	65.7419	1.80225	4.61367e-12	Up	7.26623e-13
FMNL3	1282.84	3813.25	1.57168	6.40073e-194	Up	5.32109e-196
LPXN	739.102	2115.18	1.51693	2.60338e-150	Up	3.37326e-152
SSH1	1384.83	3616.11	1.38473	4.53959e-152	Up	5.69987e-154
FMNL1	2209.63	5543.91	1.3271	5.65718e-151	Up	7.16797e-153
BCAR1	262.468	655.398	1.32023	1.7107e-55	Up	7.61097e-57
ITGA6	1076.01	2566.3	1.25399	4.50453e-81	Up	1.33778e-82
ITGAV	1110.32	2592.11	1.22316	1.02741e-145	Up	1.41371e-147
GNG12	28.6955	64.4261	1.16682	5.2039e-07	Up	1.18656e-07
MRAS	1811.92	4052.99	1.16147	8.10605e-163	Up	9.01602e-165
CD14	1142.89	2514.17	1.1374	3.40485e-105	Up	7.08612e-107
FN1	779.228	1651.37	1.08355	5.64147e-16	Up	7.21275e-17
FBRS	3283.4	6932.78	1.07825	1.91357e-175	Up	1.898e-177
ACTN1	12396.1	6135.74	-1.01458	2.11699e-77	Down	6.6391e-79
SEL1L3	1008.75	496.086	-1.02391	3.84068e-56	Down	1.68231e-57
FGFR3	30.3287	14.8233	-1.03282	0.00265217	Down	0.000945339
TGFB1I1	157.327	75.962	-1.05042	1.6109e-11	Down	2.62019e-12
ITGAD	14.1076	6.7045	-1.07327	0.0248556	Down	0.010799
ITGA2B	13.0952	6.20964	-1.07646	0.0317653	Down	0.0141216
PDGFC	383.984	176.921	-1.11794	2.65705e-31	Down	2.0017e-32
ITGAM	9985.09	4564.23	-1.1294	1.97945e-104	Down	4.17635e-106
VCL	3873.36	1768.57	-1.131	3.13101e-105	Down	6.46236e-107
ITGA7	767.105	320.289	-1.26005	6.8538e-41	Down	4.10631e-42
ERICH4	13.2962	5.52376	-1.26729	0.0119046	Down	0.00482477
TMEM158	1028.57	417.36	-1.30127	1.53478e-53	Down	7.08345e-55
FHOD3	66.8386	25.0557	-1.41554	6.88706e-09	Down	1.34804e-09
CHRM3	671.682	249.298	-1.42991	4.71395e-54	Down	2.15401e-55
FAM46C	125.346	45.499	-1.462	1.00021e-16	Down	1.23177e-17
ITGB7	5621.99	1930.02	-1.54246	8.56888e-159	Down	9.97296e-161
PDGFD	34.5607	11.446	-1.59429	3.06286e-06	Down	7.52106e-07
PAK5	122.511	40.2396	-1.60623	2.74391e-18	Down	3.12902e-19
LIMS2	68.1842	20.8426	-1.7099	1.7813e-11	Down	2.90347e-12
ITGA11	271.651	82.9686	-1.71112	2.53598e-40	Down	1.5441e-41
ENAH	2618.19	759.702	-1.78506	5.3632e-158	Down	6.27275e-160
ITGA3	725.27	201.612	-1.84694	1.18643e-74	Down	3.87722e-76
MOBP	4.07222	1.10528	-1.8814	0.0109764	Down	0.00441207
PLEKHN1	16.7847	3.962	-2.08285	2.47248e-05	Down	6.70924e-06

## Sheet: Immune disease
Symbol	C-Expression	S-Expression	log2FoldChange(S/C)	Padj	Up/Down-Regulation	Pvalue
CXCL8 (IL-8)	99.5536	9968.43	6.64575	0	Up	0
CCL20 (MIP3A)	42.1794	1932.92	5.5181	0	Up	0
IL1B	788.944	32632	5.37022	0	Up	0
CCL3L3	44.8267	1812.97	5.33785	3.02561e-134	Up	4.63156e-136
TNF	63.9541	1862.94	4.8644	0	Up	0
IL18R1	4.0057	107.317	4.74368	9.88255e-37	Up	6.52151e-38
CCL3 (MIP1a)	229.243	5374.13	4.55108	3.72772e-220	Up	2.54328e-222
RGS7BP	2.73147	61.6101	4.49542	5.58009e-24	Up	5.22114e-25
STAT4	10.6603	160.198	3.90954	6.66039e-48	Up	3.45583e-49
CXCL6	5.34159	73.0511	3.77357	5.04248e-27	Up	4.25844e-28
IL23A	34.9606	403.376	3.52832	7.32275e-31	Up	5.5796e-32
IL1A	1.36319	14.2842	3.38936	4.51557e-08	Up	9.35112e-09
ICAM1	1892.25	19580.1	3.37121	0	Up	0
ADA	137.604	1113.98	3.01713	2.92251e-226	Up	1.92689e-228
CCL2 (MCP-1)	76.612	580.103	2.92067	1.01448e-117	Up	1.86121e-119
IL18RAP	1.26282	8.57411	2.76333	3.04854e-05	Up	8.37378e-06
CXCL12 (SDF-1)	19.8519	126.317	2.6697	5.45436e-30	Up	4.29357e-31
CCL3L1	56.523	352.77	2.64182	0.000361719	Up	0.000113874
CD40	222.437	1374.67	2.62762	1.01069e-288	Up	5.04128e-291
HLA-DQA2	0.969902	5.3354	2.45968	0.000627457	Up	0.000204404
C3	2508.74	12152.9	2.27627	0	Up	0
CD80	115.676	540.25	2.22354	1.00596e-99	Up	2.24354e-101
NFKB1	869.571	3965.77	2.18922	0	Up	0
IL12B (M1 cytokine)	3.53393	11.5433	1.70771	0.00186525	Up	0.000649449
MMP1	54.6821	171.089	1.6456	9.72864e-19	Up	1.09044e-19
FAS	9.41146	28.2266	1.58457	1.71647e-05	Up	4.57607e-06
AICDA	28.0868	82.4451	1.55354	2.14839e-12	Up	3.31829e-13
IFNGR2	3160.46	9247.9	1.54899	7.3658e-211	Up	5.32101e-213
NOD2	231.708	650.446	1.48912	1.16305e-69	Up	4.09421e-71
H2AFB1	3.34421	8.69671	1.3788	0.0351493	Up	0.0157767
ZAP70	3.17666	7.58146	1.25496	0.0480078	Up	0.0223112
IL21R	422.123	941.566	1.1574	1.98022e-64	Up	7.6407e-66
HLA-DRA	50.165	106.688	1.08864	4.48269e-08	Up	9.28046e-09
IL7R	183.417	380.698	1.05352	1.39895e-23	Up	1.33141e-24
TLR2	2023.56	4085.52	1.01362	1.53851e-129	Up	2.48744e-131
RAG1	19.6966	9.76725	-1.01192	0.0204231	Down	0.00870692
ACTN1	12396.1	6135.74	-1.01458	2.11699e-77	Down	6.6391e-79
ATP6V0D2	52.4205	24.895	-1.07427	3.58816e-05	Down	9.92598e-06
FCGR1B	1210.94	574.461	-1.07585	9.68748e-66	Down	3.63239e-67
RNASE3	156.922	70.6728	-1.15082	5.17551e-14	Down	7.29949e-15
TNFRSF11A	78.9629	34.7868	-1.18264	1.93404e-08	Down	3.90645e-09
TNFSF11	23.8799	9.81625	-1.28256	0.000869734	Down	0.000288615
HLA-DMB	34.6389	14.1686	-1.2897	0.000145523	Down	4.35851e-05
CTSG	2526.55	1032.98	-1.29036	1.35015e-88	Down	3.57626e-90
C1S	23.4967	6.90631	-1.76647	1.3835e-05	Down	3.65746e-06
ATP6V1C2	1796.55	429.673	-2.06392	3.72424e-190	Down	3.22417e-192
BLNK	123.168	28.7768	-2.09765	5.92599e-25	Down	5.35452e-26

## Sheet: Immune system
Symbol	C-Expression	S-Expression	log2FoldChange(S/C)	Padj	Up/Down-Regulation	Pvalue
CCL19	2.1672	745.096	8.42545	2.69393e-78	Up	8.27855e-80
CD80	3.3464	878.828	8.03683	1.56503e-99	Up	3.53526e-101
CCL4	17.3785	4090.44	7.87881	0	Up	0
CCL4L2	4.4479	833.554	7.55001	1.50882e-114	Up	2.87196e-116
CXCL1	10.7336	1285.57	6.90413	3.88511e-211	Up	2.78431e-213
CXCL8	99.5536	9968.43	6.64575	0	Up	0
VCAM1	7.90975	590.83	6.22297	1.10145e-126	Up	1.85659e-128
CCL4L1	5.85349	432.949	6.20876	2.15727e-39	Up	1.34814e-40
CXCL2	5.6755	397.147	6.12878	6.55134e-91	Up	1.67521e-92
CXCL3	2.15386	111.624	5.69558	9.19808e-35	Up	6.34932e-36
CCL20	42.1794	1932.92	5.5181	0	Up	0
BIRC3	21.5851	955.043	5.46746	6.28061e-239	Up	3.74489e-241
IL1B	788.944	32632	5.37022	0	Up	0
CCL3L3	44.8267	1812.97	5.33785	3.02561e-134	Up	4.63156e-136
CXCL13	4.62415	170.946	5.20821	3.14953e-49	Up	1.59084e-50
CD48	3.83304	132.395	5.11021	2.2048e-41	Up	1.30453e-42
TNF	63.9541	1862.94	4.8644	0	Up	0
SRC	101.976	2900.29	4.8299	0	Up	0
CCM2L	2.48891	59.049	4.56832	2.46921e-23	Up	2.36983e-24
CCL3	229.243	5374.13	4.55108	3.72772e-220	Up	2.54328e-222
RGS7BP	2.73147	61.6101	4.49542	5.58009e-24	Up	5.22114e-25
CCL8	3.95552	76.7806	4.2788	5.45907e-28	Up	4.50384e-29
IL7	1.43779	24.0275	4.06276	2.14153e-12	Up	3.30647e-13
CXCL10	10.4103	168.71	4.01847	2.25156e-51	Up	1.07401e-52
STRA6	2.42821	37.4552	3.9472	5.29901e-16	Up	6.75972e-17
STAT4	10.6603	160.198	3.90954	6.66039e-48	Up	3.45583e-49
DLL4	482.706	6992.42	3.85658	0	Up	0
CCL1	0.909478	12.7349	3.8076	1.05674e-08	Up	2.09203e-09
CXCL6	5.34159	73.0511	3.77357	5.04248e-27	Up	4.25844e-28
MARCKS	793.322	10792.7	3.76601	9.23633e-195	Up	7.62545e-197
CASR	1.64687	21.8221	3.72799	4.86423e-11	Up	8.14888e-12
CCR7	2.10898	27.6096	3.71055	6.95216e-11	Up	1.18141e-11
CASP5	12.5039	155.072	3.63249	6.93968e-50	Up	3.43761e-51
NFKBIA	743.488	9154.57	3.62211	0	Up	0
TNFAIP3	1115.71	13210.8	3.56569	0	Up	0
TFPI2	5.00286	58.2747	3.54204	4.64611e-11	Up	7.7595e-12
IL23A	34.9606	403.376	3.52832	7.32275e-31	Up	5.5796e-32
ITGA1	179.992	2068.28	3.52243	1.29634e-103	Up	2.76482e-105
MUC5AC	1.39785	16.0002	3.51681	9.76189e-09	Up	1.92977e-09
PTX3	107.858	1197.12	3.47237	1.35222e-281	Up	6.82236e-284
PRR18	13.4795	149.287	3.46925	7.59998e-47	Up	4.06535e-48
IL1A	1.36319	14.2842	3.38936	4.51557e-08	Up	9.35112e-09
ICAM1	1892.25	19580.1	3.37121	0	Up	0
NCF1	1466.25	14721.1	3.32768	0	Up	0
GUCY1A1	3.53929	33.0087	3.22131	2.4669e-13	Up	3.5981e-14
RASGEF1B	58.7451	527.244	3.16593	6.04124e-139	Up	8.65904e-141
PTGIR	107.495	932.929	3.1175	3.49971e-182	Up	3.2505e-184
CPAMD8	53.3493	446.285	3.06442	1.73974e-112	Up	3.38134e-114
BDKRB2	10.945	90.5894	3.04907	2.29496e-28	Up	1.87234e-29
CLDN1	2.56911	21.0944	3.03752	5.73292e-09	Up	1.11654e-09
SYNGR3	5.04931	40.2674	2.99545	8.43056e-14	Up	1.20112e-14
CCL2	76.612	580.103	2.92067	1.01448e-117	Up	1.86121e-119
ARHGAP5	1.82469	13.0461	2.83789	2.94051e-06	Up	7.20881e-07
RASGRP1	18.1076	121.079	2.74129	3.25926e-31	Up	2.45912e-32
ICOSLG	493.48	3246.42	2.71779	0	Up	0
CXCL12	19.8519	126.317	2.6697	5.45436e-30	Up	4.29357e-31
CCL3L1	56.523	352.77	2.64182	0.000361719	Up	0.000113874
CD40	222.437	1374.67	2.62762	1.01069e-288	Up	5.04128e-291
SERPINA1	196.158	1203.27	2.61687	3.41592e-201	Up	2.72224e-203
MAPK10	3.96496	24.2167	2.61062	1.13039e-08	Up	2.24496e-09
TLR8	95.3101	581.317	2.60862	2.22432e-128	Up	3.66001e-130
MAP3K8	112.435	650.751	2.53302	5.60587e-146	Up	7.68148e-148
HCK	1214.23	6987.52	2.52474	0	Up	0
HLA-DQA2	0.969902	5.3354	2.45968	0.000627457	Up	0.000204404
MARCKSL1	1466.94	7694.93	2.3911	0	Up	0
CXCL11	3.43148	17.9303	2.3855	1.81631e-06	Up	4.36947e-07
CD44	2344.88	11968.4	2.35165	0	Up	0
SH2D1B	4.93761	24.9915	2.33955	1.21953e-07	Up	2.62826e-08
PTGS2	48.7745	244.4	2.32504	9.44584e-51	Up	4.58699e-52
TREML4	4.66381	23.2308	2.31646	2.48526e-07	Up	5.51141e-08
RUNX3	1036.21	5115.84	2.30365	0	Up	0
C3	2508.74	12152.9	2.27627	0	Up	0
GRAMD1A	749.418	3595.85	2.26249	0	Up	0
AHR	725.716	3461.31	2.25384	0	Up	0
S100A12	10.8046	49.7556	2.20321	2.37414e-12	Up	3.67514e-13
NFKB1	869.571	3965.77	2.18922	0	Up	0
LYN	3959.89	17111.7	2.11145	0	Up	0
MMP9	4041.66	16780.5	2.05377	0	Up	0
CD34	3.83911	15.7629	2.03768	4.1067e-05	Up	1.14452e-05
NAMPT	528.34	2151.92	2.02609	2.5447e-159	Up	2.94707e-161
CFH	2.38782	9.68113	2.01948	0.000849933	Up	0.000281516
GUCY1A2	145.215	584.569	2.00918	1.32481e-82	Up	3.80535e-84
BID	1590.07	6339.45	1.99527	0	Up	0
GRASP	1.58957	5.959	1.90644	0.00526259	Up	0.001982
LRRC73	0.90577	3.36915	1.89517	0.0134394	Up	0.00550149
CXCR4	547.823	2003.26	1.87057	3.19592e-18	Up	3.65913e-19
CCR9	1.08404	3.94588	1.86393	0.012179	Up	0.00494856
REL	671.027	2391.85	1.83368	5.6241e-145	Up	7.80319e-147
CCL13	0.608713	2.16243	1.82882	0.0178213	Up	0.00748634
SH3PXD2B	646.538	2288.8	1.82378	8.93882e-261	Up	4.91989e-263
XKR7	1.06511	3.71362	1.80183	0.0162583	Up	0.00677
CXCL9	1.04851	3.4802	1.73083	0.0223347	Up	0.00959489
PLA2G4C	567.764	1857.12	1.70971	1.48804e-159	Up	1.7148e-161
IL12B	3.53393	11.5433	1.70771	0.00186525	Up	0.000649449
GUCY1B1	14.1032	45.3506	1.6851	1.4838e-08	Up	2.96982e-09
COL6A1	13180.8	42358	1.6842	0	Up	0
MMP1	54.6821	171.089	1.6456	9.72864e-19	Up	1.09044e-19
TNFRSF10B	674.985	2039.18	1.59506	3.31262e-154	Up	4.02634e-156
FAS	9.41146	28.2266	1.58457	1.71647e-05	Up	4.57607e-06
GRK3	743.4	2221.53	1.57934	4.913e-160	Up	5.5772e-162
RS1	0.7605	2.26014	1.57139	0.0474447	Up	0.0220087
TRAF3	978.746	2893.94	1.56403	4.78286e-261	Up	2.60504e-263
PIK3R5	585.56	1727.98	1.5612	2.35185e-180	Up	2.19787e-182
AICDA	28.0868	82.4451	1.55354	2.14839e-12	Up	3.31829e-13
IFNGR2	3160.46	9247.9	1.54899	7.3658e-211	Up	5.32101e-213
PLCB4	36.1961	105.469	1.54291	1.82302e-15	Up	2.39083e-16
NFKBIE	1156.61	3353.67	1.53584	1.32464e-259	Up	7.36673e-262
LRRN1	6.25479	18.0992	1.53289	0.000990839	Up	0.000331586
RCN1	2024.43	5825.5	1.52487	5.72059e-244	Up	3.37817e-246
P2RX7	702.476	2012	1.51811	8.91243e-128	Up	1.47672e-129
LPXN	739.102	2115.18	1.51693	2.60338e-150	Up	3.37326e-152
NOD2	231.708	650.446	1.48912	1.16305e-69	Up	4.09421e-71
CTNNA3	2.22594	5.81522	1.38542	0.0437813	Up	0.020096
RIPK2	346.717	894.919	1.368	9.54558e-81	Up	2.85678e-82
C5AR1	851.841	2166.12	1.34646	1.33023e-142	Up	1.86852e-144
C3AR1	215.942	543.616	1.33194	1.17085e-47	Up	6.14223e-49
LONRF1	349.706	879.372	1.33033	4.33333e-70	Up	1.5155e-71
LRRC15	2.71949	6.80663	1.32361	0.0463612	Up	0.0214263
PIK3AP1	1212.85	3031.93	1.32184	6.17163e-195	Up	5.05987e-197
BCAR1	262.468	655.398	1.32023	1.7107e-55	Up	7.61097e-57
S100A8	19.4954	48.4641	1.31378	8.42492e-06	Up	2.16927e-06
OCSTAMP	11.833	29.3108	1.30862	0.000312057	Up	9.74529e-05
PLCB1	48.7386	120.28	1.30326	2.7081e-12	Up	4.20763e-13
CEBPB	367.508	895.92	1.28559	1.36348e-50	Up	6.66811e-52
IER5	808.664	1942.58	1.26436	6.15222e-79	Up	1.8765e-80
GP1BA	34.1737	82.0508	1.26363	9.43411e-09	Up	1.86281e-09
OSGIN1	123.733	295.314	1.25501	5.06496e-26	Up	4.41681e-27
ZAP70	3.17666	7.58146	1.25496	0.0480078	Up	0.0223112
FGR	1440.31	3436.55	1.25458	1.3887e-171	Up	1.42516e-173
ITGA6	1076.01	2566.3	1.25399	4.50453e-81	Up	1.33778e-82
STAT5A	381.059	907.846	1.25243	5.73061e-74	Up	1.89903e-75
IKBKE	1660.92	3943.93	1.24765	8.1895e-217	Up	5.68128e-219
MYO10	713.714	1679.35	1.23449	1.41422e-106	Up	2.8946e-108
MAP2K3	453.194	1061.64	1.2281	1.07484e-68	Up	3.86382e-70
TLR7	259.093	604.622	1.22256	9.69625e-51	Up	4.71415e-52
CYLD	741.62	1723.14	1.21629	4.11635e-93	Up	1.01245e-94
JAM2	78.1443	178.539	1.19203	7.65112e-17	Up	9.36979e-18
GNG12	28.6955	64.4261	1.16682	5.2039e-07	Up	1.18656e-07
IL21R	422.123	941.566	1.1574	1.98022e-64	Up	7.6407e-66
ANKRD33B	96.581	215.18	1.15573	1.62512e-19	Up	1.76656e-20
CD14	1142.89	2514.17	1.1374	3.40485e-105	Up	7.08612e-107
GBP5	450.298	975.493	1.11525	1.25829e-47	Up	6.61537e-49
NFKBIB	369.713	790.98	1.09724	1.1314e-51	Up	5.37093e-53
HLA-DRA	50.165	106.688	1.08864	4.48269e-08	Up	9.28046e-09
SPHK1	221.401	468.574	1.08161	2.57191e-34	Up	1.79452e-35
FBRS	3283.4	6932.78	1.07825	1.91357e-175	Up	1.898e-177
ZBED1	889.289	1855.18	1.06084	4.69389e-97	Up	1.09529e-98
MPEG1	409.75	852.659	1.05722	2.93991e-55	Up	1.31303e-56
ISOC1	207.161	431.018	1.057	1.0183e-26	Up	8.7048e-28
IL7R	183.417	380.698	1.05352	1.39895e-23	Up	1.33141e-24
CDC42EP3	864.844	1786.7	1.04678	2.87276e-65	Up	1.08704e-66
IFNAR1	1911.07	3943.02	1.04492	3.94154e-88	Up	1.04629e-89
TICAM1	827.151	1684.23	1.02586	2.2168e-81	Up	6.54542e-83
CD38	437.758	890.777	1.02493	1.15036e-39	Up	7.13615e-41
NOTCH3	10.9726	22.317	1.02424	0.00944439	Up	0.003747
MAPK11	39.2961	79.5917	1.01823	6.55527e-06	Up	1.66945e-06
PLAU	406.956	824.002	1.01777	1.61787e-40	Up	9.80443e-42
TLR2	2023.56	4085.52	1.01362	1.53851e-129	Up	2.48744e-131
HIF1A	2123.06	4261.16	1.00511	5.62808e-118	Up	1.02933e-119
ACTN1	12396.1	6135.74	-1.01458	2.11699e-77	Down	6.6391e-79
CLDN23	111.455	54.9426	-1.02047	7.50365e-09	Down	1.47302e-09
CTNNAL1	546.981	265.037	-1.0453	7.16595e-37	Down	4.72471e-38
BANK1	167.039	80.7005	-1.04954	1.04932e-13	Down	1.4998e-14
TGFB1I1	157.327	75.962	-1.05042	1.6109e-11	Down	2.62019e-12
PLEKHH1	226.182	108.503	-1.05975	4.43666e-17	Down	5.37222e-18
VWDE	11.9007	5.70344	-1.06114	0.0421335	Down	0.0192767
S100A4	11193.5	5354.04	-1.06396	7.35902e-108	Down	1.48514e-109
ADCY9	2850.41	1361.97	-1.06548	9.52081e-68	Down	3.48802e-69
FCGR1B	1210.94	574.461	-1.07585	9.68748e-66	Down	3.63239e-67
ITGA2B	13.0952	6.20964	-1.07646	0.0317653	Down	0.0141216
GLIPR2	1897.32	891.912	-1.08899	1.38979e-68	Down	5.02784e-70
CD37	2574.29	1206.68	-1.09313	6.56349e-79	Down	2.0057e-80
PROCR	105.508	49.1731	-1.10141	3.19621e-09	Down	6.12049e-10
MEGF10	43.8165	20.3847	-1.10399	0.00011776	Down	3.47771e-05
TGFBR1	2465.98	1146.29	-1.10518	4.14663e-125	Down	7.10837e-127
PRSS57	20.4842	9.50525	-1.10772	0.00635115	Down	0.0024302
MYADM	875.503	406.025	-1.10854	6.04098e-36	Down	4.05226e-37
ITGAM	9985.09	4564.23	-1.1294	1.97945e-104	Down	4.17635e-106
VCL	3873.36	1768.57	-1.131	3.13101e-105	Down	6.46236e-107
FGL1	61.7462	27.7178	-1.15554	1.89145e-06	Down	4.56108e-07
MAP3K7CL	2290.03	1025.72	-1.15873	1.80182e-86	Down	4.92759e-88
ADCY6	1403.85	627.38	-1.16198	6.51881e-61	Down	2.70215e-62
RHBDF1	528.989	234.654	-1.1727	3.23727e-40	Down	1.98223e-41
NLRP12	169.084	74.928	-1.17417	2.86503e-15	Down	3.7862e-16
PRKCQ	31.7634	14.0723	-1.17451	0.000364001	Down	0.000114677
CCR1	5889.49	2572.9	-1.19475	3.73177e-131	Down	5.9265e-133
S100A5	17.5021	7.51239	-1.22019	0.0052868	Down	0.00199172
PIGR	653.857	279.233	-1.22751	9.61159e-49	Down	4.90443e-50
CD22	1066.1	453.715	-1.23249	1.26977e-68	Down	4.58637e-70
ADCY4	126.565	53.2694	-1.2485	7.8261e-13	Down	1.17569e-13
SYNGR1	284.675	119.033	-1.25796	2.27633e-23	Down	2.1821e-24
ERICH4	13.2962	5.52376	-1.26729	0.0119046	Down	0.00482477
CCDC9B	400.108	165.175	-1.27639	2.31362e-36	Down	1.5387e-37
HLA-DMB	34.6389	14.1686	-1.2897	0.000145523	Down	4.35851e-05
CCL22	452.475	184.845	-1.29152	6.22184e-44	Down	3.51722e-45
PYCARD	1694.97	681.919	-1.31359	2.3895e-126	Down	4.0414e-128
P2RX1	714.875	286.218	-1.32058	4.04402e-61	Down	1.6624e-62
C9orf139	384.797	153.491	-1.32594	1.71019e-29	Down	1.36093e-30
PROC	12.5634	5.00943	-1.32651	0.00885585	Down	0.00349725
CCL24	7.62046	3.03714	-1.32717	0.0375847	Down	0.0169672
PRKCZ	95.5602	37.6487	-1.34381	3.14957e-11	Down	5.22762e-12
IL2RB	364.455	143.524	-1.34445	1.71884e-35	Down	1.1658e-36
MCUB	223.715	83.6997	-1.41837	4.30464e-24	Down	4.01293e-25
ANTXR1	1716.73	640.697	-1.42195	1.66424e-117	Down	3.07238e-119
MANSC1	94.5651	35.2578	-1.42337	1.55993e-10	Down	2.71079e-11
CCL21	897.697	334.217	-1.42544	1.37305e-87	Down	3.67628e-89
GNG7	292.282	107.886	-1.43786	6.97922e-32	Down	5.17779e-33
GP1BB	50.034	18.2409	-1.45573	4.28908e-07	Down	9.70833e-08
ALOX5AP	3832.02	1370.75	-1.48314	1.10698e-147	Down	1.47876e-149
MNDA	805.748	287.606	-1.48624	5.07126e-69	Down	1.80846e-70
ATG16L1	1984.28	708.016	-1.48676	6.09918e-119	Down	1.105e-120
CSF3R	2489.84	882.596	-1.49623	5.79046e-101	Down	1.26486e-102
MAML3	708.996	250.459	-1.5012	7.455e-73	Down	2.50894e-74
TMEM104	1157.09	408.335	-1.50268	1.28383e-99	Down	2.8927e-101
CD1D	1106.7	388.668	-1.50965	6.00438e-101	Down	1.31847e-102
FLT3	1286.61	448.919	-1.51904	1.03431e-119	Down	1.86202e-121
ITGB7	5621.99	1930.02	-1.54246	8.56888e-159	Down	9.97296e-161
CCR5	106.9	36.6723	-1.5435	1.24169e-15	Down	1.61744e-16
C2orf71	3.32311	1.12497	-1.56265	0.0464164	Down	0.0214598
IL17RE	73.9481	24.7796	-1.57736	3.12193e-12	Down	4.87388e-13
PAK5	122.511	40.2396	-1.60623	2.74391e-18	Down	3.12902e-19
TRNP1	280.107	91.6508	-1.61176	7.09362e-32	Down	5.26674e-33
FCER2	103.712	33.7932	-1.61778	1.52149e-13	Down	2.19125e-14
TPD52L1	110.005	34.9631	-1.65366	1.2787e-16	Down	1.5806e-17
CXCR2	430.488	133.743	-1.68651	8.21085e-59	Down	3.47415e-60
SPP1	83955.9	25720.5	-1.70671	5.69834e-91	Down	1.45383e-92
GP9	58.8749	18.0232	-1.7078	1.04277e-10	Down	1.79355e-11
CTNNA2	3.58228	1.09632	-1.70821	0.0250977	Down	0.0109163
LIMS2	68.1842	20.8426	-1.7099	1.7813e-11	Down	2.90347e-12
KLRC4	2.82674	0.861484	-1.71424	0.0281203	Down	0.0123496
EPHX4	59.6448	18.0062	-1.72791	2.8135e-11	Down	4.63917e-12
TMEM173	2503.48	750.921	-1.7372	1.51327e-149	Down	1.99548e-151
CCR3	33.4766	10.0065	-1.74221	2.34007e-06	Down	5.68448e-07
TMEM61	2.85475	0.841664	-1.76205	0.0230946	Down	0.00994779
C1S	23.4967	6.90631	-1.76647	1.3835e-05	Down	3.65746e-06
KIT	22.9188	6.73171	-1.76748	4.59759e-05	Down	1.28818e-05
ALOX5	238.963	68.0463	-1.8122	2.55505e-40	Down	1.55717e-41
MAP2K6	300.619	83.9669	-1.84004	3.45719e-49	Down	1.74822e-50
ANK1	125.516	34.9671	-1.8438	2.31868e-23	Down	2.22403e-24
ITGA3	725.27	201.612	-1.84694	1.18643e-74	Down	3.87722e-76
FCMR	2344.87	648.696	-1.85389	1.7634e-157	Down	2.07257e-159
C13orf42	2.30514	0.636421	-1.8568	0.016046	Down	0.00667343
KLRC3	5.02941	1.38243	-1.86319	0.00948188	Down	0.00376296
NLRP1	162.549	44.393	-1.87247	2.98089e-27	Down	2.50031e-28
MOBP	4.07222	1.10528	-1.8814	0.0109764	Down	0.00441207
BIN1	884.112	234.343	-1.91561	2.39838e-109	Down	4.81271e-111
CARD11	117.123	30.5898	-1.93691	7.00844e-19	Down	7.81528e-20
RASGRP2	355.336	91.4332	-1.95839	3.20688e-55	Down	1.4341e-56
PALD1	173.383	44.3809	-1.96595	1.32363e-32	Down	9.62252e-34
KLRC4-KLRK1	8.28677	2.06784	-2.00268	0.00834297	Down	0.00327553
IL3RA	300.331	74.5082	-2.01108	1.37966e-51	Down	6.5653e-53
XCR1	7.71721	1.91442	-2.01118	0.00184538	Down	0.000642211
ECSCR	3.78821	0.887805	-2.0932	0.0050384	Down	0.00189149
ESAM	208.592	48.791	-2.096	1.84186e-37	Down	1.20277e-38
BLNK	123.168	28.7768	-2.09765	5.92599e-25	Down	5.35452e-26
KIR2DL4	74.2779	16.8508	-2.14012	2.65919e-17	Down	3.17724e-18
SPNS2	1684.3	376.351	-2.162	9.23824e-183	Down	8.52744e-185
CX3CR1	4410.88	979.311	-2.17123	0	Down	0
LOC728392	7.90475	1.7219	-2.19872	0.000808124	Down	0.000266502
VSIG4	267.666	57.9253	-2.20817	4.31517e-49	Down	2.18703e-50
CLDN3	22.5812	4.29771	-2.39348	2.49817e-07	Down	5.54145e-08
SERPINB2	51.0509	9.39587	-2.44184	1.62094e-13	Down	2.3382e-14
GRAP2	5.66452	0.977335	-2.53503	0.000361321	Down	0.000113728
KLRK1	23.2545	3.80057	-2.61322	6.49329e-07	Down	1.49433e-07
CDH5	9.55456	1.51663	-2.65532	3.15136e-05	Down	8.66706e-06
P2RY12	230.211	33.8589	-2.76535	4.36462e-51	Down	2.10449e-52
CCR2	3162.43	305.436	-3.37209	0	Down	0
F13A1	30.0718	2.90019	-3.37419	1.44094e-12	Down	2.20742e-13
