# Supplementary material for: Effects of stanniocalcin-1 overexpressing hepatocellular carcinoma cells on macrophage migration
Source: PLoS One. 2020 Nov 6;15(11):e0241932. doi: 10.1371/journal.pone.0241932 (PMC7647456; doi:10.1371/journal.pone.0241932)
Supplement: S3 Table — (XLSX) [file pone.0241932.s005.xlsx]

## Sheet: Front cover
									Effects of Stanniocalcin-1 Overexpressing Hepatocellular Carcinoma Cells on Macrophage Migration
									Cherry CT Leung and Chris KC Wong*
									Croucher Institute for Environmental Sciences, Department of Biology, Hong Kong Baptist
									Hong Kong SAR, China

## Sheet: Pathway
Ingenuity Canonical Pathways	-log(p-value)	Ratio	z-score	Molecules
Granulocyte Adhesion and Diapedesis	20.2	0.32	#NUM!	MMP16,CXCL12,CCL20,CXCL9,CCL4L1/CCL4L2,CXCL10,CXCL3,ITGA3,CXCL13,CXCL14,CXCL1,CSF3R,CXCL8,ITGA6,CLDN23,MMP23B,ITGAM,CCL4,CDH5,IL36RN,ITGA1,TNF,MMP7,IL1A,ICAM1,MMP15,CCL24,CCL22,MMP25,CCL3,IL36G,CCL13,CCL2,CCL8,CCL3L1,CXCR2,CCL3L3,NGFR,MMP8,TNFRSF1B,MMP12,CCL19,MMP1,CCL1,CXCL11,VCAM1,C5AR1,CXCR4,CKLF,FPR2,CXCL6,IL18RAP,CLDN1,CCL21,IL1B,CXCL2,CLDN3,MMP9
Hepatic Fibrosis / Hepatic Stellate Cell Activation	19.4	0.31	#NUM!	CCR5,TGFBR1,LHX2,COL9A3,COL8A1,CXCL9,CXCL3,CYP2E1,TIMP2,COL19A1,CXCL8,COL9A1,MYH14,VEGFC,NFKB2,MET,COL21A1,CD40,IGFBP3,IL10RA,CD14,COL6A5,PDGFD,TNF,CCR7,IFNAR1,COL7A1,COL8A2,IGFBP4,IL1A,ICAM1,FN1,MYH11,NFKB1,PDGFC,COL26A1,FAS,COL6A1,CCL2,EDN1,NGFR,HGF,PDGFRA,COL22A1,ECE1,TNFRSF1B,MMP1,VCAM1,COL6A2,EDNRB,IFNGR2,IL18RAP,COL5A3,CCL21,COL24A1,IL1B,EDNRA,MMP9
Agranulocyte Adhesion and Diapedesis	18.7	0.301	#NUM!	MMP16,CXCL12,CCL20,CXCL9,CCL4L1/CCL4L2,CXCL10,CXCL3,ITGA3,CXCL13,CXCL14,CXCL1,CXCL8,MYH14,ITGA6,CLDN23,MMP23B,CCL4,CDH5,IL36RN,ITGA1,CD34,TNF,MMP7,IL1A,ICAM1,FN1,MMP15,CCL24,CCL22,MYH11,MMP25,CCL3,ITGB7,IL36G,CCL13,CCL2,CCL8,CCL3L1,CXCR2,CCL3L3,MMP8,PODXL,MMP12,CCL19,MMP1,CCL1,CXCL11,VCAM1,C5AR1,CXCR4,CKLF,CXCL6,CLDN1,CCL21,IL1B,CXCL2,CLDN3,MMP9
G-Protein Coupled Receptor Signaling	12.8	0.22	#NUM!	ADRA2B,HCAR3,PDE6G,ADCY4,FGFR3,CAMK2A,HTR1B,PDE7B,HTR7,MRAS,PLCB1,SMPDL3B,RGS14,NFKBIB,PIK3C2B,RGS4,GRM4,NFKB2,PDE4B,CREB5,ADRA1D,PDE6H,PDE8A,ADCY9,DUSP9,DUSP1,PTGER2,CAMK2G,CAMK4,PTGDR,NFKBIE,PIK3R5,ADORA3,NFKB1,CHRM3,OPRL1,NFKBIA,CXCR2,ADORA1,HCAR2,AVPR1B,PTGER4,CAMK2B,ADRB2,SRC,PTGIR,PDE9A,ADCY6,FPR2,DRD5,IKBKE,XCR1,GABBR2,PLCB4,P2RY14,GPER1,PRKAR2B,VIPR1,RASGRP1,P2RY12,MAP3K8,ADORA2A
Role of Macrophages, Fibroblasts and Endothelial Cells in Rheumatoid Arthritis	11.7	0.203	#NUM!	SOCS1,SOCS3,TRAF3,IL32,TLR8,CXCL12,IL18R1,FGFR3,CAMK2A,MRAS,PLCB1,DKK2,PLCL1,NFKBIB,PRKD3,ADAMTS4,PIK3C2B,CXCL8,PRKCQ,VEGFC,CREB5,IL7,TLR2,IL36RN,MAP2K3,PDGFD,TNF,CAMK2G,MAP2K6,IL1A,ICAM1,CAMK4,FN1,NFKBIE,CEBPD,PIK3R5,NFKB1,PDGFC,PRKCZ,ROR2,IL36G,NFKBIA,CCL2,NGFR,TLR7,NOS2,TNFRSF1B,MMP1,CAMK2B,TRAF1,SRC,TNFSF11,LRP5,VCAM1,C5AR1,IKBKE,CEBPB,IL18RAP,CEBPE,PLCB4,LTA,IL1B,TCF7L2,WNT5A,IRAK2
PPAR Signaling	5.46	0.228	-3.411	STAT5A,IL1A,NFKBIE,NR1H3,IKBKE,NFKB2,NFKB1,PDGFC,IL18RAP,NR2F1,IL36G,NFKBIA,NGFR,IL36RN,PDGFRA,MRAS,IL1B,PTGS2,NFKBIB,PDGFD,TNFRSF1B,TNF,CITED2
Th1 and Th2 Activation Pathway	9.91	0.232	#NUM!	MAP2K6,CCR3,SOCS1,SOCS3,CCR5,ICAM1,TGFBR1,TNFRSF4,PIK3R5,PSEN2,NFKB1,IL18R1,FGFR3,HLA-DRA,HLA-DMB,CD274,ICOSLG/LOC102723996,IL2RB,CCR1,RUNX3,PIK3C2B,STAT5A,TNFSF11,PTGDR2,NOTCH3,PRKCQ,CXCR4,BHLHE41,IKZF1,IFNGR2,IL24,STAT4,NOTCH4,CD40,CD80,IL12B,LTA,GFI1,IL10RA,HLA-DQA2,DLL4,IFNAR1,ACVR2A
Dopamine Receptor Signaling	1.38	0.143	-2.449	ADCY9,GCH1,PPP1R14C,PRKAR2B,PPP1R3C,PPM1J,ADCY4,ADCY6,DRD5,SLC18A1,IL4I1
Hepatic Cholestasis	9.13	0.238	#NUM!	IL1A,LIF,NFKBIE,ADCY4,NFKB1,PRKCZ,ATP8B1,IL36G,NFKBIA,NGFR,ABCB11,TNFRSF1B,NFKBIB,PRKD3,CXCL8,ABCB1,CYP7B1,PRKCQ,CYP27A1,ADCY6,NR1H3,IKBKE,NFKB2,IL18RAP,ADCY9,PRKAR2B,SLCO3A1,FABP6,IL12B,LTA,IL36RN,MAPK10,CD14,NR5A2,IL1B,ABCC3,TNF,IRAK2
LXR/RXR Activation	2.85	0.165	-2.236	IL1A,C3,NR1H3,NFKB2,NFKB1,ABCA1,IL18RAP,IL36G,CCL2,NGFR,IL36RN,IL1B,CD14,SERPINA1,S100A8,PTGS2,TNFRSF1B,NOS2,TNF,MMP9
Atherosclerosis Signaling	9.08	0.26	#NUM!	CCR3,IL1A,ICAM1,CXCL12,CCR2,NFKB1,PLA2G7,PDGFC,IL36G,CCL2,PLA2G2F,PLB1,SERPINA1,S100A8,MMP1,PLA2G16,ALOX15,CXCL8,VCAM1,CXCR4,PLA2G4C,NFKB2,COL5A3,CD40,PLA2G2D,IL36RN,RARRES3,IL1B,ALOX5,PDGFD,TNF,MMP9,TNFSF14
Leukotriene Biosynthesis	2.62	0.385	-2.236	DPEP1,LTC4S,ALOX5,MGST3,DPEP2
Antioxidant Action of Vitamin C	4.94	0.213	-2.132	PLA2G16,STAT5A,NFKBIE,PLA2G4C,IKBKE,NFKB2,NFKB1,MAPK11,PLA2G7,TXNRD1,PLD4,HMOX1,PLCB4,NFKBIA,PLA2G2D,PLA2G2F,PLB1,MAPK10,RARRES3,PLCB1,PLCL1,NFKBIB,TNF
CDK5 Signaling	2.81	0.171	-2	PPP1R14C,PPP1R3C,ADCY4,CABLES1,ADCY6,ITGA6,DRD5,NGF,MAPK11,CDK5R1,ADCY9,ITGA3,PRKAR2B,NGFR,PPM1J,LAMB1,MRAS,MAPK10
Inhibition of Matrix Metalloproteases	5.24	0.333	-1.941	MMP7,MMP16,RECK,MMP15,MMP25,TFPI2,MMP23B,ADAM12,MMP8,MMP12,MMP9,MMP1,TIMP2
IL-10 Signaling	7.31	0.304	#NUM!	MAP2K6,CCR1,SOCS3,IL1A,CCR5,NFKBIE,IKBKE,NFKB2,NFKB1,MAPK11,IL18RAP,HMOX1,IL36G,NFKBIA,IL36RN,IL10RA,IL1B,CD14,MAP2K3,NFKBIB,TNF
Role of IL-17A in Arthritis	7.31	0.304	#NUM!	MAP2K6,PIK3C2B,CXCL8,NFKBIE,PIK3R5,CCL20,NFKB2,NFKB1,MAPK11,CXCL6,FGFR3,CXCL3,NFKBIA,CCL2,MAPK10,MAP2K3,CXCL1,PTGS2,NFKBIB,NOS2,MMP1
RhoA Signaling	1.42	0.129	-1.941	PLXNA1,NGEF,SEPT5,NRP2,SEPT3,SEPT4,EPHA1,CDC42EP3,CDC42EP2,SEPT11,ARHGAP5,RND3,PLEKHG5,LPAR5,SEPT6,DLC1
Axonal Guidance Signaling	7.03	0.153	#NUM!	BMP4,CXCL12,NTN1,FGFR3,EPHB1,SEMA6D,ITGA3,MRAS,ADAM23,PLCB1,ABLIM2,PLCL1,RTN4R,PRKD3,GNG12,ADAMTS4,PIK3C2B,TUBB3,NGEF,PRKCQ,KALRN,FES,ADAMTS1,EPHA1,TUBB2A,BMP8B,VEGFC,MET,SRGAP3,ADAM12,PAK5,PDGFD,MMP7,LRRC4C,RND1,SLIT1,PIK3R5,PLXNA2,NGF,ROBO1,PDGFC,BCAR1,PRKCZ,GNG7,SEMA4C,TUBA8,NGFR,EFNB1,EFNA5,MMP8,NTRK1,TUBB4A,SEMA4A,ACE,PLXNA1,PLXNC1,NRP2,CXCR4,TUBA4A,SLIT2,SEMA3A,PLCB4,PRKAR2B,SEMA4D,LINGO1,E…
Altered T Cell and B Cell Signaling in Rheumatoid Arthritis	7.02	0.267	#NUM!	IL1A,TNFSF11,TRAF3,SPP1,RELB,TLR8,NFKB2,NFKB1,FAS,TLR2,IL36G,CD80,CXCL13,CD40,IL12B,LTA,HLA-DMB,IL36RN,HLA-DRA,TLR7,CCL21,IL1B,IL23A,TNF
Eicosanoid Signaling	9.09	0.343	-1.897	PLA2G16,ALOX15,PTGFR,PTGIR,DPEP1,AKR1C3,PTGDR,PLA2G4C,FPR2,ALOX5AP,PLA2G7,PTGER1,PLA2G2D,PLA2G2F,PLB1,LTC4S,RARRES3,CYSLTR1,PTGS2,PTGER2,ALOX5,PTGER4,DPEP2
PPARα/RXRα Activation	1.88	0.129	-1.886	MAP2K6,TGFBR1,ADCY4,NFKBIE,ADCY6,IKBKE,BCL3,NFKB2,NFKB1,ABCA1,IL18RAP,NR2F1,ADCY9,PLCB4,NFKBIA,PRKAR2B,GK,MRAS,PLCB1,IL1B,MAP2K3,PLCL1,NFKBIB,ACVR2A
cAMP-mediated signaling	9.91	0.215	-1.286	ADRA2B,HCAR3,PDE6G,CAMK1,ADCY4,HTR1B,CAMK2A,PDE7B,HTR7,RGS14,SMPDL3B,RGS4,GRM4,PDE4B,CREB5,PDE6H,PDE8A,ADCY9,DUSP9,DUSP1,PTGER2,CAMK2G,PKIG,CAMK4,PTGDR,ADORA3,CHRM3,OPRL1,CXCR2,CNGB3,ADORA1,HCAR2,PTGER4,CAMK2B,ADRB2,SRC,PTGIR,PDE9A,FPR2,ADCY6,DRD5,XCR1,GABBR2,PRKAR2B,GPER1,P2RY14,VIPR1,P2RY12,ADORA2A
Relaxin Signaling	5.16	0.19	-1.279	PDE6G,NFKBIE,ADCY4,PIK3R5,NFKB1,GNG7,PRKCZ,FGFR3,NFKBIA,PDE7B,MRAS,SMPDL3B,NOS2,NFKBIB,GNG12,GUCY1B1,PIK3C2B,GUCY1A1,PDE9A,ADCY6,PDE4B,NFKB2,PDE6H,PDE8A,ADCY9,PRKAR2B,RXFP1,GUCY1A2,NPR2,MMP9
Calcium Transport I	2.24	0.4	-1	ATP2B1,ATP2B3,ATP2A3,ATP2B4
Pathogenesis of Multiple Sclerosis	6.2	0.778	#NUM!	CCR1,CXCL10,CCR5,CXCL11,CCL4,CCL3,CXCL9
Angiopoietin Signaling	2.19	0.167	-0.905	PIK3C2B,STAT5A,NFKBIE,PIK3R5,IKBKE,NFKB2,NFKB1,FGFR3,TNIP1,NFKBIA,FOXO1,MRAS,PAK5,NFKBIB
Gαi Signaling	4	0.187	-0.853	ADRA2B,SRC,ADCY4,ADCY6,FPR2,RGS4,ADORA3,GRM4,GNG7,XCR1,OPRL1,ADCY9,GABBR2,HTR1B,PRKAR2B,P2RY14,CXCR2,MRAS,P2RY12,RGS14,ADORA1,HCAR2,GNG12
Inhibition of Angiogenesis by TSP1	1.79	0.206	-0.816	TGFBR1,GUCY1A1,MAPK10,GUCY1A2,MAPK11,GUCY1B1,MMP9
Role of Osteoblasts, Osteoclasts and Chondrocytes in Rheumatoid Arthritis	5.9	0.176	#NUM!	MAP2K6,IL1A,CAMK4,BMP4,NFKBIE,PIK3R5,NFKB1,IL18R1,FGFR3,IL36G,ITGA3,NFKBIA,MMP8,NGFR,DKK2,TNFRSF1B,NFKBIB,SMAD1,ALPL,BIRC3,MMP1,ADAMTS4,PIK3C2B,SRC,TNFSF11,LRP5,SPP1,BMP8B,IKBKE,TNFRSF11A,IL7,IL18RAP,FOXO1,IL36RN,MAPK10,IL1B,MAP2K3,BMP6,TNF,TCF7L2,WNT5A
Crosstalk between Dendritic Cells and Natural Killer Cells	5.88	0.247	#NUM!	KLRC4-KLRK1/KLRK1,IL3RA,CD83,NFKB2,NFKB1,FAS,CAMK2A,CD80,CD40,IL12B,ICAM3,LTA,TREM2,HLA-DRA,TLR7,KIR2DL4,TNFRSF1B,TNF,CCR7,CAMK2G,CAMK2B,IL2RB
eNOS Signaling	2.6	0.145	-0.688	CAMK4,ADCY4,PIK3R5,AQP8,CHRM3,PDGFC,PRKCZ,FGFR3,BDKRB2,AQP3,CCNA1,CNGB3,PRKD3,GUCY1B1,AQP7,PIK3C2B,PRKCQ,GUCY1A1,ADCY6,VEGFC,ADCY9,AQP9,PRKAR2B,LPAR5,GUCY1A2
Corticotropin Releasing Hormone Signaling	2.83	0.158	-0.655	CACNA1G,PRKCQ,CAMK4,GUCY1A1,CACNG4,ADCY4,CACNB4,ADCY6,CREB5,MAPK11,PRKCZ,ADCY9,CACNA1E,PRKAR2B,CACNG5,GUCY1A2,NR4A1,PTGS2,NOS2,NPR2,PRKD3,GUCY1B1
Amyotrophic Lateral Sclerosis Signaling	1.52	0.135	-0.535	PIK3C2B,GRIN3B,CAPN6,CAPN11,PIK3R5,VEGFC,PDGFC,GRINA,FGFR3,CACNA1E,BID,GRIK2,BIRC3,CAPN3,GRIK1
CCR3 Signaling in Eosinophils	1.93	0.14	-0.5	CCR3,PIK3C2B,PRKCQ,CAMK4,PLA2G4C,PIK3R5,CCL24,MAPK11,PRKCZ,GNG7,FGFR3,PLCB4,PLA2G2F,PLA2G2D,MRAS,PLCB1,PAK5,PRKD3,GNG12
Cardiac β-adrenergic Signaling	2.4	0.149	-0.471	PPP1R14C,PDE6G,PDE9A,GRK3,PPP1R3C,ADCY4,ADCY6,ATP2A3,PDE4B,GNG7,PDE6H,PDE8A,ADCY9,CACNA1E,PRKAR2B,PDE7B,PPM1J,MRAS,SMPDL3B,GNG12,PKIG
Neuropathic Pain Signaling In Dorsal Horn Neurons	3.14	0.174	-0.447	SRC,PIK3C2B,GRIN3B,CAMK1,PRKCQ,CAMK4,PIK3R5,GRM4,PRKCZ,GRINA,FGFR3,PLCB4,CAMK2A,PRKAR2B,PLCB1,KCNQ3,PLCL1,PRKD3,CAMK2G,CAMK2B
Amyloid Processing	1.74	0.176	-0.447	CAPN6,PRKAR2B,CAPN11,MARK1,BACE1,PSEN2,MAPK11,CDK5R1,CAPN3
Airway Pathology in Chronic Obstructive Pulmonary Disease	5.21	0.75	#NUM!	CXCL8,CXCL3,MMP8,TNF,MMP1,MMP9
GNRH Signaling	4.47	0.175	-0.408	MAP2K6,CAMK4,CACNG4,ADCY4,NFKB1,MAPK11,GNG7,PRKCZ,CACNA1E,CAMK2A,MRAS,PLCB1,PRKD3,CAMK2B,CACNA1G,SRC,PRKCQ,CACNB4,ADCY6,NFKB2,CREB5,ADCY9,PLCB4,PRKAR2B,CACNG5,MAPK10,MAP2K3,MAP3K8,PAK5,CAMK2G
Integrin Signaling	2.89	0.142	-0.378	RAPGEF1,ITGA2B,TSPAN7,CAPN11,PIK3R5,ITGB8,BCAR1,ITGB7,FGFR3,ITGA3,RHOB,ITGA11,MRAS,ITGAV,VCL,ACTN1,ITGAD,PIK3C2B,SRC,CAPN6,TSPAN5,ITGA6,TSPAN2,ARHGAP5,RHOQ,ITGAM,RND3,PAK5,ITGA1,ITGA7,CAPN3
IL-17A Signaling in Fibroblasts	5.03	0.343	#NUM!	NFKBIA,CCL2,NFKBIE,CEBPD,IKBKE,CEBPB,NFKB2,NFKBIZ,NFKBIB,NFKB1,MAPK11,MMP1
Regulation of Cellular Mechanics by Calpain Protease	1.57	0.159	-0.378	SRC,CAPN6,ITGA3,CCNA1,CAPN11,MRAS,CNGB3,VCL,ACTN1,CAPN3
RAR Activation	4.76	0.174	#NUM!	AKR1C3,ADCY4,NR2F2,NFKB1,RARG,MAPK11,PRKCZ,NR2F1,TNIP1,ALDH1A1,SMAD1,ZBTB16,PRKD3,MMP1,CITED2,STAT5A,SRC,DHRS3,PRKCQ,IL3RA,RELB,ADCY6,NFKB2,PRMT1,ADCY9,PRKAR2B,RBP7,DHRS9,DUSP1,ALDH1A2,MAPK10,IGFBP3,REL
Role of Hypercytokinemia/hyperchemokinemia in the Pathogenesis of Influenza	4.72	0.302	#NUM!	CCR1,CXCL8,CCR5,IL1A,CCL3,CXCL10,IL36G,CCL4,CCL2,IL12B,IL36RN,IL1B,TNF
Protein Kinase A Signaling	3.2	0.127	-0.316	PDE6G,CAMK4,TGFBR1,TNNI2,PTPN13,PPP1R3C,NFKBIE,ADCY4,NFKB1,NTN1,PRKCZ,GNG7,DUSP2,CAMK2A,NFKBIA,PTPRJ,PDE7B,NGFR,PLCB1,SMPDL3B,DUSP7,RYR1,CNGB3,PLCL1,NFKBIB,PRKD3,GNG12,CAMK2B,PPP1R14C,PTPRK,PRKCQ,PDE9A,ADCY6,PDE4B,NFKB2,CREB5,PDE6H,PDE8A,ADCY9,PLCB4,DUSP9,PRKAR2B,ADD3,DUSP1,KDELR3,PTGS2,EBI3,TCF7L2,PTPN22,CAMK2G,DUSP16
TWEAK Signaling	4.25	0.314	-0.302	TRAF3,NFKBIA,NFKBIE,TNFRSF25,BID,IKBKE,NFKB2,NFKBIB,NFKB1,BIRC3,TRAF1
Apoptosis Signaling	2.84	0.177	-0.243	CAPN6,PRKCQ,CAPN11,NFKBIE,IKBKE,NFKB2,NFKB1,FAS,NFKBIA,MRAS,BID,NFKBIB,TNFRSF1B,BCL2A1,BIRC3,TNF,CAPN3
Phagosome Formation	4.45	0.191	#NUM!	FCAR,PIK3C2B,PRKCQ,FN1,C5AR1,PIK3R5,TLR8,PRKCZ,FGFR3,TLR2,MARCKS,PLCB4,ITGA3,ITGAM,RHOQ,RHOB,RND3,TLR7,PLCB1,PLCL1,PRKD3,C3AR1,FCGR1B,FCER2,FCAMR
Calcium Signaling	1.87	0.126	-0.218	CAMK4,CAMK1,TNNI2,CACNG4,ATP2B1,TRPM8,TPM1,MYH11,GRINA,CACNA1E,CAMK2A,CASQ1,RYR1,CAMK2B,GRIK1,CACNA1G,GRIN3B,MYH14,CACNB4,ATP2A3,CREB5,PRKAR2B,ATP2B3,CACNG5,ATP2B4,CAMK2G
Differential Regulation of Cytokine Production in Intestinal Epithelial Cells by IL-17A and IL-17F	4.43	0.391	#NUM!	IL1A,CCL4,CCL2,IL12B,IL1B,CXCL1,DEFB1,CCL3,TNF
Th2 Pathway	7.15	0.22	-0.192	CCR3,SOCS3,CCR5,ICAM1,TNFRSF4,TGFBR1,PIK3R5,PSEN2,NFKB1,FGFR3,HLA-DRA,HLA-DMB,ICOSLG/LOC102723996,IL2RB,CCR1,RUNX3,PIK3C2B,STAT5A,PTGDR2,NOTCH3,PRKCQ,CXCR4,BHLHE41,IKZF1,IL24,STAT4,NOTCH4,CD40,CD80,IL12B,GFI1,HLA-DQA2,ACVR2A
Sertoli Cell-Sertoli Cell Junction Signaling	4.25	0.168	#NUM!	NECTIN3,JAM2,SPTA1,BCAR1,MAPK11,CTNNA2,ITGA3,TUBA8,CGN,MRAS,TUBB4A,VCL,NOS2,GUCY1B1,ACTN1,SRC,TUBB3,GUCY1A1,TJP1,TUBB2A,TUBA4A,CDH1,CLDN23,PRKAR2B,CLDN1,MAPK10,GUCY1A2,MAP3K8,MAP2K3,TNF,CLDN3
Paxillin Signaling	3.78	0.185	0	ITGAD,SRC,PIK3C2B,ITGA2B,ITGA6,PIK3R5,ITGB8,MAPK11,BCAR1,ITGB7,FGFR3,ITGA3,ITGAM,ITGA11,ITGAV,MRAS,MAPK10,ITGA1,PAK5,VCL,ITGA7,ACTN1
GPCR-Mediated Nutrient Sensing in Enteroendocrine Cells	3.29	0.179	0	CACNA1G,PRKCQ,CACNG4,ADCY4,CACNB4,ADCY6,PRKCZ,GNG7,ADCY9,PLCB4,CASR,CACNA1E,PRKAR2B,TRPM5,CACNG5,LPAR5,PLCB1,PLCL1,PRKD3,GNG12
Macropinocytosis Signaling	2.88	0.184	0	SRC,PIK3C2B,PRKCQ,PIK3R5,ITGB8,NGF,PDGFC,PRKCZ,ITGB7,MET,FGFR3,HGF,MRAS,CD14,PDGFD,PRKD3
Xenobiotic Metabolism Signaling	4.03	0.145	#NUM!	MAP2K6,IL1A,CAMK1,CAMK4,CHST7,PIK3R5,NFKB1,MAPK11,CHST15,HS3ST3A1,PRKCZ,SULT1A2,FGFR3,CHST2,HMOX1,CAMK2A,ALDH1A1,CYP3A5,PPM1J,MRAS,NOS2,NFE2L2,PRKD3,AHR,CITED2,CAMK2B,PIK3C2B,ABCB1,PRKCQ,NFKB2,CYP1B1,IL4I1,HS3ST3B1,ALDH1A2,IL1B,MAP3K8,MAP2K3,CHST13,ABCC3,TNF,SULT1B1,MGST3,CAMK2G
CREB Signaling in Neurons	2.34	0.133	0	CAMK4,CACNG4,ADCY4,PIK3R5,PRKCZ,GNG7,FGFR3,CACNA1E,CAMK2A,MRAS,PLCB1,GRIK2,PLCL1,PRKD3,GNG12,CAMK2B,GRIK1,CACNA1G,PIK3C2B,PRKCQ,CACNB4,ADCY6,GRM4,CREB5,ADCY9,PLCB4,PRKAR2B,CACNG5,CAMK2G
Leptin Signaling in Obesity	2.1	0.163	0	NPY,SOCS3,PIK3C2B,ADCY4,ADCY6,PIK3R5,FGFR3,ADCY9,PLCB4,PRKAR2B,FOXO1,PLCB1,PLCL1,GHRL
Pregnenolone Biosynthesis	1.93	0.333	0	CYP46A1,CYP26B1,CYP7B1,CYP2E1
Histidine Degradation VI	1.57	0.267	0	CYP46A1,CYP26B1,CYP7B1,CYP2E1
Cardiac Hypertrophy Signaling	1.54	0.116	0.192	MAP2K6,ADRA2B,TGFBR1,CAMK4,ADCY4,PIK3R5,MAPK11,GNG7,FGFR3,CACNA1E,RHOB,MRAS,PLCB1,PLCL1,GNG12,ADRB2,PIK3C2B,MAPKAPK3,ADCY6,ADRA1D,ADCY9,PLCB4,RHOQ,PRKAR2B,RND3,MAPK10,MAP2K3,MAP3K8
P2Y Purigenic Receptor Signaling Pathway	2.78	0.157	0.218	PIK3C2B,ITGA2B,PRKCQ,ADCY4,ADCY6,PIK3R5,NFKB2,CREB5,NFKB1,PRKCZ,GNG7,FGFR3,ADCY9,P2RY2,PLCB4,PRKAR2B,MRAS,P2RY12,PLCB1,PLCL1,PRKD3,GNG12
PTEN Signaling	2.32	0.152	0.229	TGFBR1,PIK3R5,IKBKE,MAGIX,NFKB2,TNFRSF11A,CNKSR3,NFKB1,BCAR1,PRKCZ,DDR1,FGFR3,ITGA3,FOXO1,FOXO6,NGFR,NTRK1,PDGFRA,MRAS
fMLP Signaling in Neutrophils	2.17	0.147	0.243	PIK3C2B,PRKCQ,CAMK4,NFKBIE,FPR2,PIK3R5,NFKB2,NFKB1,PRKCZ,GNG7,FGFR3,PLCB4,NCF1,NFKBIA,MRAS,PLCB1,NFKBIB,PRKD3,GNG12
Communication between Innate and Adaptive Immune Cells	3.8	0.2	#NUM!	CXCL8,IL1A,TLR8,CD83,CCL3,TLR2,CXCL10,IL36G,CCL4,CD80,CD40,IL12B,CCL3L3,IL36RN,HLA-DRA,TLR7,IL1B,TNF,CCR7
Synaptic Long Term Potentiation	1.95	0.143	0.243	PPP1R14C,GRIN3B,PRKCQ,CAMK4,PPP1R3C,GRM4,CREB5,PRKCZ,GRINA,PLCB4,PRKAR2B,CAMK2A,MRAS,PLCB1,PLCL1,PRKD3,CAMK2G,CAMK2B
Fc Epsilon RI Signaling	1.68	0.136	0.258	MAP2K6,PIK3C2B,PRKCQ,PLA2G4C,PIK3R5,MAPK11,PRKCZ,FGFR3,PLA2G2D,PLA2G2F,GRAP2,LYN,MRAS,MAPK10,MAP2K3,PRKD3,TNF
T Helper Cell Differentiation	3.78	0.219	#NUM!	TGFBR1,IL21R,IFNGR2,BCL6,IL18R1,STAT4,CD80,CD40,IL12B,NGFR,HLA-DRA,HLA-DMB,IL10RA,TNFRSF1B,TNF,ICOSLG/LOC102723996
Phospholipases	2.98	0.21	0.277	PLD4,PLA2G16,HMOX1,PLCB4,PLA2G2F,PLA2G2D,PLB1,PLA2G4C,RARRES3,PLCB1,PLCL1,PLA2G7,PLA1A
IL-17A Signaling in Airway Cells	3.43	0.205	0.302	PIK3C2B,NFKBIE,PIK3R5,CCL20,IKBKE,NFKB2,NFKB1,MAPK11,CXCL6,FGFR3,CXCL3,NFKBIA,MAPK10,MUC5AC,CXCL1,NFKBIB
Germ Cell-Sertoli Cell Junction Signaling	3.71	0.162	#NUM!	MAP2K6,TGFBR1,NECTIN3,PIK3R5,BCAR1,FGFR3,CTNNA2,ITGA3,RHOB,TUBA8,MRAS,TUBB4A,VCL,ACTN1,SRC,PIK3C2B,TUBB3,TJP1,TUBB2A,TUBA4A,ITGA6,CDH1,RHOQ,RND3,MAPK10,PAK5,MAP3K8,MAP2K3,TNF
Heparan Sulfate Biosynthesis (Late Stages)	1.42	0.145	0.302	PNPLA7,CHST2,HS3ST3B1,CHST7,CHST13,PLA1A,CHST15,HS3ST3A1,SULT1B1,EXTL1,SULT1A2
Gustation Pathway	3.68	0.169	#NUM!	PDE6G,CACNG4,ADCY4,P2RX1,GNG7,SCNN1A,CACNA1E,PDE7B,SMPDL3B,CACNA1G,PDE9A,CACNB4,ADCY6,P2RX5,PDE4B,PDE6H,PDE8A,ADCY9,P2RY2,PRKAR2B,P2RY14,TRPM5,CACNG5,P2RY12,P2RX6,P2RX7
IL-9 Signaling	2.61	0.222	0.333	FGFR3,PIK3C2B,STAT5A,SOCS3,CISH,PIK3R5,BCL3,NFKB2,NFKB1,TNF
IL-12 Signaling and Production in Macrophages	3.66	0.171	#NUM!	PIK3C2B,ALOX15,PRKCQ,PIK3R5,IKBKE,CEBPB,NFKB2,NFKB1,MAPK11,PRKCZ,STAT4,FGFR3,TLR2,CD40,IL12B,MAPK10,SERPINA1,S100A8,MAP3K8,NOS2,REL,IL23A,NFKBIB,PRKD3,TNF
Role of IL-17A in Psoriasis	3.57	0.462	#NUM!	CXCL8,CXCL3,CCL20,CXCL1,S100A8,CXCL6
Role of PKR in Interferon Induction and Antiviral Response	3.57	0.268	#NUM!	MAP2K6,TRAF3,NFKBIA,NFKBIE,BID,IKBKE,MAP2K3,NFKB2,NFKBIB,NFKB1,TNF
Role of NFAT in Cardiac Hypertrophy	3.31	0.147	0.354	MAP2K6,CAMK1,TGFBR1,CAMK4,LIF,CACNG4,ADCY4,PIK3R5,MAPK11,GNG7,PRKCZ,FGFR3,CAMK2A,CACNA1E,MRAS,PLCB1,PLCL1,PRKD3,GNG12,CAMK2B,CACNA1G,SRC,PIK3C2B,PRKCQ,CACNB4,ADCY6,ADCY9,PLCB4,PRKAR2B,CACNG5,MAPK10,MAP2K3,CAMK2G
VDR/RXR Activation	2.94	0.192	0.378	CXCL10,IGFBP6,CASR,TNFSF11,LRP5,SPP1,PRKCQ,FOXO1,IGFBP3,CD14,HES1,CYP27B1,CEBPB,PRKD3,PRKCZ
Differential Regulation of Cytokine Production in Macrophages and T Helper Cells by IL-17A and IL-17F	3.53	0.389	#NUM!	CCL4,CCL2,IL12B,IL1B,CXCL1,CCL3,TNF
FcγRIIB Signaling in B Lymphocytes	1.43	0.141	0.378	BLNK,CACNA1G,FGFR3,PIK3C2B,CACNA1E,CACNG4,CACNB4,CACNG5,LYN,PIK3R5,MAPK10,MRAS
tRNA Splicing	1.33	0.167	0.378	PDE8A,PDE6G,PDE7B,PDE9A,SMPDL3B,PDE4B,PDE6H
Role of MAPK Signaling in the Pathogenesis of Influenza	3.43	0.205	#NUM!	MAP2K6,PLA2G16,PLA2G4C,MAPK11,PLA2G7,CXCL10,PLA2G2D,PLA2G2F,CCL2,PLB1,MRAS,MAPK10,RARRES3,MAP2K3,PTGS2,TNF
GP6 Signaling Pathway	5.21	0.201	0.392	COL8A2,ITGA2B,CAMK4,COL9A3,PIK3R5,COL8A1,COL26A1,PRKCZ,FGFR3,COL6A1,LAMB1,COL22A1,PRKD3,RASGRP2,COL19A1,PIK3C2B,PRKCQ,COL9A1,COL6A2,COL5A3,COL21A1,GRAP2,LYN,LAMA3,COL24A1,COL6A5,COL7A1
Gαs Signaling	6.42	0.236	0.408	HCAR3,PTGDR,ADCY4,CHRM3,GNG7,HTR7,MRAS,HCK,RYR1,CNGB3,HCAR2,GNG12,PTGER4,ADRB2,SRC,PTGIR,ADCY6,DRD5,CREB5,ADCY9,GPER1,PRKAR2B,ADD3,VIPR1,PTGER2,ADORA2A
Molecular Mechanisms of Cancer	3.38	0.129	#NUM!	RAPGEF1,TGFBR1,BMP4,ADCY4,FGFR3,ITGA3,CTNNA2,CAMK2A,RHOB,MRAS,PLCB1,NFKBIB,PRKD3,BIRC3,SMAD1,PIK3C2B,PRKCQ,BMP8B,NFKB2,ADCY9,CDK15,CDH1,CCND2,RHOQ,RND3,ARHGEF16,MAPK10,PAK5,MAP2K3,CAMK2G,MAP2K6,NFKBIE,PIK3R5,PSEN2,HIF1A,NFKB1,MAPK11,FAS,PRKCZ,NFKBIA,BID,CAMK2B,SRC,LRP5,ADCY6,PLCB4,PRKAR2B,FOXO1,RASGRP1,BMP6,WNT5A
Dopamine-DARPP32 Feedback in cAMP Signaling	2.24	0.14	0.426	PPP1R14C,GRIN3B,CAMK4,PRKCQ,GUCY1A1,PPP1R3C,ADCY4,ADCY6,ATP2A3,DRD5,CREB5,PRKCZ,GRINA,ADCY9,PLCB4,CACNA1E,PRKAR2B,PPM1J,GUCY1A2,PLCB1,PLCL1,PRKD3,GUCY1B1
Notch Signaling	3.22	0.263	0.447	NOTCH4,NOTCH3,DTX1,DTX4,MAML3,LFNG,PSEN2,HES1,HEY2,DLL4
Renin-Angiotensin Signaling	2.55	0.156	0.5	PIK3C2B,PRKCQ,ADCY4,ADCY6,PIK3R5,NFKB2,NFKB1,MAPK11,PRKCZ,FGFR3,ADCY9,PRKAR2B,CCL2,MRAS,MAPK10,PAK5,PTGER2,TNF,PRKD3,ACE
Ephrin Receptor Signaling	2.08	0.134	0.5	RAPGEF1,SRC,GRIN3B,NGEF,KALRN,PTPN13,CXCR4,EPHA1,CXCL12,VEGFC,CREB5,BCAR1,PDGFC,GNG7,GRINA,ITGA3,EPHB1,EFNB1,EFNA5,MRAS,EPHB3,PAK5,PDGFD,GNG12
Acute Myeloid Leukemia Signaling	1.93	0.152	0.535	MAP2K6,CSF3R,PIK3C2B,STAT5A,FLT3,PIK3R5,NFKB2,NFKB1,FGFR3,CCNA1,MRAS,KIT,MAP2K3,TCF7L2,PIM2
ErbB Signaling	1.44	0.135	0.535	MAP2K6,PIK3C2B,PRKCQ,PIK3R5,MAPK11,PRKCZ,FGFR3,NRG1,FOXO1,MRAS,MAPK10,PAK5,MAP2K3,PRKD3
Heparan Sulfate Biosynthesis	1.5	0.145	0.577	PNPLA7,CHST2,HS3ST3B1,CHST7,CHST13,B3GAT2,PLA1A,CHST15,HS3ST3A1,SULT1B1,EXTL1,SULT1A2
CCR5 Signaling in Macrophages	3.33	0.189	0.632	CACNA1G,CCR5,PRKCQ,CAMK4,CACNG4,CACNB4,CCL3,MAPK11,PRKCZ,FAS,GNG7,CCL4,CACNA1E,CACNG5,MRAS,MAPK10,PRKD3,GNG12
Neurotrophin/TRK Signaling	1.5	0.145	0.632	MAP2K6,FGFR3,PIK3C2B,SPRY2,NGFR,NTRK1,PIK3R5,MRAS,SORCS1,MAP2K3,NGF,CREB5
Endothelin-1 Signaling	6.15	0.189	0.667	ADCY4,PIK3R5,PLA2G7,MAPK11,PRKCZ,FGFR3,HMOX1,PLA2G2F,EDN1,PLB1,CASQ1,MRAS,PLCB1,ECE1,NOS2,PLCL1,PRKD3,GUCY1B1,PLA2G16,PIK3C2B,SRC,PRKCQ,GUCY1A1,EDNRB,PLA2G4C,ADCY6,PLD4,ADCY9,PLCB4,PLA2G2D,MAPK10,GUCY1A2,RARRES3,EDNRA,PTGS2,PTGER2,CASP5
Gap Junction Signaling	3.19	0.149	#NUM!	DBN1,ADCY4,PIK3R5,PRKCZ,FGFR3,TUBA8,MRAS,PLCB1,TUBB4A,GRIK2,PLCL1,PRKD3,GJB2,GUCY1B1,GRIK1,PIK3C2B,SRC,TUBB3,PRKCQ,GUCY1A1,TJP1,TUBB2A,TUBA4A,ADCY6,ADCY9,PLCB4,PRKAR2B,GJA3,GUCY1A2,NPR2
iCOS-iCOSL Signaling in T Helper Cells	4	0.187	0.688	PIK3C2B,PRKCQ,CAMK4,NFKBIE,PIK3R5,IKBKE,NFKB2,NFKB1,FGFR3,CAMK2A,NFKBIA,CD80,CD40,GRAP2,ZAP70,HLA-DMB,HLA-DRA,PLEKHA1,NFKBIB,ICOSLG/LOC102723996,CAMK2G,CAMK2B,IL2RB
STAT3 Pathway	3.33	0.184	0.688	SOCS1,SRC,SOCS3,IL1A,TGFBR1,TNFRSF11A,MAPK11,DDR1,FGFR3,HGF,NGFR,NTRK1,CISH,PDGFRA,MRAS,MAPK10,IL1B,BMP6,IFNAR1
Dermatan Sulfate Biosynthesis (Late Stages)	1.56	0.174	0.707	CHST2,HS3ST3B1,CHST7,CHST13,CHST15,HS3ST3A1,SULT1B1,SULT1A2
IL-17 Signaling	3.11	0.187	#NUM!	MAP2K6,PIK3C2B,CXCL8,CXCL11,PIK3R5,CEBPB,NFKB1,MAPK11,FGFR3,CXCL10,CCL2,MRAS,MAPK10,MAP2K3,CXCL1,PTGS2,NOS2
HIF1α Signaling	3.11	0.169	#NUM!	PIK3C2B,MMP7,MMP16,MMP15,PIK3R5,VEGFC,HIF1A,MMP25,MAPK11,PDGFC,FGFR3,MMP23B,EDN1,MMP8,MRAS,MAPK10,EGLN3,MMP12,NOS2,MMP1,MMP9
Chondroitin Sulfate Biosynthesis (Late Stages)	1.41	0.163	0.707	CHST2,HS3ST3B1,CHST7,CHST13,CHST15,HS3ST3A1,SULT1B1,SULT1A2
NF-κB Signaling	8.67	0.219	0.781	MAP2K6,SIGIRR,IL1A,TRAF3,BMP4,TGFBR1,NFKBIE,TLR8,PIK3R5,TNFAIP3,NGF,NFKB1,PRKCZ,FGFR3,IL36G,TNIP1,NFKBIA,NGFR,NTRK1,PDGFRA,TLR7,MRAS,TNFRSF1B,NFKBIB,PIK3C2B,TNFSF11,PRKCQ,RELB,NFKB2,TNFRSF11A,DDR1,TLR2,CD40,CARD11,LTA,IL36RN,PELI1,ZAP70,IL1B,MAP3K8,TNF
Complement System	2.11	0.216	0.816	C5AR1,C3,ITGAM,C1S,C1QC,CFH,C1QB,C3AR1
CD28 Signaling in T Helper Cells	1.76	0.136	0.832	PIK3C2B,PRKCQ,CAMK4,NFKBIE,PIK3R5,IKBKE,NFKB2,NFKB1,FGFR3,NFKBIA,CD80,CARD11,GRAP2,ZAP70,HLA-DMB,HLA-DRA,MAPK10,NFKBIB
Sperm Motility	3.78	0.181	0.853	CACNA1G,PLA2G16,PRKCQ,CAMK4,GUCY1A1,PLA2G4C,PDE4B,FRK,PLA2G7,PRKCZ,PLCB4,PRKAR2B,PLA2G2F,PLA2G2D,PLB1,GUCY1A2,MRAS,RARRES3,PLCB1,CNGB3,PLCL1,PRKD3,GUCY1B1
nNOS Signaling in Skeletal Muscle Cells	2.94	0.244	#NUM!	CACNA1G,CAMK4,CACNA1E,CACNG4,SNTA1,CACNB4,CACNG5,DMD,RYR1,CAPN3
IL-7 Signaling Pathway	1.89	0.154	0.905	PIK3C2B,STAT5A,SOCS1,PIK3R5,BCL6,IL7,MAPK11,FGFR3,IL7R,MET,FOXO1,FOXO6,HGF,LYN
Erythropoietin Signaling	2.88	0.184	#NUM!	SOCS1,STAT5A,SRC,SOCS3,PIK3C2B,PRKCQ,NFKBIE,PIK3R5,NFKB2,NFKB1,PRKCZ,FGFR3,NFKBIA,MRAS,NFKBIB,PRKD3
GM-CSF Signaling	1.31	0.139	0.905	FGFR3,PIK3C2B,CAMK2A,CISH,LYN,PIK3R5,MRAS,HCK,BCL2A1,CAMK2G,CAMK2B
Synaptic Long Term Depression	3.67	0.161	0.928	CACNG4,PLA2G7,PRKCZ,CACNA1E,PLA2G2F,PLB1,PPM1J,MRAS,PLCB1,RYR1,PLCL1,NOS2,PRKD3,GUCY1B1,CACNA1G,PLA2G16,PRKCQ,GUCY1A1,CACNB4,PLA2G4C,PPP1R17,GRM4,PLCB4,PLA2G2D,CACNG5,LYN,GUCY1A2,RARRES3,NPR2
nNOS Signaling in Neurons	3.02	0.234	1	NOS1AP,CAPN6,GRIN3B,CAMK2A,CAMK4,PRKCQ,CAPN11,PRKD3,PRKCZ,GRINA,CAPN3
Remodeling of Epithelial Adherens Junctions	2.54	0.188	1	MET,SRC,CDH1,CTNNA2,TUBB3,TUBA8,HGF,TUBB2A,TUBA4A,DNM3,TUBB4A,VCL,ACTN1
Glutamate Receptor Signaling	2.31	0.193	1	GRIN3B,SLC1A4,CAMK4,SLC17A7,SLC1A3,GRIK2,GRM4,SLC1A7,GNG7,GRINA,GRIK1
Nitric Oxide Signaling in the Cardiovascular System	1.76	0.142	1	PIK3C2B,PRKCQ,CAMK4,GUCY1A1,PIK3R5,VEGFC,ATP2A3,PDGFC,PRKCZ,BDKRB2,FGFR3,CACNA1E,PRKAR2B,GUCY1A2,PRKD3,GUCY1B1
Chondroitin Sulfate Biosynthesis	1.45	0.158	1	CHST2,HS3ST3B1,CHST7,CHST13,B3GAT2,CHST15,HS3ST3A1,SULT1B1,SULT1A2
Dermatan Sulfate Biosynthesis	1.37	0.153	1	CHST2,HS3ST3B1,CHST7,CHST13,B3GAT2,CHST15,HS3ST3A1,SULT1B1,SULT1A2
Gαq Signaling	3.75	0.168	1.043	CAMK4,NFKBIE,PIK3R5,NFKB1,CHRM3,PRKCZ,GNG7,FGFR3,HMOX1,NFKBIA,RHOB,MRAS,PLCB1,NFKBIB,PRKD3,AVPR1B,GNG12,PIK3C2B,PRKCQ,RGS4,IKBKE,NFKB2,ADRA1D,PLD4,PLCB4,RHOQ,RND3
Epithelial Adherens Junction Signaling	2.74	0.153	#NUM!	RAPGEF1,SRC,TUBB3,NOTCH3,TGFBR1,MYH14,NECTIN3,SNAI1,TUBB2A,TUBA4A,MYH11,MET,CDH1,CTNNA2,NOTCH4,TUBA8,HGF,MRAS,TUBB4A,VCL,TCF7L2,ACVR2A,ACTN1
LPS/IL-1 Mediated Inhibition of RXR Function	3.42	0.149	1.069	IL1A,SLC27A2,CHST7,CHST15,HS3ST3A1,ABCA1,SULT1A2,ABCB9,CHST2,IL36G,ALDH1A1,CYP3A5,NGFR,ABCB11,TNFRSF1B,ABCB1,ACOX2,NR1H3,IL18RAP,IL4I1,HS3ST3B1,FABP6,IL36RN,ALDH1A2,NR5A2,IL1B,CD14,CHST13,ABCC3,TNF,ACSL1,SULT1B1,MGST3
Melatonin Signaling	2.83	0.194	1.069	MAP2K6,PRKCQ,CAMK4,PRKCZ,PLCB4,PRKAR2B,CAMK2A,PLCB1,MAP2K3,PLCL1,PRKD3,RORB,CAMK2B,CAMK2G
PKCθ Signaling in T Lymphocytes	3.2	0.158	1.091	CACNA1G,PIK3C2B,PRKCQ,CACNG4,NFKBIE,CACNB4,PIK3R5,IKBKE,NFKB2,NFKB1,FGFR3,CAMK2A,CACNA1E,NFKBIA,CD80,GRAP2,CARD11,CACNG5,HLA-DRA,ZAP70,HLA-DMB,MRAS,MAP3K8,NFKBIB,CAMK2G,CAMK2B
CD40 Signaling	6.2	0.266	1.147	MAP2K6,PIK3C2B,TRAF3,ICAM1,NFKBIE,PIK3R5,TNFAIP3,IKBKE,NFKB2,NFKB1,MAPK11,FGFR3,NFKBIA,CD40,LTA,MAPK10,MAP2K3,PTGS2,NFKBIB,TRAF1,FCER2
Sphingosine-1-phosphate Signaling	2.32	0.152	1.147	PIK3C2B,S1PR5,ADCY4,ADCY6,PIK3R5,PDGFC,FGFR3,ADCY9,PLCB4,RHOQ,RND3,RHOB,CASQ1,PDGFRA,SPHK1,PLCB1,PLCL1,PDGFD,CASP5
Semaphorin Signaling in Neurons	2.57	0.208	#NUM!	MET,SEMA3A,PLXNA1,RND1,RHOQ,SEMA4D,RND3,FES,RHOB,DPYSL4,PAK5
Lymphotoxin β Receptor Signaling	3.15	0.209	1.155	PIK3C2B,TRAF3,VCAM1,RELB,PIK3R5,IKBKE,NFKB2,NFKB1,FGFR3,NFKBIA,LTA,CXCL1,TNFSF14,TRAF1
Activation of IRF by Cytosolic Pattern Recognition Receptors	2.43	0.19	1.155	TRAF3,NFKBIA,CD40,NFKBIE,LTA,MAPK10,IKBKE,NFKB2,NFKBIB,NFKB1,TNF,IFNAR1
Breast Cancer Regulation by Stathmin1	2.55	0.137	#NUM!	CAMK1,CAMK4,PPP1R3C,ADCY4,PIK3R5,GNG7,PRKCZ,FGFR3,CAMK2A,TUBA8,PPM1J,MRAS,PLCB1,TUBB4A,PRKD3,GNG12,CAMK2B,PIK3C2B,PPP1R14C,TUBB3,PRKCQ,TUBB2A,TUBA4A,ADCY6,ADCY9,PLCB4,PRKAR2B,ARHGEF16,CAMK2G
Type II Diabetes Mellitus Signaling	3.68	0.169	1.213	CACNA1G,SOCS1,PIK3C2B,SOCS3,PRKCQ,SLC27A2,CACNG4,NFKBIE,CACNB4,PIK3R5,IKBKE,CEBPB,NFKB2,NFKB1,PRKCZ,FGFR3,CACNA1E,NFKBIA,NGFR,CACNG5,MAPK10,TNFRSF1B,NFKBIB,PRKD3,TNF,ACSL1
April Mediated Signaling	3.12	0.256	1.265	TRAF3,NFKBIA,NFKBIE,MAPK10,IKBKE,NFKB2,NFKBIB,NFKB1,MAPK11,TRAF1
GABA Receptor Signaling	2.48	0.168	#NUM!	CACNA1G,CACNG4,GABRA4,ADCY4,CACNB4,ADCY6,GABRE,GABRB2,ADCY9,GABBR2,CACNA1E,CACNG5,MRAS,KCNQ3,GABRA1,SLC6A12
Role of Tissue Factor in Cancer	2.47	0.154	#NUM!	STAT5A,CXCL8,SRC,PIK3C2B,ITGA6,PIK3R5,VEGFC,MAPK11,FRK,FGFR3,ITGA3,LYN,HCK,ITGAV,MRAS,PLCB1,IL1B,CXCL1,MMP1,FGR
Caveolar-mediated Endocytosis Signaling	2.43	0.183	#NUM!	ITGAD,SRC,ITGA2B,ITGA3,ITGAM,ITGA11,CD48,ITGA6,ITGAV,ITGA1,ITGB8,ITGA7,ITGB7
Small Cell Lung Cancer Signaling	1.77	0.153	1.265	FGFR3,PIK3C2B,TRAF3,NFKBIA,NFKBIE,PIK3R5,BID,IKBKE,PTGS2,NFKB2,NFKBIB,NFKB1,TRAF1
Induction of Apoptosis by HIV1	4.18	0.246	1.291	NFKBIA,CXCR4,NGFR,NFKBIE,MAPK10,BID,IKBKE,NFKB2,NFKBIB,TNFRSF1B,NFKB1,TNF,BIRC3,FAS,TRAF1
MSP-RON Signaling Pathway	2.37	0.181	#NUM!	PIK3C2B,IL3RA,PIK3R5,CCR2,PRKCZ,TLR2,FGFR3,ITGAM,CCL2,IL12B,KLK1,NOS2,TNF
RANK Signaling in Osteoclasts	2.96	0.176	1.291	MAP2K6,SRC,PIK3C2B,TNFSF11,CAMK4,NFKBIE,PIK3R5,IKBKE,NFKB2,TNFRSF11A,NFKB1,MAPK11,FGFR3,NFKBIA,MAPK10,MAP3K8,NFKBIB,BIRC3
14-3-3-mediated Signaling	2.55	0.153	1.291	PIK3C2B,SRC,TUBB3,PRKCQ,TP73,TUBB2A,TUBA4A,PIK3R5,PRKCZ,FGFR3,PLCB4,FOXO1,TUBA8,MRAS,MAPK10,PLCB1,TUBB4A,PLCL1,TNF,PRKD3,AKT1S1
Death Receptor Signaling	2.18	0.161	1.291	NFKBIE,TNFRSF10B,IKBKE,NFKB2,NFKB1,FAS,NFKBIA,TNFRSF25,BID,TNFSF15,HSPB7,TNFRSF1B,NFKBIB,BIRC3,TNF
Aryl Hydrocarbon Receptor Signaling	2.08	0.142	1.291	SRC,IL1A,TP73,NFKB2,NFKB1,RARG,CYP1B1,FAS,NR2F1,CCNA1,CCND2,ALDH1A1,NFIA,ALDH1A2,IL1B,HSPB7,NFE2L2,TNF,MGST3,AHR
PEDF Signaling	2.57	0.172	1.387	PIK3C2B,ARHGAP22,NFKBIE,PIK3R5,IKBKE,NFKB2,NGF,NFKB1,MAPK11,FAS,FGFR3,NFKBIA,SOD2,MRAS,NFKBIB,TCF7L2
Phospholipase C Signaling	2.17	0.127	1.4	BLNK,CAMK4,ADCY4,NFKB1,PRKCZ,GNG7,HMOX1,ITGA3,RHOB,PLA2G2F,MRAS,PLCB1,PRKD3,GNG12,SRC,PRKCQ,PLA2G4C,ADCY6,NFKB2,CREB5,PLD4,MARCKS,ADCY9,PLCB4,RHOQ,RND3,PLA2G2D,GRAP2,ARHGEF16,ZAP70,LYN
Chemokine Signaling	4.57	0.234	1.414	CCR3,SRC,CCR5,CAMK1,CAMK4,CXCR4,CXCL12,CCL24,MAPK11,PLCB4,CCL4,CCL13,CAMK2A,CCL2,MRAS,PLCB1,CAMK2G,CAMK2B
Inflammasome pathway	4.07	0.4	1.414	NOD2,NLRP1,PYCARD,IL1B,NFKB2,NFKB1,P2RX7,CASP5
Reelin Signaling in Neurons	2.22	0.163	#NUM!	SRC,PIK3C2B,ITGA6,PIK3R5,FRK,CDK5R1,FGFR3,APBB1,ITGA3,ARHGEF16,LYN,HCK,MAPK10,ITGA1,FGR
LPS-stimulated MAPK Signaling	3.45	0.194	1.414	MAP2K6,PIK3C2B,PRKCQ,NFKBIE,PIK3R5,IKBKE,NFKB2,NFKB1,MAPK11,PRKCZ,FGFR3,NFKBIA,MRAS,MAPK10,CD14,MAP2K3,NFKBIB,PRKD3
B Cell Development	2.19	0.222	#NUM!	IL7R,SPN,CD40,CD80,HLA-DRA,HLA-DMB,RAG1,IL7
CD27 Signaling in Lymphocytes	2.57	0.208	1.414	MAP2K6,NFKBIA,NFKBIE,MAPK10,BID,IKBKE,MAP2K3,MAP3K8,NFKB2,NFKBIB,NFKB1
Role of NFAT in Regulation of the Immune Response	1.49	0.12	1.414	BLNK,PIK3C2B,PRKCQ,CAMK4,NFKBIE,PIK3R5,IKBKE,NFKB2,NFKB1,GNG7,FGFR3,PLCB4,NFKBIA,CD80,ZAP70,HLA-DMB,HLA-DRA,LYN,MRAS,PLCB1,NFKBIB,GNG12,FCGR1B
IL-8 Signaling	4.54	0.167	1.461	ICAM1,PIK3R5,NFKB1,PDGFC,GNG7,PRKCZ,FGFR3,HMOX1,RHOB,CXCR2,MRAS,ITGAV,CXCL1,NFKBIB,PRKD3,GNG12,CXCL8,SRC,PIK3C2B,VCAM1,PRKCQ,VEGFC,IKBKE,PLD4,CDH1,RHOQ,ITGAM,CCND2,MPO,RND3,MAPK10,PTGS2,MMP9,IRAK2
Bladder Cancer Signaling	2.14	0.16	#NUM!	CXCL8,MMP7,MMP16,MMP15,VEGFC,MMP25,PDGFC,FGFR3,CDH1,MMP23B,MMP8,MRAS,MMP12,MMP1,MMP9
Role of JAK1 and JAK3 in γc Cytokine Signaling	2.12	0.169	#NUM!	BLNK,SOCS3,PIK3C2B,STAT5A,SOCS1,FES,IL21R,PIK3R5,IL7,FGFR3,IL7R,MRAS,IL2RB
p38 MAPK Signaling	3.3	0.175	1.528	MAP2K6,IL1A,TGFBR1,TIFA,MAPKAPK3,PLA2G4C,CREB5,MAPK11,FAS,IL18RAP,IL36G,PLA2G2D,PLA2G2F,DUSP1,IL36RN,IL1B,MAP2K3,HSPB7,TNFRSF1B,TNF,IRAK2
Th1 Pathway	6.67	0.222	1.569	MAP2K6,SOCS1,SOCS3,CCR5,ICAM1,PIK3R5,PSEN2,NFKB1,IL18R1,FGFR3,HLA-DMB,HLA-DRA,CD274,ICOSLG/LOC102723996,RUNX3,PIK3C2B,TNFSF11,NOTCH3,PRKCQ,IFNGR2,STAT4,NOTCH4,CD40,CD80,IL12B,LTA,IL10RA,HLA-DQA2,DLL4,IFNAR1
Androgen Signaling	1.34	0.124	1.604	CACNA1G,SRC,PRKCQ,CAMK4,CACNG4,CACNB4,NFKB2,NFKB1,PRKCZ,GNG7,TGFB1I1,CACNA1E,PRKAR2B,CACNG5,MRAS,PRKD3,GNG12
Oncostatin M Signaling	1.43	0.175	1.633	MT2A,STAT5A,EPAS1,MRAS,OSMR,PLAU,MMP1
Role of Cytokines in Mediating Communication between Immune Cells	2.02	0.185	#NUM!	CXCL8,IL36G,IL1A,IL12B,IL32,IL36RN,IL1B,IL23A,IL24,TNF
Glucocorticoid Receptor Signaling	1.96	0.116	#NUM!	ICAM1,TGFBR1,POU2F2,SGK1,KRT7,NFKBIE,PIK3R5,CCL3,NFKB1,MAPK11,FGFR3,CXCL3,CCL13,NFKBIA,CCL2,MRAS,NOS2,FKBP5,NFKBIB,MMP1,ADRB2,KRT14,KRT16,CXCL8,PIK3C2B,STAT5A,VCAM1,KRT17,IKBKE,KRT80,CEBPB,TAF4B,VIPR1,DUSP1,MAPK10,IL1B,PTGS2,PLAU,KRT15,TNF
IL-1 Signaling	4	0.207	1.698	MAP2K6,IL1A,ADCY4,NFKBIE,ADCY6,IKBKE,NFKB2,NFKB1,MAPK11,GNG7,ADCY9,PRKAR2B,NFKBIA,MRAS,MAPK10,MAP2K3,NFKBIB,GNG12,IRAK2
NF-κB Activation by Viruses	3.45	0.194	1.698	PIK3C2B,CCR5,PRKCQ,NFKBIE,ITGA6,PIK3R5,IKBKE,NFKB2,NFKB1,PRKCZ,FGFR3,ITGA3,NFKBIA,ITGAV,MRAS,ITGA1,NFKBIB,PRKD3
Opioid Signaling Pathway	5.24	0.166	1.718	MAP2K6,CAMK1,CAMK4,CACNG4,ADCY4,NFKB1,GNG7,PRKCZ,OPRL1,GRINA,CAMK2A,NFKBIA,CACNA1E,MRAS,HCK,PLCB1,RGS14,RYR1,PRKD3,FGR,CAMK2B,CACNA1G,SRC,GRIN3B,PRKCQ,GRK3,CACNB4,ADCY6,RGS4,NFKB2,CREB5,RGS6,FRK,ADCY9,PRKAR2B,CACNG5,LYN,PNOC,RGS8,MAP2K3,CAMK2G
MIF Regulation of Innate Immunity	4.02	0.279	1.732	NFKBIA,PLA2G2F,PLA2G2D,NFKBIE,PLA2G4C,MAPK10,CD14,PTGS2,NFKB2,NFKBIB,NOS2,NFKB1
Role of JAK family kinases in IL-6-type Cytokine Signaling	1.92	0.24	#NUM!	SOCS1,STAT5A,SOCS3,MAPK10,OSMR,MAPK11
Regulation of the Epithelial-Mesenchymal Transition Pathway	1.9	0.128	#NUM!	MAP2K6,ID2,TGFBR1,PIK3R5,TWIST1,PSEN2,HIF1A,NFKB1,FGFR3,HGF,MRAS,PIK3C2B,NOTCH3,TWIST2,SNAI1,NFKB2,MET,CDH1,NOTCH4,MAP2K3,PDGFD,TCF7L2,CLDN3,MMP9,WNT5A
Graft-versus-Host Disease Signaling	1.9	0.188	#NUM!	IL36G,IL1A,CD80,HLA-DRA,HLA-DMB,IL36RN,IL1B,TNF,FAS
MIF-mediated Glucocorticoid Regulation	3.53	0.286	1.897	NFKBIA,PLA2G2F,PLA2G2D,NFKBIE,PLA2G4C,CD14,PTGS2,NFKB2,NFKBIB,NFKB1
TNFR1 Signaling	2.78	0.22	1.897	NFKBIA,NFKBIE,BID,TNFAIP3,IKBKE,PAK5,NFKB2,NFKBIB,NFKB1,BIRC3,TNF
Leukocyte Extravasation Signaling	8.54	0.209	1.947	MMP7,ICAM1,SPN,MMP16,CTNNA3,MMP15,JAM2,PIK3R5,CXCL12,MMP25,BCAR1,MAPK11,PRKCZ,FGFR3,CTNNA2,ITGA3,MMP8,VCL,MMP12,PRKD3,DLC1,MMP1,ACTN1,TIMP2,PIK3C2B,SRC,VCAM1,PRKCQ,CXCR4,ITGA6,ARHGAP5,NCF1,MMP23B,CLDN23,ITGAM,CDH5,CLDN1,ICAM3,RASGRP1,CD44,MAPK10,ITGA1,CLDN3,MMP9
Tight Junction Signaling	1.86	0.132	#NUM!	TGFBR1,TJP1,MYH14,NECTIN3,JAM2,MYH11,NFKB2,CASK,CNKSR3,NFKB1,SNAP25,PRKCZ,CLDN23,PRKAR2B,CLDN1,NGFR,PPM1J,CGN,VCL,TNFRSF1B,TNF,CLDN3
Acute Phase Response Signaling	3.84	0.165	1.961	MAP2K6,SOCS1,SOCS3,IL1A,FN1,NFKBIE,NFKB1,MAPK11,HMOX1,IL36G,NFKBIA,SOD2,NGFR,MRAS,OSMR,SERPINA1,NFKBIB,TNFRSF1B,C3,C1S,IKBKE,NFKB2,CEBPB,HP,RBP7,IL36RN,IL1B,MAP2K3,TNF
Cellular Effects of Sildenafil (Viagra)	1.79	0.137	#NUM!	CAMK4,GUCY1A1,CACNG4,ADCY4,MYH14,ADCY6,MYH11,PDE4B,ADCY9,PLCB4,CACNA1E,PRKAR2B,CACNG5,GUCY1A2,PLCB1,KCNQ3,PLCL1,GUCY1B1
ILK Signaling	3.34	0.152	1.961	MAP2K6,FN1,PIK3R5,HIF1A,MYH11,ITGB8,NFKB1,PDGFC,ITGB7,FGFR3,TGFB1I1,RHOB,PPM1J,VCL,NOS2,ACTN1,PIK3C2B,LIMS2,MYH14,SNAI1,VEGFC,NFKB2,CREB5,CDH1,RHOQ,RND3,MAPK10,PTGS2,TNF,MMP9
Thrombin Signaling	2.3	0.133	1.961	CAMK1,CAMK4,ADCY4,PIK3R5,NFKB1,MAPK11,PRKCZ,GNG7,FGFR3,CAMK2A,RHOB,MRAS,PLCB1,PLCL1,PRKD3,GNG12,CAMK2B,SRC,PIK3C2B,PRKCQ,ADCY6,NFKB2,ADCY9,PLCB4,RHOQ,RND3,ARHGEF16,CAMK2G
Tec Kinase Signaling	3.73	0.165	2.2	PIK3R5,NFKB1,FAS,GNG7,PRKCZ,FGFR3,ITGA3,RHOB,MRAS,HCK,PRKD3,GNG12,FGR,STAT5A,SRC,PIK3C2B,PRKCQ,TNFRSF10B,NFKB2,FRK,STAT4,RHOQ,RND3,TNFRSF25,LYN,MAPK10,PAK5,TNF
Colorectal Cancer Metastasis Signaling	5.69	0.169	2.214	MMP7,TGFBR1,MMP16,ADCY4,MMP15,PIK3R5,TLR8,MMP25,NFKB1,PDGFC,GNG7,PTGER1,FGFR3,RHOB,MMP8,TLR7,MRAS,NOS2,MMP12,MMP1,GNG12,PTGER4,PIK3C2B,SRC,LRP5,GRK3,ADCY6,VEGFC,NFKB2,TLR2,ADCY9,CDH1,MMP23B,RHOQ,PRKAR2B,RND3,MAPK10,PTGS2,PTGER2,TNF,MMP9,TCF7L2,WNT5A
L-serine Degradation	1.74	0.667	#NUM!	SDS,SDSL
IL-17A Signaling in Gastric Cells	4.09	0.36	2.236	CXCL10,CXCL8,CXCL11,MAPK10,CCL20,CXCL1,NFKB1,MAPK11,TNF
Regulation of IL-2 Expression in Activated and Anergic T Lymphocytes	1.73	0.151	#NUM!	TGFBR1,NFKBIA,CAMK4,CD80,CARD11,NFKBIE,ZAP70,MAPK10,MRAS,IKBKE,NFKB2,NFKBIB,NFKB1
Serotonin Receptor Signaling	1.72	0.186	#NUM!	ADCY9,GCH1,HTR1B,ADCY4,HTR7,ADCY6,SLC18A1,IL4I1
Human Embryonic Stem Cell Pluripotency	1.72	0.133	#NUM!	PIK3C2B,TGFBR1,BMP4,S1PR5,BMP8B,PIK3R5,NGF,PDGFC,FGFR3,FOXO1,NTRK1,PDGFRA,MRAS,SPHK1,BMP6,PDGFD,SMAD1,TCF7L2,WNT5A
Docosahexaenoic Acid (DHA) Signaling	1.68	0.173	#NUM!	FGFR3,ALOX15,PIK3C2B,FOXO1,BIK,PIK3R5,BID,IL1B,BCL2A1
Tryptophan Degradation to 2-amino-3-carboxymuconate Semialdehyde	1.68	0.375	#NUM!	TDO2,IDO2,KYNU
B Cell Receptor Signaling	2.79	0.144	2.268	MAP2K6,BLNK,CAMK4,POU2F2,NFKBIE,PIK3R5,NFKB1,BCL6,MAPK11,FGFR3,NFKBIA,CAMK2A,CD22,MRAS,NFKBIB,CAMK2B,PIK3C2B,PRKCQ,IKBKE,NFKB2,CREB5,FOXO1,LYN,MAP2K3,MAP3K8,PIK3AP1,BCL2A1,CAMK2G
CXCR4 Signaling	2.32	0.14	2.294	PIK3C2B,SRC,PRKCQ,CXCR4,ADCY4,PIK3R5,CXCL12,ADCY6,BCAR1,PRKCZ,GNG7,FGFR3,ADCY9,PLCB4,RHOQ,RND3,RHOB,LYN,MRAS,MAPK10,PLCB1,PAK5,PRKD3,GNG12
Glioma Invasiveness Signaling	1.78	0.158	2.309	FGFR3,PIK3C2B,RHOQ,RND3,RHOB,CD44,PIK3R5,MRAS,ITGAV,PLAU,MMP9,TIMP2
TNFR2 Signaling	5.85	0.4	2.333	NFKBIA,NFKBIE,LTA,TNFAIP3,IKBKE,NFKB2,NFKBIB,TNFRSF1B,NFKB1,BIRC3,TNF,TRAF1
Thyroid Cancer Signaling	1.56	0.174	#NUM!	CXCL8,CDH1,NTRK1,MRAS,CXCL12,NGF,RET,TCF7L2
IL-6 Signaling	6.74	0.224	2.414	MAP2K6,SOCS1,SOCS3,IL1A,NFKBIE,PIK3R5,NFKB1,MAPK11,FGFR3,IL36G,NFKBIA,NGFR,MRAS,NFKBIB,TNFRSF1B,ABCB1,PIK3C2B,CXCL8,TNFAIP6,IKBKE,NFKB2,CEBPB,IL18RAP,IL36RN,MAPK10,IL1B,CD14,MAP2K3,HSPB7,TNF
PI3K Signaling in B Lymphocytes	3.34	0.169	2.558	BLNK,C3,CAMK4,ATF5,NFKBIE,IKBKE,NFKB2,NFKB1,PRKCZ,PLCB4,NFKBIA,CAMK2A,CD180,CD40,LYN,MRAS,PLCB1,PIK3AP1,PLEKHA1,PLCL1,NFKBIB,CAMK2G,CAMK2B
IL-15 Signaling	1.54	0.146	#NUM!	FGFR3,CXCL8,PIK3C2B,STAT5A,VCAM1,PIK3R5,MRAS,NFKB2,NFKB1,MAPK11,TNF,IL2RB
Sucrose Degradation V (Mammalian)	1.53	0.333	#NUM!	ALDOB,KHK,GALM
4-1BB Signaling in T Lymphocytes	3.89	0.312	2.646	TNFRSF9,NFKBIA,NFKBIE,MAPK10,IKBKE,NFKB2,NFKBIB,NFKB1,MAPK11,TRAF1
B Cell Activating Factor Signaling	2.94	0.244	2.646	TRAF3,NFKBIA,NFKBIE,MAPK10,IKBKE,NFKB2,NFKBIB,NFKB1,MAPK11,TRAF1
Adrenomedullin signaling pathway	5.49	0.18	2.667	MAP2K6,ADM,IL1A,CAMK4,ADCY4,PIK3R5,HIF1A,NFKB1,MAPK11,FGFR3,IL36G,TFAP2A,MRAS,PLCB1,KCNQ3,CFH,PLCL1,GUCY1B1,PIK3C2B,TFAP2C,C3,GUCY1A1,ADCY6,CEBPB,NFKB2,ADCY9,PLCB4,PRKAR2B,LTA,IL36RN,MAPK10,GUCY1A2,IL1B,MAP2K3,TNF,NPR2
Netrin Signaling	1.49	0.154	#NUM!	CACNA1G,PRKAR2B,CACNA1E,CACNG4,CACNB4,CACNG5,ABLIM2,RYR1,NTN1,ENAH
Type I Diabetes Mellitus Signaling	5.78	0.225	2.683	MAP2K6,SOCS1,SOCS3,NFKBIE,IFNGR2,IKBKE,NFKB2,NFKB1,MAPK11,FAS,NFKBIA,CD80,IL12B,NGFR,LTA,HLA-DRA,HLA-DMB,MAPK10,BID,IL1B,MAP2K3,NOS2,TNFRSF1B,NFKBIB,TNF
iNOS Signaling	3.81	0.267	2.714	NFKBIA,CAMK4,NFKBIE,IFNGR2,CD14,IKBKE,NFKB2,NFKBIB,NOS2,NFKB1,MAPK11,IRAK2
Role of Pattern Recognition Receptors in Recognition of Bacteria and Viruses	6	0.212	2.837	IL1A,LIF,TLR8,PIK3R5,C1QC,C1QB,NFKB1,PRKCZ,FGFR3,TICAM1,TLR7,CLEC6A,RIPK2,PRKD3,PTX3,CXCL8,PIK3C2B,C5AR1,PRKCQ,C3,NFKB2,TLR2,NOD2,IL12B,LTA,MAPK10,IL1B,TNF,C3AR1
Toll-like Receptor Signaling	6.51	0.276	2.84	MAP2K6,SIGIRR,IL1A,TLR8,TNFAIP3,NFKB2,NFKB1,MAPK11,TLR2,IL36G,NFKBIA,IL12B,TICAM1,IL36RN,TLR7,IL1B,CD14,MAP2K3,TNF,IRAK2,TRAF1
Osteoarthritis Pathway	7.98	0.203	2.92	TGFBR1,FN1,ITLN1,HES1,HIF1A,NFKB1,PDGFC,SLC39A8,FGFR3,CTNNA2,ITGA3,CASR,CXCR2,MTF1,CASQ1,SPHK1,NAMPT,S100A8,NOS2,MMP12,TNFRSF1B,SMAD1,ALPL,MMP1,ADAMTS4,CXCL8,EPAS1,SPP1,DDIT4,DCN,VEGFC,CEBPB,NFKB2,CREB5,IL18RAP,TLR2,IL1B,PTGS2,TNF,CASP5,P2RX7,TCF7L2,MMP9
Production of Nitric Oxide and Reactive Oxygen Species in Macrophages	3.81	0.16	2.921	PPP1R3C,NFKBIE,PIK3R5,NFKB1,MAPK11,PRKCZ,FGFR3,NFKBIA,RHOB,NGFR,PPM1J,SERPINA1,S100A8,NOS2,NFKBIB,TNFRSF1B,PRKD3,PIK3C2B,PPP1R14C,PRKCQ,IFNGR2,IKBKE,NFKB2,TLR2,NCF1,RHOQ,MPO,RND3,MAPK10,MAP3K8,TNF
Tumoricidal Function of Hepatic Natural Killer Cells	1.42	0.208	#NUM!	SERPINB9,ICAM1,BID,LYVE1,FAS
Role of JAK1, JAK2 and TYK2 in Interferon Signaling	1.42	0.208	#NUM!	SOCS1,IFNGR2,NFKB2,NFKB1,IFNAR1
Role of IL-17F in Allergic Inflammatory Airway Diseases	2.54	0.217	3	CXCL10,CXCL8,CCL4,CCL2,IL1B,CXCL1,NFKB2,CREB5,NFKB1,CXCL6
Cholecystokinin/Gastrin-mediated Signaling	3.56	0.187	3.13	MAP2K6,SRC,IL1A,PRKCQ,BCAR1,PRKCZ,IL36G,PLCB4,RHOQ,RND3,RHOB,IL36RN,MRAS,MAPK10,PLCB1,IL1B,MAP2K3,PTGS2,PRKD3,TNF
Glycine Betaine Degradation	1.4	0.3	#NUM!	SHMT1,SDS,SDSL
Neuroinflammation Signaling Pathway	10.4	0.196	3.159	TRAF3,TGFBR1,TLR8,CXCL12,CX3CR1,FGFR3,CXCL10,SOD2,BIRC3,PIK3C2B,CXCL8,BIRC7,BACE1,NFKB2,CREB5,TLR2,PLA2G2D,CD40,MAPK10,KLK1,TNF,SLC6A12,ICAM1,PYCARD,GABRA4,PIK3R5,SLC1A3,PSEN2,NFKB1,CCL3,NGF,MAPK11,FAS,GRINA,GABRB2,HMOX1,CCL2,PLA2G2F,TICAM1,HLA-DRA,HLA-DMB,TLR7,NOS2,GABRA1,NFE2L2,GRIN3B,VCAM1,PLA2G4C,IFNGR2,IKBKE,GABRE,GABBR2,CD80,IL12B,TREM2,IL1B,PTGS2,P2RX7,MMP9,ACVR2A,IRAK2
Wnt/Ca+ pathway	1.57	0.159	3.162	PDE6G,PLCB4,CAMK2A,PLCB1,NFKB2,PLCL1,CREB5,NFKB1,PDE6H,WNT5A
HMGB1 Signaling	4.44	0.187	3.53	MAP2K6,IL1A,ICAM1,LIF,PIK3R5,NFKB1,MAPK11,FGFR3,CCL2,RHOB,NGFR,MRAS,TNFRSF1B,PIK3C2B,CXCL8,VCAM1,IFNGR2,NFKB2,RHOQ,RND3,IL12B,LTA,MAPK10,IL1B,MAP2K3,TNF
Iron homeostasis signaling pathway	1.34	0.124	#NUM!	STAT5A,ATP6V1C2,EPAS1,BMP4,BMP8B,ATP6V0D2,HIF1A,SLC39A14,LYRM4,HMOX1,HP,PDGFRA,SLC11A2,BMP6,SMAD1,SLC11A1,FTH1
TREM1 Signaling	5.96	0.267	3.578	SIGIRR,STAT5A,CXCL8,ICAM1,TLR8,CD83,NFKB2,CCL3,NFKB1,TLR2,CXCL3,NOD2,MPO,CCL2,CD40,NLRP12,TLR7,IL1B,TNF,CASP5
Dendritic Cell Maturation	8.69	0.216	4.111	IL1A,ICAM1,IL32,NFKBIE,PIK3R5,CD83,NFKB1,MAPK11,FGFR3,CD1D,IL36G,NFKBIA,NGFR,HLA-DRA,HLA-DMB,PLCB1,TNFRSF1B,IL23A,NFKBIB,PLCL1,FCGR1B,PIK3C2B,RELB,CD58,IKBKE,NFKB2,CREB5,STAT4,TLR2,PLCB4,COL5A3,CD40,CD80,IL12B,LTA,TREM2,IL36RN,MAPK10,IL1B,TNF,IFNAR1,CCR7
Retinoate Biosynthesis I	1.3	0.176	-1.633	DHRS3,RBP7,ALDH1A1,DHRS9,AKR1C3,ALDH1A2
Prolactin Signaling	1.3	0.135	-0.905	FGFR3,PIK3C2B,SOCS1,STAT5A,SOCS3,PRKCQ,PIK3R5,MRAS,CEBPB,PRLR,PRKD3,PRKCZ
JAK/Stat Signaling	1.3	0.135	1.155	STAT4,FGFR3,PIK3C2B,SOCS1,STAT5A,SOCS3,CISH,PIK3R5,MRAS,CEBPB,NFKB2,NFKB1
3-phosphoinositide Biosynthesis	1.29	0.114	1.46	SRC,SOCS3,PIK3C2B,PTPN13,PPFIBP2,DUSP27,PIK3R5,PPFIA2,DUSP2,MET,FGFR3,CA3,ITPK1,CD80,PTPRJ,DUSP1,PDGFRA,KIT,PIK3AP1,PALD1,ALPL,PTPN22,DUSP16
Ceramide Signaling	1.29	0.131	0.832	FGFR3,PIK3C2B,S1PR5,NGFR,PPM1J,SPHK1,PIK3R5,MRAS,NFKB2,TNFRSF1B,NFKB1,TNF,PRKCZ
Glioma Signaling	1.26	0.125	-0.775	PIK3C2B,CAMK1,PRKCQ,CAMK4,PIK3R5,PDGFC,PRKCZ,FGFR3,CAMK2A,PDGFRA,MRAS,PDGFD,PRKD3,CAMK2G,CAMK2B
Antiproliferative Role of Somatostatin Receptor 2	1.25	0.136	0	FGFR3,PIK3C2B,SRC,GUCY1A1,PIK3R5,MRAS,GUCY1A2,NPR2,GNG12,GNG7,GUCY1B1
Phototransduction Pathway	1.24	0.151	#NUM!	GUCA2B,PDE6G,PRKAR2B,GUCY1A1,GUCY1A2,CNGB3,GUCY1B1,PDE6H
Role of RIG1-like Receptors in Antiviral Innate Immunity	1.24	0.159	2	TRAF3,NFKBIA,NFKBIE,IKBKE,NFKB2,NFKBIB,NFKB1
Superpathway of Inositol Phosphate Compounds	1.23	0.11	1.569	SOCS3,PTPN13,PPFIBP2,PIK3R5,PPFIA2,DUSP2,FGFR3,CA3,PTPRJ,PDGFRA,PLCB1,KIT,PALD1,ALPL,SRC,PIK3C2B,DUSP27,MET,PLD4,ITPK1,PLCB4,CD80,DUSP1,PIK3AP1,PTPN22,DUSP16
ERK5 Signaling	1.23	0.139	1.667	SH2D2A,SRC,LIF,SGK1,NTRK1,MRAS,MAP3K8,NGF,CREB5,PRKCZ
Ubiquinol-10 Biosynthesis (Eukaryotic)	1.23	0.211	0	CYP46A1,CYP26B1,CYP7B1,CYP2E1
Purine Nucleotides Degradation II (Aerobic)	1.23	0.211	0	GDA,NT5E,NT5C1A,ADA
BMP signaling pathway	1.22	0.134	1.508	CAMK4,PRKAR2B,BMP4,BMP8B,MAPK10,MRAS,NFKB2,BMP6,NFKB1,MAPK11,SMAD1
Guanosine Nucleotides Degradation III	1.19	0.25	#NUM!	GDA,NT5E,NT5C1A
The Visual Cycle	1.16	0.2	-2	DHRS3,RBP7,DHRS9,AKR1C3
VEGF Family Ligand-Receptor Interactions	1.15	0.128	-0.302	FGFR3,PIK3C2B,PRKCQ,PLA2G2F,NRP2,PLA2G2D,PLA2G4C,PIK3R5,MRAS,VEGFC,PRKD3,PRKCZ
PXR/RXR Activation	1.14	0.138	#NUM!	ABCB1,PRKAR2B,ALDH1A1,FOXO1,CYP3A5,ABCB11,ABCC3,TNF,ABCB9
T Cell Receptor Signaling	1.13	0.122	#NUM!	FGFR3,PIK3C2B,NFKBIA,CAMK4,PRKCQ,CARD11,GRAP2,RASGRP1,ZAP70,PIK3R5,MRAS,IKBKE,NFKB2,NFKB1
FXR/RXR Activation	1.11	0.119	#NUM!	IL1A,C3,CYP27A1,NR1H3,IL36G,FOXO1,FABP6,IL36RN,MAPK10,IL1B,NR5A2,ABCB11,FBP1,SERPINA1,TNF
Calcium-induced T Lymphocyte Apoptosis	1.11	0.136	0.333	CAMK4,PRKCQ,ZAP70,HLA-DRA,HLA-DMB,NR4A1,ATP2A3,PRKD3,PRKCZ
Choline Biosynthesis III	1.1	0.231	#NUM!	PLD4,HMOX1,PHKA1
Bile Acid Biosynthesis, Neutral Pathway	1.1	0.231	#NUM!	AKR1C1/AKR1C2,CYP27A1,AKR1C3
Melatonin Degradation III	1.1	1	#NUM!	MPO
Methylglyoxal Degradation VI	1.1	1	#NUM!	LDHD
TR/RXR Activation	1.05	0.122	#NUM!	FGFR3,PIK3C2B,HP,AKR1C1/AKR1C2,CAMK4,AKR1C3,PIK3R5,NRGN,SYT2,BCL3,ME1,HIF1A
HGF Signaling	1.04	0.118	0.277	MET,FGFR3,RAPGEF1,PIK3C2B,ITGA3,PRKCQ,HGF,PIK3R5,MAPK10,MRAS,MAP3K8,PTGS2,PRKD3,PRKCZ
Primary Immunodeficiency Signaling	1.03	0.143	#NUM!	BLNK,IL7R,CD40,ZAP70,ADA,RAG1,AICDA
UVC-Induced MAPK Signaling	1.03	0.143	1.134	SRC,PRKCQ,MAPK10,MRAS,MAPK11,PRKD3,PRKCZ
Wnt/β-catenin Signaling	1.03	0.11	0.5	SOX4,SOX7,SRC,LRP5,MMP7,TGFBR1,FRAT1,SOX13,RARG,CDH1,CDH5,CDH3,PPM1J,CD44,DKK2,NR5A2,TCF7L2,ACVR2A,WNT5A
Androgen Biosynthesis	1.02	0.214	#NUM!	HSD3B1,AKR1C3,HSD3B2
IL-3 Signaling	1.02	0.124	0.302	FGFR3,RAPGEF1,PIK3C2B,STAT5A,PRKCQ,IL3RA,FOXO1,PIK3R5,MRAS,PRKD3,PRKCZ
Gα12/13 Signaling	1.02	0.113	0.832	SRC,PIK3C2B,NFKBIE,PIK3R5,IKBKE,NFKB2,NFKB1,FGFR3,CDH1,NFKBIA,CDH5,CDH3,LPAR5,MRAS,MAPK10,NFKBIB
Pancreatic Adenocarcinoma Signaling	1.01	0.117	0.832	PLD4,FGFR3,HMOX1,PIK3C2B,TGFBR1,CYP2E1,PIK3R5,MAPK10,VEGFC,PTGS2,NFKB2,NFKB1,PDGFC,MMP9
Role of PI3K/AKT Signaling in the Pathogenesis of Influenza	1.01	0.127	-0.632	FGFR3,PIK3C2B,CCR5,NFKBIA,NFKBIE,PIK3R5,NFKB2,NFKBIB,NFKB1,IFNAR1
Ephrin A Signaling	0.988	0.133	#NUM!	FGFR3,PIK3C2B,NGEF,EFNA5,EPHA1,NGFR,PIK3R5,BCAR1
Putrescine Degradation III	0.975	0.174	1	ALDH1A1,ALDH1A2,SAT1,IL4I1
Signaling by Rho Family GTPases	0.974	0.103	0.626	SEPT3,PIK3R5,CDC42EP2,SEPT11,NFKB1,GNG7,PRKCZ,FGFR3,ITGA3,RHOB,CDH3,MRAS,GNG12,PIK3C2B,SEPT5,SEPT4,CDC42EP3,NFKB2,CDH1,RHOQ,RND3,CDH5,ARHGEF16,MAPK10,PAK5,SEPT6
G Protein Signaling Mediated by Tubby	0.969	0.156	#NUM!	PLCB4,MRAS,PLCB1,GNG12,GNG7
OX40 Signaling Pathway	0.965	0.121	0.707	TRAF3,NFKBIA,TNFRSF4,NFKBIE,HLA-DRA,HLA-DMB,MAPK10,NFKB2,NFKBIB,NFKB1,HLA-DQA2
IGF-1 Signaling	0.96	0.116	-1.414	IGFBP6,IGFBP4,SOCS3,PIK3C2B,SOCS1,PIK3R5,IGFBP7,PRKCZ,FGFR3,PRKAR2B,FOXO1,MRAS,IGFBP3
NAD biosynthesis II (from tryptophan)	0.95	0.2	#NUM!	TDO2,IDO2,KYNU
NRF2-mediated Oxidative Stress Response	0.941	0.106	1.604	MAP2K6,PIK3C2B,PRKCQ,PIK3R5,JUNB,MAFF,PRKCZ,TXNRD1,FGFR3,HMOX1,SOD2,ERP29,MRAS,MAP2K3,SQSTM1,FKBP5,NFE2L2,PRKD3,MGST3,DNAJB5,FTH1
Factors Promoting Cardiogenesis in Vertebrates	0.94	0.12	#NUM!	LRP5,TGFBR1,PRKCQ,BMP4,BMP8B,BMP6,SMAD1,PRKD3,PRKCZ,TCF7L2,ACVR2A
Prostate Cancer Signaling	0.926	0.117	#NUM!	FGFR3,PIK3C2B,NFKBIA,FOXO1,NFKBIE,PIK3R5,MRAS,NKX3-1,NFKB2,NFKBIB,CREB5,NFKB1
IL-22 Signaling	0.922	0.167	1	STAT5A,SOCS3,MAPK10,MAPK11
α-Adrenergic Signaling	0.916	0.118	0.447	ADCY9,CAMK4,PRKCQ,PRKAR2B,ADCY4,MRAS,ADCY6,PRKD3,PRKCZ,GNG12,GNG7
TGF-β Signaling	0.916	0.118	1.265	MAP2K6,RUNX3,TGFBR1,BMP4,SKI,MRAS,MAP2K3,MAPK11,SMAD1,ACVR2A,PMEPA1
NGF Signaling	0.908	0.112	1.069	PIK3C2B,PIK3R5,IKBKE,NFKB2,NFKB1,CREB5,NGF,PRKCZ,FGFR3,NGFR,NTRK1,MRAS,MAPK10,MAP3K8
Ephrin B Signaling	0.9	0.123	-0.378	EPHB1,KALRN,CXCR4,EFNB1,MRAS,CXCL12,EPHB3,GNG12,GNG7
GPCR-Mediated Integration of Enteroendocrine Signaling Exemplified by an L Cell	0.9	0.123	-3	ADCY9,PLCB4,PRKAR2B,VIPR1,ADCY4,ADCY6,PLCB1,PLCL1,ADRB2
Neuregulin Signaling	0.893	0.117	1.265	NRG1,STAT5A,SRC,ITGA3,PRKCQ,DCN,MRAS,TMEFF2,PRKD3,PRKCZ,CDK5R1
HER-2 Signaling in Breast Cancer	0.893	0.117	#NUM!	NRG1,FGFR3,PIK3C2B,PRKCQ,FOXO1,PIK3R5,MRAS,ITGB8,PRKD3,ITGB7,PRKCZ
Salvage Pathways of Pyrimidine Deoxyribonucleotides	0.889	0.25	#NUM!	TYMP,AICDA
Adenosine Nucleotides Degradation II	0.885	0.188	#NUM!	NT5E,NT5C1A,ADA
FAK Signaling	0.882	0.114	#NUM!	FGFR3,PIK3C2B,SRC,CAPN6,ITGA3,CAPN11,PIK3R5,MRAS,PAK5,VCL,BCAR1,CAPN3
Virus Entry via Endocytic Pathways	0.874	0.112	#NUM!	SRC,PIK3C2B,PRKCQ,ITGA6,PIK3R5,ITGB8,PRKCZ,ITGB7,FGFR3,ITGA3,MRAS,ITGA1,PRKD3
Tryptophan Degradation III (Eukaryotic)	0.873	0.16	1	TDO2,HACD1,IDO2,KYNU
ERK/MAPK Signaling	0.863	0.103	-0.218	RAPGEF1,SRC,PIK3C2B,PPP1R14C,PPP1R3C,PLA2G4C,PIK3R5,CREB5,BCAR1,DUSP2,FGFR3,ITGA3,DUSP9,PRKAR2B,PLA2G2D,PLA2G2F,DUSP1,PPM1J,MRAS,HSPB7,PAK5
Growth Hormone Signaling	0.858	0.118	-0.632	FGFR3,PIK3C2B,SOCS1,STAT5A,SOCS3,PRKCQ,IGFBP3,PIK3R5,PRKD3,PRKCZ
Natural Killer Cell Signaling	0.849	0.109	#NUM!	FGFR3,PIK3C2B,KLRC4-KLRK1/KLRK1,PRKCQ,ZAP70,PIK3R5,MRAS,KLRC3,PAK5,KIR2DL4,SH2D1B,LILRB1,PRKD3,PRKCZ
Agrin Interactions at Neuromuscular Junction	0.848	0.12	1.414	NRG1,SRC,ITGA3,ITGA6,MAPK10,MRAS,LAMB1,PAK5,ITGA1
Sumoylation Pathway	0.847	0.115	-1	CDH1,NFKBIA,RHOQ,RND3,RHOB,SENP6,MAPK10,NFKB2,NFKB1,ISG20,FAS
Coagulation System	0.845	0.143	-0.447	BDKRB2,PROC,F13A1,SERPINA1,PLAU
Ovarian Cancer Signaling	0.844	0.107	0.577	SRC,PIK3C2B,MMP7,PIK3R5,VEGFC,PDGFC,FGFR3,PRKAR2B,EDN1,MRAS,CD44,EDNRA,PTGS2,TCF7L2,MMP9,WNT5A
PAK Signaling	0.839	0.112	-0.577	FGFR3,PIK3C2B,ITGA3,PIK3R5,MAPK10,MRAS,PDGFRA,EPHB3,PAK5,PDGFD,PDGFC,TNF
Estrogen-Dependent Breast Cancer Signaling	0.835	0.116	1.667	FGFR3,PIK3C2B,STAT5A,SRC,TERT,PIK3R5,MRAS,NFKB2,CREB5,NFKB1
D-myo-inositol-5-phosphate Metabolism	0.827	0.105	1.213	SOCS3,PTPN13,PPFIBP2,DUSP27,PPFIA2,DUSP2,PLD4,CA3,ITPK1,PLCB4,PTPRJ,DUSP1,PLCB1,PALD1,ALPL,PTPN22,DUSP16
Spliceosomal Cycle	0.815	0.5	#NUM!	U2AF1/U2AF1L5
Asparagine Degradation I	0.815	0.5	#NUM!	ASRGL1
UDP-D-xylose and UDP-D-glucuronate Biosynthesis	0.815	0.5	#NUM!	UXS1
L-cysteine Degradation III	0.815	0.5	#NUM!	MPST
Glycine Biosynthesis I	0.815	0.5	#NUM!	SHMT1
UVB-Induced MAPK Signaling	0.814	0.121	0	FGFR3,PIK3C2B,PRKCQ,PIK3R5,MAPK10,MAPK11,PRKD3,PRKCZ
Role of Oct4 in Mammalian Embryonic Stem Cell Pluripotency	0.803	0.13	#NUM!	NR2F1,SPP1,BMI1,NR2F2,NR5A2,FBXO15
Folate Transformations I	0.803	0.222	#NUM!	MTHFD2,SHMT1
VEGF Signaling	0.798	0.11	0.302	SH2D2A,FGFR3,PIK3C2B,SRC,FOXO1,PIK3R5,MRAS,VEGFC,HIF1A,VCL,PDGFC,ACTN1
G Beta Gamma Signaling	0.795	0.108	0.832	CACNA1G,SRC,PRKCQ,PRKAR2B,CACNA1E,CACNG4,CACNG5,CACNB4,MRAS,PRKD3,PRKCZ,GNG12,GNG7
Renal Cell Carcinoma Signaling	0.789	0.114	0	MET,FGFR3,RAPGEF1,PIK3C2B,HGF,PIK3R5,MRAS,EGLN3,PAK5,HIF1A
ErbB4 Signaling	0.775	0.115	0	NRG1,FGFR3,PIK3C2B,PRKCQ,PIK3R5,MRAS,PSEN2,PRKD3,PRKCZ
Dopamine Degradation	0.772	0.135	-0.447	ALDH1A1,ALDH1A2,SULT1B1,IL4I1,SULT1A2
Ethanol Degradation II	0.772	0.135	-0.447	ALDH1A1,DHRS9,ALDH1A2,PECR,ACSL1
IL-15 Production	0.743	0.143	#NUM!	NFKB2,NFKB1,FRK,PRKCZ
Mouse Embryonic Stem Cell Pluripotency	0.741	0.107	0	FGFR3,PIK3C2B,ID1,ID2,LIF,BMP4,PIK3R5,MRAS,ID3,MAPK11,SMAD1,TCF7L2
Methylglyoxal Degradation III	0.722	0.158	#NUM!	AKR1C1/AKR1C2,AKR1C3,CYP2E1
Histamine Degradation	0.722	0.158	#NUM!	ALDH1A1,ALDH1A2,AOC1
Insulin Receptor Signaling	0.711	0.102	0.535	RAPGEF1,SOCS3,PIK3C2B,PPP1R14C,TRIP10,SGK1,PPP1R3C,PIK3R5,PRKCZ,FGFR3,SCNN1A,PRKAR2B,RHOQ,FOXO1,MRAS
Huntington's Disease Signaling	0.702	0.096	-0.5	PIK3C2B,CAPN6,PRKCQ,CAPN11,SGK1,PACSIN1,PIK3R5,DNM3,RCOR2,NGF,CREB5,SNAP25,PRKCZ,CDK5R1,GNG7,FGFR3,PLCB4,NTRK1,CASQ1,PLCB1,PRKD3,GNG12,CASP5,CAPN3
Thrombopoietin Signaling	0.692	0.113	0	FGFR3,PIK3C2B,STAT5A,PRKCQ,PIK3R5,MRAS,PRKD3,PRKCZ
Fcγ Receptor-mediated Phagocytosis in Macrophages and Monocytes	0.685	0.108	1.265	PLD4,HMOX1,SRC,NCF1,PRKCQ,LYN,HCK,PRKD3,PRKCZ,FGR
Melanocyte Development and Pigmentation Signaling	0.685	0.106	-0.905	FGFR3,ADCY9,PIK3C2B,SRC,PRKAR2B,ADCY4,PIK3R5,MRAS,ADCY6,KIT,CREB5
Noradrenaline and Adrenaline Degradation	0.675	0.125	-0.447	ALDH1A1,DHRS9,ALDH1A2,PECR,IL4I1
Mineralocorticoid Biosynthesis	0.663	0.182	#NUM!	HSD3B1,HSD3B2
L-carnitine Biosynthesis	0.656	0.333	#NUM!	BBOX1
1,25-dihydroxyvitamin D3 Biosynthesis	0.656	0.333	#NUM!	CYP27B1
Tetrahydrobiopterin Biosynthesis I	0.656	0.333	#NUM!	GCH1
Biotin-carboxyl Carrier Protein Assembly	0.656	0.333	#NUM!	ACACB
Thiosulfate Disproportionation III (Rhodanese)	0.656	0.333	#NUM!	MPST
1D-myo-inositol Hexakisphosphate Biosynthesis V (from Ins(1,3,4)P3)	0.656	0.333	#NUM!	ITPK1
Tetrahydrobiopterin Biosynthesis II	0.656	0.333	#NUM!	GCH1
Oxidative Ethanol Degradation III	0.634	0.143	#NUM!	ALDH1A1,ALDH1A2,ACSL1
PI3K/AKT Signaling	0.61	0.0992	2.309	NFKBIE,IKBKE,NFKB2,NFKB1,PRKCZ,ITGA3,NFKBIA,FOXO1,PPM1J,MRAS,MAP3K8,PTGS2,NFKBIB
Glucocorticoid Biosynthesis	0.606	0.167	#NUM!	HSD3B1,HSD3B2
Fatty Acid β-oxidation I	0.603	0.125	-1	SLC27A2,ACADM,SDS,ACSL1
Fatty Acid α-oxidation	0.595	0.136	#NUM!	ALDH1A1,ALDH1A2,PTGS2
HIPPO signaling	0.59	0.103	2.236	PPP1R14C,WWTR1,PPP1R3C,PPM1J,CD44,TEAD2,DLG3,SMAD1,PRKCZ
D-myo-inositol (1,4,5,6)-Tetrakisphosphate Biosynthesis	0.587	0.0972	1.069	SOCS3,PTPN13,PPFIBP2,DUSP27,PPFIA2,DUSP2,ITPK1,CA3,PTPRJ,DUSP1,PALD1,ALPL,PTPN22,DUSP16
D-myo-inositol (3,4,5,6)-tetrakisphosphate Biosynthesis	0.587	0.0972	1.069	SOCS3,PTPN13,PPFIBP2,DUSP27,PPFIA2,DUSP2,ITPK1,CA3,PTPRJ,DUSP1,PALD1,ALPL,PTPN22,DUSP16
Myc Mediated Apoptosis Signaling	0.587	0.105	#NUM!	FGFR3,PIK3C2B,PIK3R5,MAPK10,MRAS,BID,PRKCZ,FAS
Pyridoxal 5'-phosphate Salvage Pathway	0.585	0.108	0.378	MAP2K6,PRKCQ,SGK1,PAK5,MAP2K3,MAP3K8,ACVR2A
Glioblastoma Multiforme Signaling	0.575	0.0952	2	SRC,PIK3C2B,PIK3R5,PDGFC,FGFR3,PLCB4,RHOQ,RND3,FOXO1,RHOB,PDGFRA,MRAS,PLCB1,PLCL1,PDGFD,WNT5A
Cancer Drug Resistance By Drug Efflux	0.563	0.109	#NUM!	ABCB1,FOXO6,FOXO1,MRAS,PTGS2,NFKB1
AMPK Signaling	0.56	0.0926	1	ADRA2B,SRC,PIK3C2B,ACACB,PIK3R5,RAB39A,PFKL,CREB5,MAPK11,CHRM3,ADRA1D,FGFR3,PRKAR2B,FOXO1,FOXO6,PPM1J,MRAS,MAP2K3,AKT1S1,ADRB2
Rac Signaling	0.559	0.0976	0	FGFR3,PIK3C2B,ITGA3,CD44,PIK3R5,MRAS,PAK5,NFKB2,NFKB1,PRKCZ,CDK5R1,ANK1
Fatty Acid Activation	0.556	0.154	#NUM!	SLC27A2,ACSL1
Urate Biosynthesis/Inosine 5'-phosphate Degradation	0.556	0.154	#NUM!	NT5E,NT5C1A
Airway Inflammation in Asthma	0.548	0.25	#NUM!	TNF
Uracil Degradation II (Reductive)	0.548	0.25	#NUM!	UPB1
Retinoate Biosynthesis II	0.548	0.25	#NUM!	RBP7
Heme Degradation	0.548	0.25	#NUM!	HMOX1
Spermine and Spermidine Degradation I	0.548	0.25	#NUM!	SAT1
Thymine Degradation	0.548	0.25	#NUM!	UPB1
Melatonin Degradation II	0.548	0.25	#NUM!	IL4I1
Acetate Conversion to Acetyl-CoA	0.548	0.25	#NUM!	ACSL1
Circadian Rhythm Signaling	0.544	0.118	#NUM!	GRIN3B,BHLHE41,CREB5,GRINA
Role of JAK2 in Hormone-like Cytokine Signaling	0.544	0.118	#NUM!	SOCS1,STAT5A,SOCS3,PRLR
FGF Signaling	0.522	0.0989	0.333	MAP2K6,MET,FGFR3,PIK3C2B,HGF,PIK3R5,MAP2K3,CREB5,MAPK11
p70S6K Signaling	0.513	0.0942	1.387	SRC,PIK3C2B,PRKCQ,PIK3R5,PRKCZ,FGFR3,PLCB4,PPM1J,LYN,MRAS,PLCB1,PLCL1,PRKD3
Phenylalanine Degradation IV (Mammalian, via Side Chain)	0.51	0.143	#NUM!	SLC27A2,IL4I1
Bupropion Degradation	0.493	0.12	#NUM!	CYP2E1,CYP3A5,CYP1B1
Tryptophan Degradation X (Mammalian, via Tryptamine)	0.493	0.12	#NUM!	ALDH1A1,ALDH1A2,IL4I1
Ethanol Degradation IV	0.493	0.12	#NUM!	ALDH1A1,ALDH1A2,ACSL1
FLT3 Signaling in Hematopoietic Progenitor Cells	0.491	0.0968	1	STAT4,FGFR3,PIK3C2B,STAT5A,FLT3,PIK3R5,MRAS,CREB5,MAPK11
Superpathway of Melatonin Degradation	0.489	0.1	-0.378	MPO,CYP2E1,CYP3A5,CYP1B1,SULT1B1,IL4I1,SULT1A2
IL-2 Signaling	0.489	0.1	-0.378	FGFR3,PIK3C2B,SOCS1,STAT5A,PIK3R5,MRAS,IL2RB
GDNF Family Ligand-Receptor Interactions	0.481	0.0976	-0.378	FGFR3,PIK3C2B,PDLIM7,PIK3R5,MAPK10,MRAS,GFRA2,RET
Autoimmune Thyroid Disease Signaling	0.473	0.104	#NUM!	CD40,CD80,HLA-DRA,HLA-DMB,FAS
Hematopoiesis from Pluripotent Stem Cells	0.473	0.104	#NUM!	CXCL8,IL1A,LIF,IL12B,IL7
RhoGDI Signaling	0.471	0.0904	-1.604	SRC,GNG7,ARHGAP5,CDH1,ITGA3,RHOQ,RND3,RHOB,CDH5,CDH3,ARHGEF16,MRAS,CD44,PAK5,DLC1,GNG12
Trehalose Degradation II (Trehalase)	0.468	0.2	#NUM!	HK3
Protein Citrullination	0.468	0.2	#NUM!	PADI2
Tetrahydrofolate Salvage from 5,10-methenyltetrahydrofolate	0.468	0.2	#NUM!	MTHFD2
Tetrapyrrole Biosynthesis II	0.468	0.2	#NUM!	ALAD
Myo-inositol Biosynthesis	0.468	0.2	#NUM!	IMPA2
Citrulline-Nitric Oxide Cycle	0.468	0.2	#NUM!	NOS2
Galactose Degradation I (Leloir Pathway)	0.468	0.2	#NUM!	GALM
dTMP De Novo Biosynthesis	0.468	0.2	#NUM!	SHMT1
Tyrosine Degradation I	0.468	0.2	#NUM!	HGD
Folate Polyglutamylation	0.468	0.2	#NUM!	SHMT1
NAD Salvage Pathway II	0.463	0.115	#NUM!	ACP2,NT5E,NT5C1A
Glycolysis I	0.463	0.115	#NUM!	ALDOB,FBP1,PFKL
Gluconeogenesis I	0.463	0.115	#NUM!	ALDOB,FBP1,ME1
PDGF Signaling	0.447	0.0938	0.333	FGFR3,PIK3C2B,SRC,SPHK1,PIK3R5,MRAS,PDGFRA,PDGFD,PDGFC
Neuroprotective Role of THOP1 in Alzheimer's Disease	0.442	0.0917	-2.121	DPP4,PRSS36,PRSS57,PRKAR2B,TMPRSS9,CTSG,PNOC,ECE1,KLK1,ACE,MMP9
D-myo-inositol (1,4,5)-Trisphosphate Biosynthesis	0.436	0.111	#NUM!	PLD4,PLCB4,PLCB1
Extrinsic Prothrombin Activation Pathway	0.433	0.125	#NUM!	PROC,F13A1
Parkinson's Signaling	0.433	0.125	#NUM!	SEPT5,MAPK11
Salvage Pathways of Pyrimidine Ribonucleotides	0.433	0.0928	0.333	MAP2K6,PRKCQ,SGK1,APOBEC3H,PAK5,MAP2K3,MAP3K8,ACVR2A,AICDA
3-phosphoinositide Degradation	0.419	0.0886	1.069	SOCS3,PTPN13,PPFIBP2,DUSP27,PPFIA2,DUSP2,ITPK1,CA3,PTPRJ,DUSP1,PALD1,ALPL,PTPN22,DUSP16
mTOR Signaling	0.413	0.087	1.291	PIK3C2B,PRKCQ,DDIT4,PIK3R5,VEGFC,HIF1A,PDGFC,PRKCZ,FGFR3,PLD4,HMOX1,RHOQ,RND3,RHOB,PPM1J,MRAS,PRKD3,AKT1S1
ErbB2-ErbB3 Signaling	0.408	0.0933	1.134	NRG1,FGFR3,PIK3C2B,STAT5A,FOXO1,PIK3R5,MRAS
p53 Signaling	0.406	0.0901	1	FGFR3,PIK3C2B,CCND2,TP73,TNFRSF10B,PIK3R5,HIF1A,FAS,SERPINE2,DRAM1
Glycerol Degradation I	0.406	0.167	#NUM!	GK
UDP-N-acetyl-D-glucosamine Biosynthesis II	0.406	0.167	#NUM!	GFPT2
Glycogen Biosynthesis II (from UDP-D-Glucose)	0.406	0.167	#NUM!	GYG2
NAD Biosynthesis III	0.406	0.167	#NUM!	NAMPT
γ-linolenate Biosynthesis II (Animals)	0.4	0.118	#NUM!	SLC27A2,ACSL1
Mitochondrial L-carnitine Shuttle Pathway	0.4	0.118	#NUM!	SLC27A2,ACSL1
Phagosome Maturation	0.397	0.0878	#NUM!	ATP6V1C2,TUBB3,LPO,TUBB2A,TUBA4A,CTSG,ATP6V0D2,SNAP25,MPO,TUBA8,HLA-DRA,TUBB4A,ACE
Estrogen Biosynthesis	0.381	0.0976	0	AKR1C3,CYP2E1,CYP3A5,CYP1B1
Serotonin Degradation	0.379	0.0909	-1.134	ALDH1A1,DHRS9,ALDH1A2,PECR,SULT1B1,IL4I1,SULT1A2
Acetone Degradation I (to Methylglyoxal)	0.364	0.1	#NUM!	CYP2E1,CYP3A5,CYP1B1
Intrinsic Prothrombin Activation Pathway	0.363	0.0952	#NUM!	COL5A3,PROC,F13A1,KLK1
Retinol Biosynthesis	0.363	0.0952	-2	DHRS3,RBP7,DHRS9,AKR1C3
Superpathway of Serine and Glycine Biosynthesis I	0.355	0.143	#NUM!	SHMT1
Ceramide Biosynthesis	0.355	0.143	#NUM!	SPTSSB
Thioredoxin Pathway	0.355	0.143	#NUM!	TXNRD1
Phosphatidylcholine Biosynthesis I	0.355	0.143	#NUM!	PHKA1
Adenine and Adenosine Salvage III	0.355	0.143	#NUM!	ADA
Glycoaminoglycan-protein Linkage Region Biosynthesis	0.355	0.143	#NUM!	B3GAT2
Unfolded protein response	0.332	0.0893	#NUM!	CEBPD,CD82,CEBPB,NFE2L2,CEBPE
Aldosterone Signaling in Epithelial Cells	0.325	0.0833	0.302	PIK3C2B,PRKCQ,SGK1,PIK3R5,PRKCZ,FGFR3,SCNN1A,PLCB4,DUSP1,PLCB1,HSPB7,PLCL1,PRKD3,DNAJB5
Histidine Degradation III	0.314	0.125	#NUM!	MTHFD2
Superoxide Radicals Degradation	0.314	0.125	#NUM!	SOD2
Purine Ribonucleosides Degradation to Ribose-1-phosphate	0.314	0.125	#NUM!	ADA
Endometrial Cancer Signaling	0.31	0.0857	0	FGFR3,PIK3C2B,CDH1,CTNNA2,PIK3R5,MRAS
IL-4 Signaling	0.309	0.0842	#NUM!	FGFR3,PIK3C2B,SOCS1,HLA-DRA,HLA-DMB,PIK3R5,MRAS,FCER2
Systemic Lupus Erythematosus Signaling	0.305	0.0815	#NUM!	PIK3C2B,IL1A,CAMK4,PIK3R5,FGFR3,BDKRB2,IL36G,CD80,CD40,IL36RN,LYN,TLR7,MRAS,CD22,IL1B,KLK1,TNF,FCGR1B,PIM2
Adipogenesis pathway	0.296	0.0821	#NUM!	FGFR3,RUNX1T1,BMP4,FOXO1,NR2F2,CEBPD,CEBPB,HIF1A,SMAD1,TNF,WNT5A
Maturity Onset Diabetes of Young (MODY) Signaling	0.294	0.0952	#NUM!	CACNA1E,ALDOB
Nur77 Signaling in T Lymphocytes	0.291	0.0847	#NUM!	CAMK4,CD80,HLA-DRA,HLA-DMB,NR4A1
Allograft Rejection Signaling	0.282	0.0824	#NUM!	CD40,CD80,HLA-DRA,HLA-DMB,HLA-DQA2,TNF,FAS
Prostanoid Biosynthesis	0.278	0.111	#NUM!	PTGS2
Leucine Degradation I	0.278	0.111	#NUM!	ACADM
Heme Biosynthesis II	0.278	0.111	#NUM!	ALAD
Polyamine Regulation in Colon Cancer	0.273	0.0909	#NUM!	SAT1,OAZ2
CTLA4 Signaling in Cytotoxic T Lymphocytes	0.269	0.0808	#NUM!	FGFR3,PIK3C2B,CD80,GRAP2,PPM1J,ZAP70,PIK3R5,PTPN22
Chronic Myeloid Leukemia Signaling	0.267	0.0804	#NUM!	FGFR3,PIK3C2B,STAT5A,TGFBR1,PIK3R5,MRAS,IKBKE,NFKB2,NFKB1
UVA-Induced MAPK Signaling	0.267	0.0804	1.134	FGFR3,PIK3C2B,PLCB4,PIK3R5,MAPK10,MRAS,PLCB1,PLCL1,MAPK11
Melanoma Signaling	0.266	0.082	0	FGFR3,PIK3C2B,CDH1,PIK3R5,MRAS
PCP pathway	0.266	0.082	1.342	ROR2,EFNB1,MAPK10,JUNB,WNT5A
Interferon Signaling	0.255	0.0833	#NUM!	SOCS1,IFNGR2,IFNAR1
Actin Nucleation by ARP-WASP Complex	0.254	0.0806	1.342	ITGA3,RHOQ,RND3,RHOB,MRAS
autophagy	0.254	0.0806	#NUM!	CTSG,MAP1LC3A,SQSTM1,ACE,ATG16L1
Hypoxia Signaling in the Cardiovascular System	0.253	0.08	2.236	NFKBIA,EDN1,NFKBIE,HIF1A,NFKBIB,CREB5
Ketolysis	0.248	0.1	#NUM!	OXCT2
GDP-glucose Biosynthesis	0.248	0.1	#NUM!	HK3
Cell Cycle Regulation by BTG Family Proteins	0.24	0.0811	#NUM!	PPM1J,BTG2,PRMT1
Glutathione Redox Reactions I	0.236	0.0833	#NUM!	GPX3,MGST3
CDP-diacylglycerol Biosynthesis I	0.236	0.0833	#NUM!	CDS1,GPAT3
Glucose and Glucose-1-phosphate Degradation	0.222	0.0909	#NUM!	HK3
Purine Nucleotides De Novo Biosynthesis II	0.222	0.0909	#NUM!	ADSSL1
UDP-N-acetyl-D-galactosamine Biosynthesis II	0.222	0.0909	#NUM!	HK3
Hematopoiesis from Multipotent Stem Cells	0.2	0.0833	#NUM!	IL7
Actin Cytoskeleton Signaling	0	0.0773	-0.535	PIK3C2B,FN1,MYH14,PIK3R5,MYH11,BCAR1,PDGFC,SSH1,FGFR3,ITGA3,MRAS,CD14,PAK5,VCL,PDGFD,ARHGAP24,GNG12,ACTN1
Mitochondrial Dysfunction	0	0.0234	#NUM!	SOD2,MAPK10,BACE1,PSEN2
Regulation of Actin-based Motility by Rho	0	0.0556	0.447	ITGA3,RHOQ,RND3,RHOB,PAK5
Role of BRCA1 in DNA Damage Response	0	0.0125	#NUM!	FANCE
Clathrin-mediated Endocytosis Signaling	0	0.0725	#NUM!	SRC,PIK3C2B,STON2,PIK3R5,DNM3,VEGFC,ITGB8,PDGFC,ITGB7,MET,FGFR3,S100A8,SERPINA1,LDLRAP1,PDGFD
Cytotoxic T Lymphocyte-mediated Apoptosis of Target Cells	0	0.0625	#NUM!	BID,FAS
Mechanisms of Viral Exit from Host Cells	0	0.0732	#NUM!	PRKCQ,PRKD3,PRKCZ
CNTF Signaling	0	0.0571	0	FGFR3,PIK3C2B,PIK3R5,MRAS
Cardiomyocyte Differentiation via BMP Receptors	0	0.05	#NUM!	BMP4
Lipid Antigen Presentation by CD1	0	0.0385	#NUM!	CD1D
Mitotic Roles of Polo-Like Kinase	0	0.0303	#NUM!	PLK3,PPM1J
Role of CHK Proteins in Cell Cycle Checkpoint Control	0	0.0175	#NUM!	PPM1J
ATM Signaling	0	0.0714	0.816	NFKBIA,TP73,PPM1J,MAPK10,BID,CREB5,MAPK11
Role of NANOG in Mammalian Embryonic Stem Cell Pluripotency	0	0.0781	0.447	FGFR3,PIK3C2B,LIF,BMP4,BMP8B,PIK3R5,MRAS,BMP6,SMAD1,WNT5A
Basal Cell Carcinoma Signaling	0	0.0694	#NUM!	BMP4,BMP8B,BMP6,TCF7L2,WNT5A
Non-Small Cell Lung Cancer Signaling	0	0.0482	0	FGFR3,PIK3C2B,PIK3R5,MRAS
Cdc42 Signaling	0	0.0539	1.342	SRC,ITGA3,HLA-DRA,HLA-DMB,MAPK10,CDC42EP2,HLA-DQA2,MAPK11,PRKCZ
EIF2 Signaling	0	0.0308	-0.816	FGFR3,PIK3C2B,WARS,ATF5,PIK3R5,MRAS,AGO2
Retinoic acid Mediated Apoptosis Signaling	0	0.0645	1	TNFRSF10B,BID,RARG,IFNAR1
Hereditary Breast Cancer Signaling	0	0.0333	#NUM!	FANCE,FGFR3,PIK3C2B,PIK3R5,MRAS
Regulation of eIF4 and p70S6K Signaling	0	0.0552	-0.378	FGFR3,PIK3C2B,ITGA3,PPM1J,PIK3R5,MRAS,AGO2,MAPK11,PRKCZ
Granzyme B Signaling	0	0.0625	#NUM!	BID
Role of Wnt/GSK-3β Signaling in the Pathogenesis of Influenza	0	0.039	#NUM!	IFNAR1,TCF7L2,WNT5A
Role of Lipids/Lipid Rafts in the Pathogenesis of Influenza	0	0.0435	#NUM!	IFNAR1
Antiproliferative Role of TOB in T Cell Signaling	0	0.0769	#NUM!	TGFBR1,CCNA1
Cyclins and Cell Cycle Regulation	0	0.037	#NUM!	CCND2,CCNA1,PPM1J
Cell Cycle Control of Chromosomal Replication	0	0.0179	#NUM!	CDK15
Assembly of RNA Polymerase II Complex	0	0.02	#NUM!	TAF4B
Telomerase Signaling	0	0.0598	-0.378	FGFR3,PIK3C2B,PPM1J,TERT,PIK3R5,MRAS,IL2RB
Transcriptional Regulatory Network in Embryonic Stem Cells	0	0.0556	#NUM!	SKIL,EOMES,SIX3
Estrogen-mediated S-phase Entry	0	0.0385	#NUM!	CCNA1
GADD45 Signaling	0	0.0526	#NUM!	CCND2
Thyroid Hormone Metabolism II (via Conjugation and/or Degradation)	0	0.0465	#NUM!	SULT1B1,SULT1A2
Nicotine Degradation III	0	0.0536	#NUM!	CYP2E1,CYP3A5,CYP1B1
Pyrimidine Ribonucleotides De Novo Biosynthesis	0	0.0426	#NUM!	SMARCA1,ENTPD2
Glutaryl-CoA Degradation	0	0.0625	#NUM!	HACD1
Isoleucine Degradation I	0	0.0714	#NUM!	SDS
Superpathway of Citrulline Metabolism	0	0.0667	#NUM!	NOS2
Melatonin Degradation I	0	0.0769	-0.447	CYP2E1,CYP3A5,CYP1B1,SULT1B1,SULT1A2
Triacylglycerol Degradation	0	0.0741	1	PNPLA7,ABHD6,MGLL,PLA1A
Glycogen Degradation III	0	0.0667	#NUM!	TYMP
Glutathione-mediated Detoxification	0	0.0323	#NUM!	MGST3
1D-myo-inositol Hexakisphosphate Biosynthesis II (Mammalian)	0	0.0526	#NUM!	ITPK1
tRNA Charging	0	0.0256	#NUM!	WARS
NAD Phosphorylation and Dephosphorylation	0	0.0769	#NUM!	ACP2
Phosphatidylglycerol Biosynthesis II (Non-plastidic)	0	0.0769	#NUM!	CDS1,GPAT3
Glycogen Degradation II	0	0.0769	#NUM!	TYMP
Nicotine Degradation II	0	0.0462	#NUM!	CYP2E1,CYP3A5,CYP1B1
Valine Degradation I	0	0.0556	#NUM!	SDS
Superpathway of D-myo-inositol (1,4,5)-trisphosphate Metabolism	0	0.0417	#NUM!	IMPA2
D-myo-inositol (1,4,5)-trisphosphate Degradation	0	0.0556	#NUM!	IMPA2
γ-glutamyl Cycle	0	0.0714	#NUM!	CHAC1
Triacylglycerol Biosynthesis	0	0.0652	#NUM!	PLPPR3,PLPPR4,GPAT3
Pyrimidine Ribonucleotides Interconversion	0	0.0444	#NUM!	SMARCA1,ENTPD2
Stearate Biosynthesis I (Animals)	0	0.0682	#NUM!	SLC27A2,CYP2E1,ACSL1
Methionine Degradation I (to Homocysteine)	0	0.0455	#NUM!	PRMT1
Superpathway of Methionine Degradation	0	0.027	#NUM!	PRMT1
Cysteine Biosynthesis III (mammalia)	0	0.0417	#NUM!	PRMT1
Role of p14/p19ARF in Tumor Suppression	0	0.0698	#NUM!	FGFR3,PIK3C2B,PIK3R5
Vitamin-C Transport	0	0.0625	#NUM!	TXNRD1
Estrogen Receptor Signaling	0	0.0224	#NUM!	TAF4B,SRC,MRAS
EGF Signaling	0	0.0735	0.447	FGFR3,PIK3C2B,SRC,PIK3R5,MAPK11
Cell Cycle: G1/S Checkpoint Regulation	0	0.0597	0	NRG1,CCND2,FOXO1,BMI1
SAPK/JNK Signaling	0	0.0636	-0.378	SH2D2A,FGFR3,PIK3C2B,PIK3R5,MAPK10,MRAS,GNG7
Protein Ubiquitination Pathway	0	0.0189	#NUM!	USP12,HSPB7,USP2,BIRC3,DNAJB5
Cell Cycle: G2/M DNA Damage Checkpoint Regulation	0	0.02	#NUM!	PRKCZ
Antigen Presentation Pathway	0	0.0789	#NUM!	HLA-DRA,HLA-DMB,HLA-DQA2
Sonic Hedgehog Signaling	0	0.0333	#NUM!	PRKAR2B
Sirtuin Signaling Pathway	0	0.0753	0.218	CXCL8,EPAS1,PPIF,TP73,LDHD,TUBA4A,NR1H3,HIF1A,NFKB2,NFKB1,ABCA1,SCNN1A,CDH1,SOD2,FOXO1,TUBA8,MAP1LC3A,NAMPT,NOS2,NFE2L2,TNF,ATG16L1

## Sheet: Diease
Categories	Diseases or Functions Annotation	p-Value	Predicted Activation State	Activation z-score	Molecules	# Molecules
Cellular Movement	Migration of cells	8.81e-77		1.631	ABCA1,ABHD6,ACTN1,ADA,ADAM12,ADAMTS1,ADGRF5,ADGRG6,ADM,ADORA1,ADORA2A,ADORA3,ADRB2,AHR,AKT1S1,ALOX15,ALOX5,ALOX5AP,APBB1,AQP3,AQP8,AQP9,ARFGAP3,ARHGAP24,ARHGAP31,ARHGAP5,ARHGEF16,ARHGEF28,ARL4C,ATG16L1,BACH2,BCAR1,BCL3,BDKRB2,BHLHE41,BID,BIRC7,BMI1,BMP4,BMP6,BTG2,C3,C3AR1,C5AR1,CAMK1,CAMK4,CAMSAP3,CAPG,CASR,CCL1,CCL13,CCL19,CCL2,CCL20,CCL21,CCL22,CCL24,CCL3,CCL3L1,CCL3L3,CCL4,CCL8,CCR1,CCR2,CCR3,…	523
Cellular Movement	Cell movement	1.19e-76		1.515	ABCA1,ABHD6,ACTN1,ADA,ADAM12,ADAMTS1,ADGRF5,ADGRG6,ADM,ADORA1,ADORA2A,ADORA3,ADRB2,AHR,AKT1S1,ALOX15,ALOX5,ALOX5AP,ANTXR1,APBB1,AQP3,AQP8,AQP9,ARAP1,ARFGAP3,ARHGAP22,ARHGAP24,ARHGAP31,ARHGAP5,ARHGEF16,ARHGEF28,ARL4C,ATG16L1,ATP2B4,BACH2,BCAN,BCAR1,BCL3,BDKRB2,BHLHE41,BID,BIRC7,BMI1,BMP4,BMP6,BTG2,C3,C3AR1,C5AR1,CA2,CACNA1E,CAMK1,CAMK4,CAMSAP3,CAPG,CASR,CCL1,CCL13,CCL19,CCL2,CCL20,CCL21,CCL22,CCL2…	565
Cellular Movement	Cell movement of blood cells	3.92e-61	Increased	2.794	ABCA1,ADA,ADGRG6,ADM,ADORA1,ADORA2A,ADORA3,ADRB2,AHR,ALOX15,ALOX5,ALOX5AP,AQP3,AQP9,ATG16L1,BACH2,BCL3,BID,BMP4,C3,C3AR1,C5AR1,CAMK1,CAPG,CASR,CCL1,CCL13,CCL19,CCL2,CCL20,CCL21,CCL22,CCL24,CCL3,CCL3L1,CCL3L3,CCL4,CCL8,CCR1,CCR2,CCR3,CCR5,CCR7,CCR9,CCRL2,CD14,CD1D,CD22,CD274,CD34,CD37,CD38,CD40,CD44,CD48,CD58,CD80,CDH1,CDH3,CDH5,CEACAM1,CEBPE,CFH,CHST2,CKLF,CLEC10A,CLEC4E,CLEC5A,CSF3R,CTSG,CX3CR1,…	291
Cellular Movement, Immune Cell Trafficking	Leukocyte migration	1.45e-60	Increased	2.952	ABCA1,ADA,ADGRG6,ADM,ADORA1,ADORA2A,ADORA3,ADRB2,AHR,ALOX15,ALOX5,ALOX5AP,AQP3,AQP9,ATG16L1,BACH2,BCL3,BID,C3,C3AR1,C5AR1,CAMK1,CAPG,CASR,CCL1,CCL13,CCL19,CCL2,CCL20,CCL21,CCL22,CCL24,CCL3,CCL3L1,CCL3L3,CCL4,CCL8,CCR1,CCR2,CCR3,CCR5,CCR7,CCR9,CCRL2,CD14,CD1D,CD22,CD274,CD34,CD37,CD38,CD40,CD44,CD48,CD58,CD80,CDH1,CDH3,CDH5,CEACAM1,CEBPE,CFH,CHST2,CKLF,CLEC10A,CLEC4E,CLEC5A,CSF3R,CTSG,CX3CR1,CXCL1…	288
Cancer, Organismal Injury and Abnormalities	Non-hematological solid tumor	1.06e-59		1.14	ABCA1,ABCA2,ABCA6,ABCB1,ABCB11,ABCB9,ABCC3,ABCD2,ABHD6,ABLIM2,ABTB2,ACACB,ACAD11,ACADM,ACAP1,ACE,ACHE,ACOX2,ACP2,ACSL1,ACSM5,ACTN1,ACVR2A,ACY3,ADA,ADAM12,ADAM23,ADAMDEC1,ADAMTS1,ADAMTS15,ADAMTS17,ADAMTS4,ADAMTSL4,ADCK2,ADCY4,ADCY6,ADCY9,ADD3,ADGB,ADGRD1,ADGRL1,ADGRV1,ADM,ADORA1,ADORA2A,ADORA3,ADRA1D,ADRA2B,ADRB2,ADSSL1,AEBP1,AFF3,AGAP3,AGO2,AHDC1,AHNAK2,AHR,AICDA,AKR1C1/AKR1C2,AKR1C3,AKT1S1,ALAD,…	1608
Cancer, Organismal Injury and Abnormalities	Nonhematologic malignant neoplasm	1.12e-58		0.996	ABCA1,ABCA2,ABCA6,ABCB1,ABCB11,ABCB9,ABCC3,ABCD2,ABHD6,ABLIM2,ABTB2,ACACB,ACAD11,ACADM,ACAP1,ACE,ACHE,ACOX2,ACP2,ACSL1,ACSM5,ACTN1,ACVR2A,ACY3,ADA,ADAM12,ADAM23,ADAMDEC1,ADAMTS1,ADAMTS15,ADAMTS17,ADAMTS4,ADAMTSL4,ADCK2,ADCY4,ADCY6,ADCY9,ADD3,ADGB,ADGRD1,ADGRV1,ADM,ADORA1,ADORA2A,ADORA3,ADRA1D,ADRA2B,ADRB2,ADSSL1,AEBP1,AFF3,AGAP3,AGO2,AHDC1,AHNAK2,AHR,AICDA,AKR1C1/AKR1C2,AKR1C3,AKT1S1,ALAD,ALDH1A1…	1600
Cellular Movement, Hematological System Development and Function, Immune Cell Trafficking	Cell movement of leukocytes	3.35e-54	Increased	2.676	ABCA1,ADA,ADM,ADORA1,ADORA2A,ADORA3,ADRB2,AHR,ALOX5,ALOX5AP,AQP3,AQP9,BACH2,BCL3,BID,C3,C3AR1,C5AR1,CAPG,CASR,CCL1,CCL13,CCL19,CCL2,CCL20,CCL21,CCL22,CCL24,CCL3,CCL3L1,CCL3L3,CCL4,CCL8,CCR1,CCR2,CCR3,CCR5,CCR7,CCR9,CCRL2,CD14,CD1D,CD22,CD274,CD37,CD38,CD40,CD44,CD48,CD58,CD80,CDH1,CDH3,CEACAM1,CEBPE,CFH,CHST2,CKLF,CLEC5A,CSF3R,CTSG,CX3CR1,CXCL1,CXCL10,CXCL11,CXCL12,CXCL13,CXCL14,CXCL2,CXCL3,CXCL6…	256
Cancer, Organismal Injury and Abnormalities	Malignant solid tumor	1.34e-53	Increased	2.042	ABCA1,ABCA2,ABCA6,ABCB1,ABCB11,ABCB9,ABCC3,ABCD2,ABHD6,ABLIM2,ABTB2,ACACB,ACAD11,ACADM,ACAP1,ACE,ACHE,ACOX2,ACP2,ACSL1,ACSM5,ACTN1,ACVR2A,ACY3,ADA,ADAM12,ADAM23,ADAMDEC1,ADAMTS1,ADAMTS15,ADAMTS17,ADAMTS4,ADAMTSL4,ADCK2,ADCY4,ADCY6,ADCY9,ADD3,ADGB,ADGRD1,ADGRF5,ADGRG6,ADGRV1,ADIRF,ADM,ADORA1,ADORA2A,ADORA3,ADRA1D,ADRA2B,ADRB2,ADSSL1,AEBP1,AFF3,AGAP3,AGO2,AHDC1,AHNAK2,AHR,AICDA,AKR1C1/AKR1C2,AKR1C3…	1617
Cancer, Organismal Injury and Abnormalities	Cancer	3.13e-53		1.968	ABCA1,ABCA2,ABCA6,ABCB1,ABCB11,ABCB9,ABCC3,ABCD2,ABHD6,ABLIM2,ABTB2,ACACB,ACAD11,ACADM,ACAP1,ACE,ACHE,ACOX2,ACP2,ACSL1,ACSM5,ACTN1,ACVR2A,ACY3,ADA,ADAM12,ADAM23,ADAMDEC1,ADAMTS1,ADAMTS15,ADAMTS17,ADAMTS4,ADAMTSL4,ADCK2,ADCY4,ADCY6,ADCY9,ADD3,ADGB,ADGRD1,ADGRF5,ADGRG6,ADGRL1,ADGRV1,ADIRF,ADM,ADORA1,ADORA2A,ADORA3,ADRA1D,ADRA2B,ADRB2,ADSSL1,AEBP1,AFF3,AGAP3,AGO2,AHDC1,AHNAK2,AHR,AICDA,AKR1C1/AKR1C2…	1624
Cancer, Organismal Injury and Abnormalities	Extracranial solid tumor	8.31e-53	Increased	2.839	ABCA1,ABCA2,ABCA6,ABCB1,ABCB11,ABCB9,ABCC3,ABCD2,ABHD6,ABLIM2,ABTB2,ACACB,ACAD11,ACADM,ACAP1,ACE,ACHE,ACOX2,ACP2,ACSL1,ACSM5,ACTN1,ACVR2A,ACY3,ADA,ADAM12,ADAM23,ADAMDEC1,ADAMTS1,ADAMTS15,ADAMTS17,ADAMTS4,ADAMTSL4,ADCK2,ADCY4,ADCY6,ADCY9,ADD3,ADGB,ADGRD1,ADGRF5,ADGRG6,ADIRF,ADM,ADORA1,ADORA2A,ADORA3,ADRA1D,ADRA2B,ADRB2,ADSSL1,AEBP1,AFF3,AGAP3,AGO2,AHDC1,AHNAK2,AHR,AICDA,AKR1C1/AKR1C2,AKR1C3,AKT1S1…	1625
Cancer, Organismal Injury and Abnormalities	Solid tumor	3.31e-52	Increased	2.411	ABCA1,ABCA2,ABCA6,ABCB1,ABCB11,ABCB9,ABCC3,ABCD2,ABHD6,ABLIM2,ABTB2,ACACB,ACAD11,ACADM,ACAP1,ACE,ACHE,ACOX2,ACP2,ACSL1,ACSM5,ACTN1,ACVR2A,ACY3,ADA,ADAM12,ADAM23,ADAMDEC1,ADAMTS1,ADAMTS15,ADAMTS17,ADAMTS4,ADAMTSL4,ADCK2,ADCY4,ADCY6,ADCY9,ADD3,ADGB,ADGRD1,ADGRF5,ADGRG6,ADGRL1,ADGRV1,ADIRF,ADM,ADORA1,ADORA2A,ADORA3,ADRA1D,ADRA2B,ADRB2,ADSSL1,AEBP1,AFF3,AGAP3,AGO2,AHDC1,AHNAK2,AHR,AICDA,AKR1C1/AKR1C2…	1636
Dermatological Diseases and Conditions, Organismal Injury and Abnormalities	Skin lesion	2.56e-51		0.263	ABCA2,ABCA6,ABCB1,ABCB11,ABCC3,ABCD2,ABHD6,ABLIM2,ABTB2,ACACB,ACAP1,ACE,ACHE,ACOX2,ACP2,ACSM5,ACTN1,ACVR2A,ACY3,ADA,ADAM12,ADAM23,ADAMDEC1,ADAMTS15,ADAMTS17,ADAMTS4,ADAMTSL4,ADCK2,ADCY4,ADCY6,ADCY9,ADD3,ADGB,ADORA1,ADORA2A,ADORA3,ADSSL1,AEBP1,AFF3,AHNAK2,AHR,AICDA,AKR1C1/AKR1C2,AKR1C3,ALAD,ALDH1A2,ALDOB,ALOX15,ALOX5,ALPK2,ALPL,AMIGO2,AMPD3,ANK1,ANKRD1,ANKRD22,ANKRD29,ANKRD33B,ANKRD35,ANKRD55,ANKU…	1063
Connective Tissue Disorders, Inflammatory Disease, Inflammatory Response, Organismal Injury and Abnormalities, Skeletal and Muscular Disorders	Inflammation of joint	9.82e-51	Increased	2.315	ABCB1,ACE,ACHE,ACOX2,ACSL1,ADA,ADAM12,ADAMTS1,ADAMTS15,ADAMTS17,ADAMTS4,ADGRG6,ADM,ADORA1,ADORA2A,ADORA3,ADRA1D,ADRA2B,ADRB2,AHR,ALOX15,ALOX5,ALOX5AP,ALPK2,ALPL,AQP9,ATP2B1,B3GALT4,BCL3,BCL6,BDKRB2,BID,BLNK,BMP4,C3,C3AR1,C5AR1,CA2,CAMK1,CASP5,CCL1,CCL13,CCL19,CCL2,CCL20,CCL21,CCL22,CCL24,CCL3,CCL3L1,CCL3L3,CCL4,CCL8,CCR1,CCR2,CCR5,CCR7,CCR9,CCRL2,CD180,CD1D,CD274,CD40,CD44,CD6,CD80,CD83,CDH1,CEBP…	294
Cancer, Dermatological Diseases and Conditions, Organismal Injury and Abnormalities	Skin tumor	3.52e-49		-0.627	ABCA2,ABCA6,ABCB1,ABCB11,ABCC3,ABCD2,ABHD6,ABLIM2,ABTB2,ACACB,ACAP1,ACE,ACHE,ACOX2,ACP2,ACSM5,ACTN1,ACVR2A,ACY3,ADA,ADAM12,ADAM23,ADAMDEC1,ADAMTS15,ADAMTS17,ADAMTS4,ADAMTSL4,ADCK2,ADCY4,ADCY6,ADCY9,ADD3,ADGB,ADORA1,ADORA2A,ADORA3,ADSSL1,AEBP1,AFF3,AHNAK2,AHR,AICDA,AKR1C1/AKR1C2,AKR1C3,ALAD,ALDH1A2,ALDOB,ALOX15,ALOX5,ALPK2,ALPL,AMIGO2,AMPD3,ANK1,ANKRD22,ANKRD29,ANKRD33B,ANKRD35,ANKRD55,ANKUB1,ANO3…	1052
Cancer, Organismal Injury and Abnormalities	Epithelial neoplasm	3.83e-49		1.603	ABCA1,ABCA2,ABCA6,ABCB1,ABCB11,ABCB9,ABCC3,ABCD2,ABHD6,ABLIM2,ABTB2,ACACB,ACAD11,ACADM,ACAP1,ACE,ACHE,ACOX2,ACP2,ACSL1,ACSM5,ACTN1,ACVR2A,ACY3,ADA,ADAM12,ADAM23,ADAMDEC1,ADAMTS1,ADAMTS15,ADAMTS17,ADAMTS4,ADAMTSL4,ADCK2,ADCY4,ADCY6,ADCY9,ADD3,ADGB,ADGRD1,ADM,ADORA1,ADORA2A,ADORA3,ADRA1D,ADRA2B,ADRB2,ADSSL1,AEBP1,AFF3,AGAP3,AGO2,AHDC1,AHNAK2,AHR,AICDA,AKR1C1/AKR1C2,AKR1C3,AKT1S1,ALAD,ALDH1A1,ALDH1A…	1546
Cancer, Organismal Injury and Abnormalities	Non-melanoma solid tumor	4.06e-49		1.727	ABCA1,ABCA2,ABCA6,ABCB1,ABCB11,ABCB9,ABCC3,ABCD2,ABHD6,ABLIM2,ABTB2,ACACB,ACAD11,ACADM,ACAP1,ACE,ACHE,ACOX2,ACP2,ACSL1,ACSM5,ACTN1,ACVR2A,ACY3,ADA,ADAM12,ADAM23,ADAMDEC1,ADAMTS1,ADAMTS15,ADAMTS17,ADAMTS4,ADAMTSL4,ADCK2,ADCY4,ADCY6,ADCY9,ADD3,ADGB,ADGRD1,ADGRL1,ADM,ADORA1,ADORA2A,ADORA3,ADRA1D,ADRA2B,ADRB2,ADSSL1,AEBP1,AFF3,AGAP3,AGO2,AHDC1,AHNAK2,AHR,AICDA,AKR1C1/AKR1C2,AKR1C3,AKT1S1,ALAD,ALDH1A1…	1560
Cancer, Organismal Injury and Abnormalities	Carcinoma	5.4e-49		1.685	ABCA1,ABCA2,ABCA6,ABCB1,ABCB11,ABCB9,ABCC3,ABCD2,ABHD6,ABLIM2,ABTB2,ACACB,ACAD11,ACADM,ACAP1,ACE,ACHE,ACOX2,ACP2,ACSL1,ACSM5,ACTN1,ACVR2A,ACY3,ADA,ADAM12,ADAM23,ADAMDEC1,ADAMTS1,ADAMTS15,ADAMTS17,ADAMTS4,ADAMTSL4,ADCK2,ADCY4,ADCY6,ADCY9,ADD3,ADGB,ADGRD1,ADM,ADORA1,ADORA2A,ADORA3,ADRA1D,ADRA2B,ADRB2,ADSSL1,AEBP1,AFF3,AGAP3,AGO2,AHDC1,AHNAK2,AHR,AICDA,AKR1C1/AKR1C2,AKR1C3,AKT1S1,ALAD,ALDH1A1,ALDH1A…	1542
Cancer, Organismal Injury and Abnormalities	Abdominal neoplasm	5.8e-49	Increased	2.6	ABCA1,ABCA2,ABCA6,ABCB1,ABCB11,ABCB9,ABCC3,ABCD2,ABHD6,ABLIM2,ABTB2,ACACB,ACAD11,ACADM,ACAP1,ACE,ACHE,ACOX2,ACP2,ACSL1,ACSM5,ACTN1,ACVR2A,ACY3,ADA,ADAM12,ADAM23,ADAMDEC1,ADAMTS1,ADAMTS15,ADAMTS17,ADAMTS4,ADAMTSL4,ADCY4,ADCY6,ADCY9,ADD3,ADGB,ADGRD1,ADIRF,ADM,ADORA1,ADORA2A,ADORA3,ADRA1D,ADRA2B,ADRB2,ADSSL1,AEBP1,AFF3,AGAP3,AGO2,AHDC1,AHNAK2,AHR,AICDA,AKR1C1/AKR1C2,AKR1C3,AKT1S1,ALAD,ALDH1A1,ALDH1A…	1570
Connective Tissue Disorders, Inflammatory Disease, Organismal Injury and Abnormalities, Skeletal and Muscular Disorders	Rheumatic Disease	9.61e-49	Increased	2.538	ABCB1,ACE,ACHE,ACOX2,ACSL1,ADA,ADAM12,ADAMTS1,ADAMTS15,ADAMTS17,ADAMTS4,ADGRG6,ADM,ADORA1,ADORA2A,ADORA3,ADRA1D,ADRA2B,ADRB2,AHR,ALOX15,ALOX5,ALOX5AP,ALPK2,ALPL,AQP9,ATP2B1,B3GALT4,BANK1,BCL3,BCL6,BDKRB2,BID,BLNK,BMP4,C1QB,C1S,C3,C3AR1,C5AR1,CA2,CAMK1,CAMK2B,CASP5,CCL1,CCL13,CCL19,CCL2,CCL20,CCL21,CCL22,CCL24,CCL3,CCL3L1,CCL3L3,CCL4,CCL8,CCR1,CCR2,CCR5,CCR7,CCR9,CCRL2,CD180,CD1D,CD22,CD274,CD34,C…	327
Tissue Morphology	Quantity of cells	1.34e-48	Increased	2.133	ABCA1,ABCB1,ACHE,ACVR2A,ADA,ADAM12,ADAMTS1,ADAMTS4,ADD3,ADGRF5,ADM,ADORA2A,ADORA3,ADRB2,AHR,AICDA,ALDH1A2,ALOX15,ALOX5,ALPL,APBB1,ARID5A,AVPR1B,BACE1,BACH2,BANK1,BATF3,BCL11A,BCL2A1,BCL3,BCL6,BID,BIK,BIRC3,BLNK,BMF,BMP4,BMP6,BSN,C3,C3AR1,C5AR1,CACNA1E,CACNA1G,CAMK2A,CAMK2G,CAMK4,CARD11,CBFA2T3,CCL19,CCL2,CCL20,CCL21,CCL22,CCL24,CCL3,CCL3L3,CCL4,CCND2,CCR1,CCR2,CCR3,CCR5,CCR7,CCR9,CD180,CD1D,CD22,…	429
Inflammatory Response	Inflammatory response	2.72e-48	Increased	4.058	ABCB1,ABCD2,ACE,ACHE,ACOD1,ADA,ADGRF5,ADORA1,ADORA2A,ADORA3,ADRB2,AHR,ALOX15,ALOX5,ALOX5AP,AQP9,BCL2A1,BCL6,BID,BIRC3,BLNK,C3,C3AR1,C5AR1,CAPG,CASR,CCL1,CCL13,CCL19,CCL2,CCL20,CCL21,CCL22,CCL24,CCL3,CCL3L1,CCL3L3,CCL4,CCL8,CCR1,CCR2,CCR3,CCR5,CCR7,CCR9,CCRL2,CD14,CD1D,CD37,CD38,CD40,CD44,CDH5,CDK5R1,CEACAM6,CEBPB,CEBPD,CEBPE,CFH,CKLF,CLEC12A,CLEC4A,CLEC4E,CLEC5A,CSF3R,CSPG4,CTSG,CX3CR1,CXCL1,CXCL…	244
Cancer, Organismal Injury and Abnormalities	Tumorigenesis of tissue	3.1e-48	Increased	2.008	ABCA1,ABCA2,ABCA6,ABCB1,ABCB11,ABCB9,ABCC3,ABCD2,ABHD6,ABLIM2,ABTB2,ACACB,ACAD11,ACADM,ACAP1,ACE,ACHE,ACOX2,ACP2,ACSL1,ACSM5,ACTN1,ACVR2A,ACY3,ADA,ADAM12,ADAM23,ADAMDEC1,ADAMTS1,ADAMTS15,ADAMTS17,ADAMTS4,ADAMTSL4,ADCK2,ADCY4,ADCY6,ADCY9,ADD3,ADGB,ADGRD1,ADM,ADORA1,ADORA2A,ADORA3,ADRA1D,ADRA2B,ADRB2,ADSSL1,AEBP1,AFF3,AGAP3,AGO2,AHDC1,AHNAK2,AHR,AICDA,AKR1C1/AKR1C2,AKR1C3,AKT1S1,ALAD,ALDH1A1,ALDH1A…	1550
Cell-To-Cell Signaling and Interaction	Activation of cells	1.04e-47	Increased	3.212	ACE,ACHE,ADA,ADAM12,ADGRF5,ADORA1,ADORA2A,AHR,AICDA,ARHGAP5,ATP2A3,BACH2,BANK1,BCL2A1,BCL3,BID,BLNK,BMPER,C1QTNF1,C3,C3AR1,C5AR1,CAMK4,CARD11,CASR,CCL1,CCL13,CCL2,CCL21,CCL22,CCL3,CCL4,CCL8,CCR2,CCR5,CCR7,CD14,CD180,CD1D,CD22,CD274,CD37,CD38,CD40,CD44,CD48,CD58,CD6,CD80,CD83,CDH1,CDHR5,CDK5R1,CEACAM1,CEACAM6,CEBPB,CEBPE,CFH,CIDEB,CISH,CLEC12A,CLEC4E,CLEC5A,COMMD3-BMI1,CREB3L1,CRTAM,CTSG,CX3CR1,CX…	277
Cancer, Dermatological Diseases and Conditions, Organismal Injury and Abnormalities	Skin cancer	1.54e-47		-0.472	ABCA2,ABCA6,ABCB1,ABCB11,ABCC3,ABCD2,ABHD6,ABLIM2,ABTB2,ACACB,ACAP1,ACE,ACHE,ACOX2,ACP2,ACSM5,ACTN1,ACVR2A,ACY3,ADA,ADAM12,ADAM23,ADAMDEC1,ADAMTS15,ADAMTS17,ADAMTS4,ADAMTSL4,ADCK2,ADCY4,ADCY6,ADCY9,ADD3,ADGB,ADORA1,ADORA2A,ADORA3,ADSSL1,AEBP1,AFF3,AHNAK2,AICDA,AKR1C1/AKR1C2,AKR1C3,ALAD,ALDH1A2,ALDOB,ALOX15,ALOX5,ALPK2,ALPL,AMIGO2,AMPD3,ANK1,ANKRD22,ANKRD29,ANKRD33B,ANKRD35,ANKRD55,ANKUB1,ANO3,ANO…	1042
Hematological System Development and Function, Tissue Morphology	Quantity of leukocytes	1.59e-46		0.245	ABCA1,ABCB1,ACHE,ADA,ADAM12,ADORA2A,ADORA3,AHR,AICDA,ALOX15,ALOX5,ALPL,ARID5A,BACH2,BANK1,BATF3,BCL11A,BCL2A1,BCL3,BCL6,BID,BIK,BIRC3,BLNK,BMF,C3,C3AR1,C5AR1,CAMK2G,CAMK4,CARD11,CBFA2T3,CCL19,CCL2,CCL20,CCL21,CCL22,CCL24,CCL3,CCL3L3,CCL4,CCR1,CCR2,CCR3,CCR5,CCR7,CCR9,CD180,CD1D,CD22,CD274,CD34,CD38,CD40,CD44,CD48,CD6,CD80,CD83,CEBPB,CEBPE,CFH,CHST2,CISH,CLEC10A,CLEC4A,CLEC4D,CLEC4E,COMMD3-BMI1,CR…	268
Cancer, Organismal Injury and Abnormalities	Melanoma	2.23e-46		-1.529	ABCA2,ABCA6,ABCB1,ABCB11,ABCC3,ABCD2,ABHD6,ABLIM2,ABTB2,ACACB,ACAP1,ACE,ACHE,ACOX2,ACP2,ACSM5,ACTN1,ACVR2A,ACY3,ADA,ADAM23,ADAMDEC1,ADAMTS1,ADAMTS15,ADAMTS17,ADAMTS4,ADAMTSL4,ADCK2,ADCY4,ADCY6,ADCY9,ADD3,ADGB,ADGRV1,ADM,ADORA1,ADORA2A,ADORA3,ADSSL1,AEBP1,AFF3,AHDC1,AHNAK2,AICDA,AKR1C3,AKT1S1,ALAD,ALDH1A2,ALDOB,ALOX15,ALOX5,ALPK2,ALPL,AMIGO2,AMPD3,ANK1,ANKRD22,ANKRD29,ANKRD33B,ANKRD35,ANKRD55,ANKU…	1130
Cancer, Organismal Injury and Abnormalities	Adenocarcinoma	4.88e-46		1.239	ABCA1,ABCA2,ABCA6,ABCB1,ABCB11,ABCB9,ABCC3,ABCD2,ABHD6,ABLIM2,ABTB2,ACACB,ACAD11,ACADM,ACAP1,ACE,ACHE,ACOX2,ACP2,ACSL1,ACSM5,ACTN1,ACVR2A,ACY3,ADA,ADAM12,ADAM23,ADAMDEC1,ADAMTS1,ADAMTS15,ADAMTS17,ADAMTS4,ADAMTSL4,ADCY4,ADCY6,ADCY9,ADD3,ADGB,ADGRD1,ADM,ADORA1,ADORA2A,ADORA3,ADRA1D,ADRA2B,ADRB2,ADSSL1,AEBP1,AFF3,AGAP3,AGO2,AHDC1,AHNAK2,AHR,AICDA,AKR1C1/AKR1C2,AKT1S1,ALAD,ALDH1A1,ALDH1A2,ALDOB,ALOX1…	1443
Cancer, Organismal Injury and Abnormalities	Abdominal cancer	2.78e-45	Increased	2.059	ABCA1,ABCA2,ABCA6,ABCB1,ABCB11,ABCB9,ABCC3,ABCD2,ABHD6,ABLIM2,ABTB2,ACACB,ACAD11,ACADM,ACAP1,ACE,ACHE,ACOX2,ACP2,ACSL1,ACSM5,ACTN1,ACVR2A,ACY3,ADA,ADAM12,ADAM23,ADAMDEC1,ADAMTS1,ADAMTS15,ADAMTS17,ADAMTS4,ADAMTSL4,ADCY4,ADCY6,ADCY9,ADD3,ADGB,ADGRD1,ADIRF,ADM,ADORA1,ADORA2A,ADORA3,ADRA1D,ADRA2B,ADRB2,ADSSL1,AEBP1,AFF3,AGAP3,AGO2,AHDC1,AHNAK2,AHR,AICDA,AKR1C1/AKR1C2,AKR1C3,AKT1S1,ALAD,ALDH1A1,ALDH1A…	1517
Cancer, Organismal Injury and Abnormalities	Abdominal adenocarcinoma	9.53e-45		1.539	ABCA1,ABCA2,ABCA6,ABCB1,ABCB11,ABCB9,ABCC3,ABCD2,ABHD6,ABLIM2,ABTB2,ACACB,ACAD11,ACADM,ACAP1,ACE,ACHE,ACOX2,ACP2,ACSL1,ACSM5,ACTN1,ACVR2A,ACY3,ADA,ADAM12,ADAM23,ADAMDEC1,ADAMTS1,ADAMTS15,ADAMTS17,ADAMTS4,ADAMTSL4,ADCY4,ADCY6,ADCY9,ADD3,ADGB,ADM,ADORA1,ADORA2A,ADORA3,ADRA1D,ADRA2B,ADRB2,ADSSL1,AEBP1,AFF3,AGAP3,AHDC1,AHNAK2,AHR,AICDA,AKR1C1/AKR1C2,AKT1S1,ALAD,ALDH1A1,ALDH1A2,ALDOB,ALOX15,ALOX5,ALOX…	1420
Cancer, Dermatological Diseases and Conditions, Organismal Injury and Abnormalities	Cutaneous melanoma	2.76e-44		-1.253	ABCA2,ABCA6,ABCB1,ABCB11,ABCC3,ABCD2,ABHD6,ABLIM2,ABTB2,ACACB,ACAP1,ACE,ACHE,ACOX2,ACP2,ACSM5,ACTN1,ACVR2A,ACY3,ADA,ADAM23,ADAMDEC1,ADAMTS15,ADAMTS17,ADAMTS4,ADAMTSL4,ADCK2,ADCY4,ADCY6,ADCY9,ADD3,ADGB,ADORA1,ADORA2A,ADORA3,ADSSL1,AEBP1,AFF3,AHNAK2,AICDA,AKR1C3,ALAD,ALDH1A2,ALDOB,ALOX15,ALOX5,ALPK2,ALPL,AMIGO2,AMPD3,ANK1,ANKRD22,ANKRD29,ANKRD33B,ANKRD35,ANKRD55,ANKUB1,ANO3,ANO5,ANO8,ANTXR1,ANXA4,A…	988
Cancer, Gastrointestinal Disease, Organismal Injury and Abnormalities	Digestive organ tumor	9.18e-44	Increased	2.83	ABCA1,ABCA2,ABCA6,ABCB1,ABCB11,ABCB9,ABCC3,ABCD2,ABLIM2,ABTB2,ACACB,ACAD11,ACADM,ACAP1,ACE,ACHE,ACOX2,ACP2,ACSL1,ACSM5,ACTN1,ACVR2A,ACY3,ADA,ADAM12,ADAM23,ADAMDEC1,ADAMTS1,ADAMTS15,ADAMTS17,ADAMTS4,ADAMTSL4,ADCY4,ADCY6,ADCY9,ADD3,ADGB,ADGRD1,ADIRF,ADM,ADORA1,ADORA2A,ADORA3,ADRA1D,ADRA2B,ADRB2,ADSSL1,AEBP1,AFF3,AGAP3,AGO2,AHDC1,AHNAK2,AHR,AICDA,AKR1C1/AKR1C2,AKR1C3,AKT1S1,ALAD,ALDH1A1,ALDH1A2,ALDO…	1519
Cancer, Organismal Injury and Abnormalities	Abdominal carcinoma	4.18e-43		1.649	ABCA1,ABCA2,ABCA6,ABCB1,ABCB11,ABCB9,ABCC3,ABCD2,ABHD6,ABLIM2,ABTB2,ACACB,ACAD11,ACADM,ACAP1,ACE,ACHE,ACOX2,ACP2,ACSL1,ACSM5,ACTN1,ACVR2A,ACY3,ADA,ADAM12,ADAM23,ADAMDEC1,ADAMTS1,ADAMTS15,ADAMTS17,ADAMTS4,ADAMTSL4,ADCY4,ADCY6,ADCY9,ADD3,ADGB,ADM,ADORA1,ADORA2A,ADORA3,ADRA1D,ADRA2B,ADRB2,ADSSL1,AEBP1,AFF3,AGAP3,AGO2,AHDC1,AHNAK2,AHR,AICDA,AKR1C1/AKR1C2,AKT1S1,ALAD,ALDH1A1,ALDH1A2,ALDOB,ALOX15,ALOX5…	1477
Cellular Movement, Hematological System Development and Function, Immune Cell Trafficking, Inflammatory Response	Cell movement of phagocytes	7.92e-43	Increased	2.631	ABCA1,ADM,ADORA1,ADORA2A,ADORA3,ALOX5,ALOX5AP,AQP9,BID,C3,C3AR1,C5AR1,CAPG,CASR,CCL1,CCL19,CCL2,CCL20,CCL21,CCL22,CCL24,CCL3,CCL3L1,CCL3L3,CCL4,CCL8,CCR1,CCR2,CCR3,CCR5,CCR7,CCRL2,CD14,CD37,CD38,CD40,CD44,CD58,CD80,CDH1,CEACAM1,CEBPE,CFH,CKLF,CSF3R,CTSG,CX3CR1,CXCL1,CXCL10,CXCL11,CXCL12,CXCL13,CXCL14,CXCL2,CXCL3,CXCL6,CXCL8,CXCL9,CXCR2,CXCR4,DAPK2,DEFB1,DUSP1,EDN1,EDN2,EDNRA,EDNRB,EEF1A2,EFNB1,EG…	188
Hematological System Development and Function, Tissue Morphology	Quantity of blood cells	9.82e-43		0.589	ABCA1,ABCB1,ACHE,ADA,ADAM12,ADD3,ADORA2A,ADORA3,AHR,AICDA,ALOX15,ALOX5,ALPL,ARID5A,BACH2,BANK1,BATF3,BCL11A,BCL2A1,BCL3,BCL6,BID,BIK,BIRC3,BLNK,BMF,BMP4,C3,C3AR1,C5AR1,CAMK2G,CAMK4,CARD11,CBFA2T3,CCL19,CCL2,CCL20,CCL21,CCL22,CCL24,CCL3,CCL3L3,CCL4,CCND2,CCR1,CCR2,CCR3,CCR5,CCR7,CCR9,CD180,CD1D,CD22,CD274,CD34,CD38,CD40,CD44,CD48,CD6,CD80,CD83,CEBPB,CEBPE,CFH,CHST2,CISH,CLEC10A,CLEC4A,CLEC4D,CLEC4…	282
Cell-To-Cell Signaling and Interaction	Interaction of blood cells	6.6e-42	Increased	2.961	ADORA1,ADORA2A,ADRB2,ALOX15,ATP2A3,BMPER,C3,CCL1,CCL19,CCL2,CCL20,CCL21,CCL22,CCL3,CCL3L1,CCL3L3,CCL4,CCR1,CCR3,CCR5,CCR7,CCR9,CD14,CD22,CD34,CD37,CD38,CD40,CD44,CD48,CD58,CD6,CD80,CD83,CDH1,CEACAM1,CFH,CLEC10A,CSF3R,CTSG,CX3CR1,CXCL1,CXCL10,CXCL11,CXCL12,CXCL13,CXCL2,CXCL3,CXCL8,CXCL9,CXCR2,CXCR4,DCN,DCSTAMP,DEPTOR,DMD,EEF1A2,EFNB1,FAS,FCAR,FES,FGR,FN1,FOXO1,FPR2,FUT7,GCNT1,GP1BA,GP9,GPR132,HCK,…	154
Cell-To-Cell Signaling and Interaction	Binding of blood cells	9.38e-42	Increased	2.952	ADORA1,ADORA2A,ADRB2,ALOX15,ATP2A3,BMPER,C3,CCL1,CCL19,CCL2,CCL20,CCL21,CCL22,CCL3,CCL3L1,CCL3L3,CCL4,CCR1,CCR3,CCR5,CCR7,CCR9,CD14,CD22,CD34,CD37,CD38,CD40,CD44,CD48,CD58,CD6,CD80,CD83,CDH1,CEACAM1,CFH,CLEC10A,CSF3R,CTSG,CX3CR1,CXCL1,CXCL10,CXCL11,CXCL12,CXCL13,CXCL2,CXCL3,CXCL8,CXCL9,CXCR2,CXCR4,DCN,DCSTAMP,DEPTOR,DMD,EFNB1,FAS,FCAR,FES,FGR,FN1,FOXO1,FPR2,FUT7,GCNT1,GP1BA,GP9,GPR132,HCK,HGF,HIF…	153
Cell-To-Cell Signaling and Interaction	Adhesion of blood cells	1.06e-41	Increased	3.369	ADORA1,ADORA2A,ADRB2,ALOX15,ATP2A3,BMPER,C3,CCL1,CCL19,CCL2,CCL20,CCL21,CCL22,CCL3,CCL3L1,CCL3L3,CCL4,CCR1,CCR3,CCR5,CCR7,CCR9,CD14,CD34,CD37,CD38,CD40,CD44,CD48,CD58,CD6,CD80,CD83,CDH1,CEACAM1,CFH,CLEC10A,CSF3R,CTSG,CX3CR1,CXCL1,CXCL10,CXCL11,CXCL12,CXCL13,CXCL2,CXCL3,CXCL8,CXCL9,CXCR2,CXCR4,DCN,DCSTAMP,DEPTOR,DMD,EFNB1,FAS,FCAR,FES,FGR,FN1,FOXO1,FPR2,FUT7,GP1BA,GPR132,HCK,HGF,HIF1A,ICAM1,ICAM3,…	142
Inflammatory Response, Organismal Injury and Abnormalities	Inflammation of organ	1.96e-40		1.451	ABCA1,ABCB1,ABCB11,ABHD6,ACE,ADA,ADGRE1,ADM,ADORA1,ADORA2A,ADORA3,ADRA1D,ADRA2B,ADRB2,AGO2,AHR,ALOX15,ALOX5,AMPD3,ANXA4,ARFGAP3,ARID5A,ATG16L1,BACH2,BCL3,BCL6,BID,BIRC3,BMF,BMI1,BSN,C3,C3AR1,C5AR1,CA2,CA3,CAMK2G,CAMK4,CAPG,CARD11,CASR,CCL13,CCL2,CCL20,CCL21,CCL22,CCL3,CCL3L3,CCL4,CCL8,CCR1,CCR2,CCR3,CCR5,CCR7,CCR9,CD14,CD180,CD1D,CD22,CD274,CD38,CD40,CD44,CD48,CD80,CDC42EP3,CDH1,CDK5R1,CEACAM1,CE…	330
Cell-To-Cell Signaling and Interaction, Hematological System Development and Function	Activation of blood cells	6.68e-40	Increased	4.463	ACE,ACHE,ADA,ADGRF5,ADORA1,ADORA2A,AHR,AICDA,BACH2,BANK1,BCL3,BID,BLNK,C1QTNF1,C3,C3AR1,C5AR1,CAMK4,CARD11,CASR,CCL1,CCL13,CCL2,CCL21,CCL22,CCL3,CCL4,CCL8,CCR2,CCR5,CCR7,CD14,CD180,CD1D,CD22,CD274,CD37,CD38,CD40,CD44,CD48,CD58,CD6,CD80,CD83,CDK5R1,CEACAM1,CEACAM6,CEBPB,CEBPE,CFH,CISH,CLEC4E,CLEC5A,COMMD3-BMI1,CRTAM,CTSG,CX3CR1,CXCL1,CXCL10,CXCL12,CXCL3,CXCL6,CXCL8,CXCL9,CXCR2,DEF6,DLL4,DPP4,DRD5,…	214
Cellular Movement	Cell movement of myeloid cells	2.26e-39	Increased	2.254	ABCA1,ADM,ADORA1,ADORA2A,ALOX5,ALOX5AP,AQP9,BID,C3,C3AR1,C5AR1,CAPG,CASR,CCL1,CCL13,CCL19,CCL2,CCL20,CCL21,CCL22,CCL24,CCL3,CCL3L1,CCL3L3,CCL4,CCL8,CCR1,CCR2,CCR3,CCR5,CCR7,CD14,CD37,CD44,CD48,CEACAM1,CEBPE,CFH,CKLF,CSF3R,CTSG,CX3CR1,CXCL1,CXCL10,CXCL11,CXCL12,CXCL14,CXCL2,CXCL3,CXCL6,CXCL8,CXCL9,CXCR2,CXCR4,DAPK2,DDR1,DEFB1,DUSP1,EDN1,EDN2,EDNRA,EDNRB,EEF1A2,EFNB1,EGLN3,ELN,EPAS1,FAS,FCAR,FGR,FN…	181
Organismal Development	Morphology of body cavity	2.95e-39			ABCA1,ABCB1,ABCB11,ACACB,ACADM,ACE,ACP2,ACVR2A,ADA,ADAM12,ADAMTS1,ADCY6,ADGRF5,ADM,ADORA1,ADORA2A,ADORA3,ADRA1D,ADRA2B,ADRB2,AEBP1,AGO2,AHR,ALDH1A2,ALOX15,ALOX5,ALPL,ANKRD1,ANTXR1,ARHGAP5,BANK1,BARX1,BCAR1,BCL11A,BCL3,BCL6,BID,BIK,BIN1,BIRC3,BLNK,BMF,BMP4,C3,C3AR1,CA2,CABLES1,CAMK4,CARD11,CASZ1,CBFA2T3,CCND2,CCR1,CCR2,CCR5,CCR7,CCR9,CD14,CD1D,CD38,CD40,CD44,CD80,CDH5,CEACAM1,CEBPB,CEBPE,CELSR3,CH…	346
Cancer, Gastrointestinal Disease, Organismal Injury and Abnormalities	Digestive system cancer	5.52e-39	Increased	2.252	ABCA1,ABCA2,ABCA6,ABCB1,ABCB11,ABCB9,ABCC3,ABCD2,ABLIM2,ABTB2,ACACB,ACAP1,ACE,ACHE,ACOX2,ACP2,ACSL1,ACSM5,ACTN1,ACVR2A,ADA,ADAM12,ADAM23,ADAMDEC1,ADAMTS1,ADAMTS15,ADAMTS17,ADAMTS4,ADAMTSL4,ADCY4,ADCY6,ADCY9,ADD3,ADGB,ADGRD1,ADIRF,ADM,ADORA1,ADORA2A,ADORA3,ADRA1D,ADRA2B,ADRB2,ADSSL1,AEBP1,AFF3,AGAP3,AGO2,AHDC1,AHNAK2,AHR,AICDA,AKR1C1/AKR1C2,AKR1C3,AKT1S1,ALAD,ALDH1A1,ALDH1A2,ALDOB,ALOX15,ALOX5,ALP…	1430
Inflammatory Response	Inflammation of absolute anatomical region	1.07e-38		1.794	ABCA1,ABCB1,ABCB11,ABHD6,ACE,ADA,ADGRE1,ADM,ADORA1,ADORA2A,ADORA3,ADRA1D,ADRA2B,ADRB2,AGO2,AHR,ALOX15,ALOX5,AMPD3,ANXA4,ARID5A,ATG16L1,BACH2,BCL3,BCL6,BDKRB2,BID,BIRC3,BSN,C3,C3AR1,C5AR1,CA2,CA3,CAMK2G,CAMK4,CAPG,CARD11,CASR,CCL2,CCL20,CCL21,CCL22,CCL3,CCL3L3,CCL4,CCL8,CCR1,CCR2,CCR5,CCR7,CCR9,CD14,CD180,CD1D,CD274,CD38,CD40,CD44,CD48,CD80,CDC42EP3,CDH1,CDK5R1,CEACAM1,CEBPE,CFH,CH25H,CHRM3,CISH,C…	275
Cell-To-Cell Signaling and Interaction, Hematological System Development and Function	Interaction of leukocytes	1.19e-38	Increased	3.679	ADORA1,ADORA2A,ALOX15,BMPER,C3,CCL1,CCL19,CCL2,CCL20,CCL21,CCL22,CCL3,CCL3L1,CCL3L3,CCL4,CCR1,CCR3,CCR5,CCR7,CCR9,CD14,CD22,CD34,CD37,CD38,CD40,CD44,CD48,CD58,CD6,CD80,CD83,CDH1,CFH,CLEC10A,CSF3R,CTSG,CX3CR1,CXCL1,CXCL10,CXCL11,CXCL12,CXCL13,CXCL2,CXCL3,CXCL8,CXCL9,CXCR2,CXCR4,DCN,DCSTAMP,DEPTOR,EEF1A2,FAS,FCAR,FES,FGR,FN1,FOXO1,FPR2,FUT7,GCNT1,GPR132,HCK,HGF,HIF1A,ICAM1,ICAM3,ICOSLG/LOC102723996…	139
Cell-To-Cell Signaling and Interaction, Hematological System Development and Function	Binding of leukocytes	1.32e-38	Increased	3.679	ADORA1,ADORA2A,ALOX15,BMPER,C3,CCL1,CCL19,CCL2,CCL20,CCL21,CCL22,CCL3,CCL3L1,CCL3L3,CCL4,CCR1,CCR3,CCR5,CCR7,CCR9,CD14,CD22,CD34,CD37,CD38,CD40,CD44,CD48,CD58,CD6,CD80,CD83,CDH1,CFH,CLEC10A,CSF3R,CTSG,CX3CR1,CXCL1,CXCL10,CXCL11,CXCL12,CXCL13,CXCL2,CXCL3,CXCL8,CXCL9,CXCR2,CXCR4,DCN,DCSTAMP,DEPTOR,FAS,FCAR,FES,FGR,FN1,FOXO1,FPR2,FUT7,GCNT1,GPR132,HCK,HGF,HIF1A,ICAM1,ICAM3,ICOSLG/LOC102723996,IL18R1…	138
Cancer, Gastrointestinal Disease, Organismal Injury and Abnormalities	Gastrointestinal tumor	1.47e-38		1.6	ABCA1,ABCA2,ABCA6,ABCB1,ABCB11,ABCB9,ABCC3,ABCD2,ABLIM2,ABTB2,ACACB,ACAD11,ACAP1,ACE,ACHE,ACOX2,ACP2,ACTN1,ACVR2A,ADA,ADAM12,ADAM23,ADAMDEC1,ADAMTS1,ADAMTS15,ADAMTS17,ADAMTS4,ADAMTSL4,ADCY4,ADCY6,ADCY9,ADD3,ADGB,ADGRD1,ADIRF,ADM,ADORA1,ADORA2A,ADORA3,ADRA1D,ADRA2B,ADRB2,ADSSL1,AEBP1,AFF3,AGAP3,AGO2,AHDC1,AHNAK2,AHR,AICDA,AKR1C1/AKR1C2,AKR1C3,AKT1S1,ALAD,ALDH1A1,ALDH1A2,ALDOB,ALOX15,ALOX5,ALPK2,AL…	1347
Cell-To-Cell Signaling and Interaction, Hematological System Development and Function, Immune Cell Trafficking	Adhesion of immune cells	1.49e-38	Increased	3.624	ADORA1,ADORA2A,ALOX15,BMPER,C3,CCL1,CCL19,CCL2,CCL20,CCL21,CCL22,CCL3,CCL3L1,CCL3L3,CCL4,CCR1,CCR3,CCR5,CCR7,CCR9,CD14,CD34,CD37,CD38,CD40,CD44,CD48,CD58,CD6,CD80,CD83,CDH1,CFH,CLEC10A,CSF3R,CTSG,CX3CR1,CXCL1,CXCL10,CXCL11,CXCL12,CXCL13,CXCL2,CXCL3,CXCL8,CXCL9,CXCR2,CXCR4,DCN,DCSTAMP,DEPTOR,FAS,FCAR,FES,FGR,FN1,FOXO1,FPR2,FUT7,GPR132,HCK,HGF,HIF1A,ICAM1,ICAM3,ICOSLG/LOC102723996,IL1A,IL1B,IL7,IL7…	131
Cell Death and Survival	Cell death	8.67e-38		-0.274	ABCA1,ABCB1,ABCC3,ABCD2,ACE,ACHE,ACOX2,ACP2,ACSL1,ACSM5,ADA,ADAM12,ADAMTS1,ADAMTSL4,ADCY6,ADD3,ADGRV1,ADM,ADORA1,ADORA2A,ADORA3,ADRA1D,ADRB2,AGAP3,AGO2,AHR,AICDA,AKR1C3,AKT1S1,ALDH1A1,ALDH1A2,ALOX15,ALOX5,AMIGO2,AMPD3,ANK1,ANKRD1,ANTXR1,ANXA4,APBB1,AQP3,AQP7,AQP9,ARHGAP18,ATF5,ATG16L1,ATP2B1,ATP2B4,ATP6V0D2,ATP8B1,B4GALT5,BACE1,BACH2,BATF3,BCAR1,BCL11A,BCL2A1,BCL3,BCL6,BDKRB2,BHLHE41,BID,BIK,BIN1…	641
Cell-To-Cell Signaling and Interaction, Cellular Movement, Hematological System Development and Function, Immune Cell Trafficking	Recruitment of leukocytes	1.37e-37	Increased	2.504	ADGRG6,ADORA3,AHR,ALOX15,ALOX5,ALOX5AP,ATG16L1,BCL3,C3,C3AR1,C5AR1,CAMK1,CCL1,CCL19,CCL2,CCL20,CCL21,CCL22,CCL24,CCL3,CCL3L3,CCL4,CCR1,CCR2,CCR3,CCR5,CCR7,CD14,CD274,CD37,CD40,CD44,CDH5,CLEC10A,CLEC4E,CLEC5A,CTSG,CX3CR1,CXCL1,CXCL10,CXCL11,CXCL12,CXCL2,CXCL3,CXCL8,CXCL9,CXCR2,CXCR4,CYP1B1,DPP4,EDN1,F13A1,FCER2,FGR,FN1,FPR2,FUT7,GCNT1,GP1BA,GPR132,HCAR2,HCK,HIF1A,HMOX1,ICAM1,IFNAR1,IL1A,IL1B,IL21R…	123
Cellular Movement, Hematological System Development and Function, Immune Cell Trafficking	Cell movement of mononuclear leukocytes	2.55e-37	Increased	2.609	ABCA1,ADORA2A,ALOX5,AQP3,BACH2,BCL3,C3,CASR,CCL1,CCL13,CCL19,CCL2,CCL20,CCL21,CCL22,CCL24,CCL3,CCL3L1,CCL3L3,CCL4,CCL8,CCR1,CCR2,CCR3,CCR5,CCR7,CCR9,CD1D,CD22,CD274,CD40,CD44,CD48,CD58,CD80,CDH3,CEACAM1,CHST2,CKLF,CTSG,CX3CR1,CXCL1,CXCL10,CXCL11,CXCL12,CXCL13,CXCL3,CXCL8,CXCL9,CXCR2,CXCR4,CYP26B1,CYSLTR1,CYTIP,DEF6,DEFB1,DEPTOR,DPP4,EFNB1,ELN,ENPP2,FAS,FN1,FOXO1,FPR2,FUT7,GCNT1,GJB2,GPR132,HCK,HG…	159
Cell-To-Cell Signaling and Interaction, Cellular Movement	Recruitment of blood cells	4.69e-37	Increased	2.451	ADGRG6,ADORA3,AHR,ALOX15,ALOX5,ALOX5AP,ATG16L1,BCL3,C3,C3AR1,C5AR1,CAMK1,CCL1,CCL19,CCL2,CCL20,CCL21,CCL22,CCL24,CCL3,CCL3L3,CCL4,CCR1,CCR2,CCR3,CCR5,CCR7,CCR9,CD14,CD274,CD37,CD40,CD44,CDH5,CLEC10A,CLEC4E,CLEC5A,CTSG,CX3CR1,CXCL1,CXCL10,CXCL11,CXCL12,CXCL2,CXCL3,CXCL8,CXCL9,CXCR2,CXCR4,CYP1B1,DPP4,EDN1,F13A1,FCER2,FGR,FN1,FPR2,FUT7,GCNT1,GP1BA,GPR132,HCAR2,HCK,HIF1A,HMOX1,ICAM1,IFNAR1,IL1A,IL1B,…	124
Lymphoid Tissue Structure and Development, Tissue Morphology	Quantity of lymphatic system cells	5.89e-37		0.518	ABCB1,ADA,ADORA2A,AHR,AICDA,ALDH1A2,ALOX15,ARID5A,BACH2,BANK1,BATF3,BCL11A,BCL2A1,BCL3,BCL6,BID,BIK,BLNK,BMF,C3,C3AR1,C5AR1,CAMK2G,CAMK4,CARD11,CBFA2T3,CCL19,CCL2,CCL21,CCL4,CCR1,CCR2,CCR5,CCR7,CCR9,CD180,CD1D,CD22,CD274,CD34,CD38,CD40,CD44,CD48,CD6,CD80,CD83,CEBPB,CEBPE,CHST2,CISH,CLEC10A,CLEC4A,CLEC4D,CLEC4E,COMMD3-BMI1,CRTAM,CSF3R,CX3CR1,CXCL10,CXCL12,CXCL13,CXCL14,CXCR2,CXCR4,CYLD,CYP27A1,CYP…	220
Cellular Movement, Hematological System Development and Function, Immune Cell Trafficking	Cell movement of granulocytes	7.45e-37		1.281	ADM,ADORA1,ADORA2A,ALOX5,ALOX5AP,AQP9,C3,C3AR1,C5AR1,CAPG,CCL13,CCL19,CCL2,CCL21,CCL24,CCL3,CCL3L1,CCL3L3,CCL4,CCL8,CCR1,CCR2,CCR3,CCR5,CCR7,CD14,CD37,CD44,CD48,CEACAM1,CEBPE,CFH,CKLF,CSF3R,CTSG,CXCL1,CXCL10,CXCL11,CXCL12,CXCL14,CXCL2,CXCL3,CXCL6,CXCL8,CXCL9,CXCR2,DAPK2,DEFB1,DUSP1,EDN1,EDN2,EDNRA,FAS,FCAR,FGR,FN1,FPR2,FUT7,GCNT1,GJB2,HCK,HGF,HIF1A,HMOX1,ICAM1,IGFBP3,IL12B,IL1A,IL1B,IL23A,IL2RB,I…	135
Cancer, Gastrointestinal Disease, Organismal Injury and Abnormalities	Gastrointestinal tract cancer	9.98e-37		1.205	ABCA1,ABCA2,ABCA6,ABCB1,ABCB11,ABCB9,ABCC3,ABCD2,ABLIM2,ABTB2,ACACB,ACAP1,ACE,ACHE,ACOX2,ACP2,ACTN1,ACVR2A,ADA,ADAM12,ADAM23,ADAMDEC1,ADAMTS1,ADAMTS15,ADAMTS17,ADAMTS4,ADAMTSL4,ADCY4,ADCY6,ADCY9,ADD3,ADGB,ADGRD1,ADIRF,ADM,ADORA1,ADORA2A,ADORA3,ADRA1D,ADRA2B,ADRB2,ADSSL1,AEBP1,AFF3,AGAP3,AGO2,AHDC1,AHNAK2,AHR,AICDA,AKR1C1/AKR1C2,AKR1C3,AKT1S1,ALAD,ALDH1A1,ALDH1A2,ALDOB,ALOX15,ALOX5,ALPK2,ALPL,AMIG…	1323
Cell-To-Cell Signaling and Interaction, Cellular Movement	Recruitment of cells	1e-36	Increased	2.607	ADGRG6,ADORA3,AHR,ALOX15,ALOX5,ALOX5AP,ATG16L1,BCL3,C3,C3AR1,C5AR1,CAMK1,CCL1,CCL19,CCL2,CCL20,CCL21,CCL22,CCL24,CCL3,CCL3L3,CCL4,CCR1,CCR2,CCR3,CCR5,CCR7,CCR9,CD14,CD274,CD37,CD40,CD44,CDH5,CLEC10A,CLEC4E,CLEC5A,CTSG,CX3CR1,CXCL1,CXCL10,CXCL11,CXCL12,CXCL13,CXCL2,CXCL3,CXCL8,CXCL9,CXCR2,CXCR4,CYP1B1,DPP4,EDN1,F13A1,FCER2,FGR,FN1,FPR2,FUT7,GCNT1,GP1BA,GPR132,HCAR2,HCK,HEY2,HGF,HIF1A,HMOX1,ICAM1,I…	130
Connective Tissue Disorders, Organismal Injury and Abnormalities, Skeletal and Muscular Disorders	Non-traumatic arthropathy	1.05e-36		0.48	ABCB1,ACE,ACHE,ACOX2,ACSL1,ADA,ADAM12,ADAMTS1,ADAMTS15,ADAMTS17,ADAMTS4,ADGRG6,ADM,ADORA2A,ADRA1D,ADRA2B,ADRB2,ALOX15,ALOX5,ALPK2,ALPL,AQP9,ATP2B1,B3GALT4,BCL6,BLNK,BMP4,C3,C3AR1,C5AR1,CA2,CCL1,CCL13,CCL19,CCL2,CCL20,CCL21,CCL22,CCL24,CCL3,CCL3L1,CCL4,CCL8,CCR1,CCR2,CCR5,CCR7,CCR9,CCRL2,CD180,CD274,CD40,CD44,CD6,CD80,CD83,CDH1,CEBPB,CLEC4A,CLEC4D,CLEC4E,CLSTN2,COL9A1,CSF3R,CTNNA3,CTSG,CX3CR1,CXCL…	233
Hematological System Development and Function, Inflammatory Response, Tissue Morphology	Quantity of phagocytes	1.19e-36		0.359	ABCA1,ABCB1,ADA,ADAM12,ADORA2A,AHR,BATF3,BCL11A,BCL2A1,BCL3,BCL6,BID,BIK,BIRC3,C3,C3AR1,C5AR1,CBFA2T3,CCL19,CCL2,CCL20,CCL21,CCL22,CCL3,CCL3L3,CCR1,CCR2,CCR3,CCR5,CCR7,CD1D,CD40,CD83,CFH,CLEC10A,CLEC4A,CLEC4D,CLEC4E,CSF3R,CX3CR1,CXCL10,CXCL13,CXCL14,CXCL2,CXCL8,CXCR2,DCN,DDR1,DMD,FAS,FES,FLT3,FPR2,FUT7,GCNT1,GFI1,GHRL,GPR132,GPR68,GRAP2,HCK,HMOX1,ICAM1,ID1,ID2,IFNAR1,IGFBP3,IKZF1,IL12B,IL1A,IL1B,…	147
Cell-To-Cell Signaling and Interaction, Hematological System Development and Function, Immune Cell Trafficking, Inflammatory Response	Activation of leukocytes	1.48e-36	Increased	4.95	ACE,ACHE,ADA,ADGRF5,ADORA1,ADORA2A,AHR,AICDA,BACH2,BANK1,BCL3,BID,BLNK,C3,C3AR1,C5AR1,CAMK4,CARD11,CASR,CCL1,CCL13,CCL2,CCL21,CCL22,CCL3,CCL4,CCL8,CCR2,CCR5,CCR7,CD14,CD180,CD1D,CD22,CD274,CD37,CD38,CD40,CD44,CD48,CD58,CD6,CD80,CD83,CDK5R1,CEACAM1,CEACAM6,CEBPB,CEBPE,CFH,CISH,CLEC4E,CLEC5A,CRTAM,CTSG,CX3CR1,CXCL1,CXCL10,CXCL12,CXCL3,CXCL6,CXCL8,CXCL9,CXCR2,DEF6,DLL4,DPP4,DRD5,DTX1,DUSP1,EDN1,EDN2…	198
Hematological System Development and Function, Tissue Morphology	Quantity of mononuclear leukocytes	1.51e-36		0.213	ABCB1,ADA,ADORA2A,AHR,AICDA,ARID5A,BACH2,BANK1,BATF3,BCL11A,BCL2A1,BCL3,BID,BIK,BLNK,BMF,C3,C3AR1,C5AR1,CAMK2G,CAMK4,CARD11,CBFA2T3,CCL19,CCL2,CCL21,CCL4,CCR1,CCR2,CCR3,CCR5,CCR7,CCR9,CD180,CD1D,CD22,CD274,CD38,CD40,CD44,CD48,CD6,CD80,CD83,CEBPB,CEBPE,CHST2,CISH,CLEC10A,CLEC4A,CLEC4D,CLEC4E,COMMD3-BMI1,CRTAM,CSF3R,CX3CR1,CXCL10,CXCL12,CXCL13,CXCL14,CXCL8,CXCR2,CXCR4,CYLD,CYP27A1,CYP27B1,CYTIP,DDR…	214
Cellular Development, Cellular Growth and Proliferation	Proliferation of blood cells	2.65e-36		1.554	ABCB1,ACHE,ADA,ADORA2A,ADRB2,AHR,BACH2,BANK1,BCL11A,BCL2A1,BCL3,BCL6,BIRC3,BLNK,BMI1,BMP4,C3,C5AR1,CARD11,CCL19,CCL2,CCL20,CCL21,CCL22,CCL24,CCL3,CCL3L3,CCL4,CCND2,CCR2,CCR5,CCR7,CD14,CD180,CD1D,CD22,CD274,CD34,CD37,CD38,CD40,CD44,CD48,CD58,CD6,CD80,CD83,CDH1,CEACAM1,CEBPB,CISH,CLEC10A,CLEC4A,CLEC4D,COMMD3-BMI1,CRTAM,CSF3R,CXCL10,CXCL12,CXCL14,CXCL2,CXCL3,CXCL8,CXCR4,CYLD,CYSLTR1,CYTIP,DCN,DEF6,D…	233
Cancer, Organismal Injury and Abnormalities	Neoplasia of cells	4.91e-36		1.36	ABCA1,ABCA2,ABCA6,ABCB1,ABCB11,ABCC3,ABTB2,ACAD11,ACE,ACHE,ACOX2,ACSM5,ACVR2A,ADA,ADAM12,ADAMDEC1,ADAMTS1,ADAMTS15,ADAMTS17,ADCK2,ADCY4,ADCY9,ADD3,ADGRF5,ADORA1,ADORA2A,ADORA3,ADRA1D,ADRB2,AFF3,AGO2,AHNAK2,AHR,AICDA,AKT1S1,ALAD,ALDH1A1,ALDOB,ALOX5,ALPK2,ALPL,ANKRD33B,ANKRD35,ANO5,ANO8,ANTXR1,ANXA4,APOBEC3H,APOBR,AQP7,ARAP1,ARHGAP18,ARHGAP31,ARHGAP5,ARHGEF16,ARHGEF28,ARMC3,ASRGL1,ATF5,ATP10A,ATP6V…	769
Cell Death and Survival	Necrosis	5.87e-36		-0.574	ABCB1,ABCC3,ACE,ACHE,ACSL1,ACSM5,ADA,ADAM12,ADAMTS1,ADCY6,ADM,ADORA1,ADORA2A,ADORA3,ADRA1D,ADRB2,AGAP3,AHR,AICDA,AKT1S1,ALDH1A1,ALDH1A2,ALOX15,ALOX5,AMIGO2,ANKRD1,ANTXR1,AQP7,ARHGAP18,ATF5,ATG16L1,ATP2B1,ATP2B4,B4GALT5,BACE1,BACH2,BCAR1,BCL11A,BCL2A1,BCL3,BCL6,BID,BIK,BIRC3,BIRC7,BLNK,BMF,BMI1,BMP4,BMP6,BTG2,BTG3,C1QTNF1,C3,C3AR1,C5AR1,CA3,CABLES1,CACNA1G,CAMK1,CAMK2A,CAMK2B,CAMK2G,CAMK4,CAPN3,CA…	530
Cellular Function and Maintenance	Cellular homeostasis	6.42e-36	Increased	3.423	ABCA1,ABCC3,ACACB,ACAP1,ACHE,ACP2,ACSL1,ADA,ADAMTS1,ADCY6,ADGRF5,ADM,ADORA2A,ADRB2,AHR,ALOX15,AMPD3,ANK1,AQP3,ATG16L1,ATP2B3,ATP2B4,AVPR1B,BCL11A,BCL2A1,BCL3,BCL6,BDKRB2,BID,BIK,BMF,BMP4,BMP6,C1QTNF1,C3,C3AR1,C5AR1,CA2,CACNA1E,CACNA1G,CACNB4,CAMK1,CAMK4,CAPN3,CARD11,CASR,CCL1,CCL13,CCL19,CCL2,CCL20,CCL21,CCL22,CCL24,CCL3,CCL3L1,CCL3L3,CCL4,CCL8,CCR1,CCR2,CCR3,CCR5,CCR7,CCR9,CD1D,CD22,CD274,CD38,C…	364
Cellular Growth and Proliferation, Lymphoid Tissue Structure and Development	Proliferation of lymphatic system cells	7.1e-36		1.722	ACHE,ADA,ADM,ADORA2A,ADRB2,AHR,BACH2,BANK1,BCL11A,BCL2A1,BCL3,BCL6,BIRC3,BLNK,BMI1,BMP4,C3,C5AR1,CARD11,CCL19,CCL2,CCL20,CCL21,CCL22,CCL3,CCL4,CCND2,CCR2,CCR5,CCR7,CD14,CD180,CD1D,CD22,CD274,CD37,CD38,CD40,CD44,CD48,CD58,CD6,CD80,CD83,CDH1,CEACAM1,CEBPB,CISH,CLEC10A,CLEC4A,CLEC4D,COMMD3-BMI1,CRTAM,CXCL10,CXCL12,CXCL14,CXCL3,CXCL8,CXCR4,CYLD,CYSLTR1,CYTIP,DEF6,DLL4,DPP4,DRD5,DTX1,DUSP1,EBI3,EDN1,E…	220
Cancer, Organismal Injury and Abnormalities	Incidence of tumor	8.51e-36		1.909	ABCA1,ABCA2,ABCA6,ABCB1,ABCB9,ABCC3,ABHD6,ABLIM2,ACACB,ACAD11,ACADM,ACE,ACHE,ACOX2,ACSL1,ACTN1,ACVR2A,ADA,ADAM12,ADAM23,ADAMDEC1,ADAMTS1,ADAMTS15,ADAMTS4,ADAMTSL4,ADCY4,ADCY9,ADD3,ADGB,ADGRD1,ADM,ADORA1,ADORA2A,ADORA3,ADRA1D,ADRA2B,ADRB2,ADSSL1,AEBP1,AFF3,AGAP3,AGO2,AHDC1,AHNAK2,AHR,AICDA,AKR1C1/AKR1C2,ALDH1A1,ALDH1A2,ALDOB,ALOX15,ALOX5,ALPK2,ALPL,AMIGO2,AMPD2,ANK1,ANKRD22,ANKRD35,ANKRD44,ANKRD55…	1132
Cancer, Gastrointestinal Disease, Organismal Injury and Abnormalities	Large intestine neoplasm	9.85e-36		1.245	ABCA1,ABCA2,ABCA6,ABCB1,ABCB11,ABCB9,ABCC3,ABCD2,ABLIM2,ABTB2,ACACB,ACAP1,ACE,ACHE,ACOX2,ACP2,ACTN1,ACVR2A,ADA,ADAM12,ADAM23,ADAMDEC1,ADAMTS1,ADAMTS15,ADAMTS17,ADAMTS4,ADAMTSL4,ADCY4,ADCY6,ADCY9,ADD3,ADGB,ADGRD1,ADIRF,ADM,ADORA1,ADORA2A,ADORA3,ADRA1D,ADRB2,ADSSL1,AEBP1,AFF3,AGAP3,AHDC1,AHNAK2,AHR,AICDA,AKR1C1/AKR1C2,AKR1C3,AKT1S1,ALAD,ALDH1A1,ALDH1A2,ALOX15,ALOX5,ALPK2,ALPL,AMIGO2,AMPD2,AMPD3,ANK…	1291
Cancer, Gastrointestinal Disease, Organismal Injury and Abnormalities	Intestinal tumor	1.16e-35		1.32	ABCA1,ABCA2,ABCA6,ABCB1,ABCB11,ABCB9,ABCC3,ABCD2,ABLIM2,ABTB2,ACACB,ACAP1,ACE,ACHE,ACOX2,ACP2,ACTN1,ACVR2A,ADA,ADAM12,ADAM23,ADAMDEC1,ADAMTS1,ADAMTS15,ADAMTS17,ADAMTS4,ADAMTSL4,ADCY4,ADCY6,ADCY9,ADD3,ADGB,ADGRD1,ADIRF,ADM,ADORA1,ADORA2A,ADORA3,ADRA1D,ADRB2,ADSSL1,AEBP1,AFF3,AGAP3,AHDC1,AHNAK2,AHR,AICDA,AKR1C1/AKR1C2,AKR1C3,AKT1S1,ALAD,ALDH1A1,ALDH1A2,ALOX15,ALOX5,ALPK2,ALPL,AMIGO2,AMPD2,AMPD3,ANK…	1292
Cellular Movement, Hematological System Development and Function, Immune Cell Trafficking	Cell movement of lymphocytes	1.26e-35	Increased	2.427	ADORA2A,ALOX5,AQP3,BACH2,BCL3,C3,CCL1,CCL13,CCL19,CCL2,CCL20,CCL21,CCL22,CCL24,CCL3,CCL3L3,CCL4,CCL8,CCR1,CCR2,CCR3,CCR5,CCR7,CCR9,CD1D,CD22,CD274,CD40,CD44,CD48,CD58,CD80,CDH3,CEACAM1,CHST2,CKLF,CTSG,CX3CR1,CXCL1,CXCL10,CXCL11,CXCL12,CXCL13,CXCL3,CXCL8,CXCL9,CXCR2,CXCR4,CYP26B1,CYSLTR1,CYTIP,DEF6,DEFB1,DEPTOR,DPP4,EFNB1,ENPP2,FAS,FN1,FOXO1,FUT7,GCNT1,GJB2,GPR132,HGF,HMOX1,ICAM1,ICOSLG/LOC1027239…	140
Cancer, Gastrointestinal Disease, Organismal Injury and Abnormalities	Malignant neoplasm of large intestine	1.47e-35		1.229	ABCA1,ABCA2,ABCA6,ABCB1,ABCB11,ABCB9,ABCC3,ABCD2,ABLIM2,ABTB2,ACACB,ACAP1,ACE,ACHE,ACOX2,ACP2,ACTN1,ACVR2A,ADA,ADAM12,ADAM23,ADAMDEC1,ADAMTS1,ADAMTS15,ADAMTS17,ADAMTS4,ADAMTSL4,ADCY4,ADCY6,ADCY9,ADD3,ADGB,ADGRD1,ADIRF,ADM,ADORA1,ADORA2A,ADORA3,ADRA1D,ADRB2,ADSSL1,AEBP1,AFF3,AGAP3,AHDC1,AHNAK2,AHR,AICDA,AKR1C1/AKR1C2,AKR1C3,AKT1S1,ALAD,ALDH1A1,ALDH1A2,ALOX15,ALOX5,ALPK2,ALPL,AMIGO2,AMPD2,AMPD3,ANK…	1287
Hematological System Development and Function, Lymphoid Tissue Structure and Development, Tissue Morphology	Quantity of lymphocytes	2.34e-35		0.315	ABCB1,ADA,ADORA2A,AHR,AICDA,ARID5A,BACH2,BANK1,BATF3,BCL11A,BCL2A1,BCL3,BID,BIK,BLNK,BMF,C3,C3AR1,C5AR1,CAMK2G,CAMK4,CARD11,CBFA2T3,CCL19,CCL2,CCL21,CCL4,CCR1,CCR2,CCR5,CCR7,CCR9,CD180,CD1D,CD22,CD274,CD38,CD40,CD44,CD48,CD6,CD80,CD83,CEBPB,CEBPE,CHST2,CISH,CLEC10A,CLEC4A,CLEC4D,CLEC4E,COMMD3-BMI1,CRTAM,CX3CR1,CXCL10,CXCL12,CXCL13,CXCL14,CXCR2,CXCR4,CYLD,CYP27A1,CYP27B1,CYTIP,DDR1,DEF6,DLL4,DNASE…	206
Cellular Movement, Hematological System Development and Function, Immune Cell Trafficking	Migration of mononuclear leukocytes	2.42e-35	Increased	2.714	ABCA1,ADORA2A,ALOX5,AQP3,BACH2,BCL3,C3,CCL1,CCL19,CCL2,CCL20,CCL21,CCL22,CCL24,CCL3,CCL3L3,CCL4,CCL8,CCR1,CCR2,CCR3,CCR5,CCR7,CCR9,CD1D,CD22,CD274,CD40,CD44,CD48,CD58,CD80,CEACAM1,CTSG,CX3CR1,CXCL1,CXCL10,CXCL11,CXCL12,CXCL13,CXCL3,CXCL8,CXCL9,CXCR2,CXCR4,CYP26B1,CYSLTR1,CYTIP,DEF6,DEFB1,DEPTOR,DPP4,EFNB1,ENPP2,FAS,FN1,FOXO1,FUT7,GCNT1,GPR132,HGF,ICAM1,ICOSLG/LOC102723996,IFNAR1,IL12B,IL1B,IL23A,…	134
Cancer, Gastrointestinal Disease, Organismal Injury and Abnormalities	Gastrointestinal carcinoma	4.09e-35		0.555	ABCA1,ABCA2,ABCA6,ABCB1,ABCB11,ABCB9,ABCC3,ABCD2,ABLIM2,ABTB2,ACACB,ACAP1,ACE,ACHE,ACOX2,ACP2,ACTN1,ACVR2A,ADA,ADAM12,ADAM23,ADAMDEC1,ADAMTS1,ADAMTS15,ADAMTS17,ADAMTS4,ADAMTSL4,ADCY4,ADCY6,ADCY9,ADD3,ADGB,ADM,ADORA1,ADORA2A,ADORA3,ADRA1D,ADRB2,ADSSL1,AEBP1,AFF3,AGAP3,AGO2,AHDC1,AHNAK2,AHR,AICDA,AKR1C1/AKR1C2,AKT1S1,ALAD,ALDH1A1,ALDH1A2,ALDOB,ALOX15,ALOX5,ALPK2,ALPL,AMIGO2,AMPD2,AMPD3,ANK1,ANKRD22…	1278
Infectious Diseases	Bacterial Infections	4.32e-35		-0.323	ACOD1,ADA,ADRA1D,ADRA2B,ADRB2,AHR,ALOX5AP,ARID5A,ASGR2,BATF3,BCL3,BCL6,BDKRB2,BID,BIRC3,BLNK,C1QB,C3,C5AR1,CAPG,CCL13,CCL2,CCL3,CCL3L3,CCL4,CCL8,CCR1,CCR2,CCR5,CCR7,CCRL2,CD14,CD1D,CD22,CD274,CD40,CD44,CD80,CD83,CEACAM6,CEBPB,CEBPE,CHIT1,CHRM3,CISH,CLEC12A,CLEC4D,CRTAM,CTSG,CXCL10,CXCL13,CXCL6,CXCL8,CXCL9,CXCR2,CYLD,CYSLTR1,DCN,DPEP1,DUSP1,EBI3,ENPP2,EPAS1,FCGR1B,FCMR,FES,FGR,FN1,FUT7,GABRA1,GABR…	145
Cancer, Gastrointestinal Disease, Organismal Injury and Abnormalities	Large intestine carcinoma	6.99e-35			ABCA1,ABCA2,ABCA6,ABCB1,ABCB11,ABCB9,ABCC3,ABCD2,ABLIM2,ABTB2,ACACB,ACAP1,ACE,ACHE,ACOX2,ACP2,ACTN1,ACVR2A,ADA,ADAM12,ADAM23,ADAMDEC1,ADAMTS1,ADAMTS15,ADAMTS17,ADAMTS4,ADAMTSL4,ADCY4,ADCY6,ADCY9,ADD3,ADGB,ADM,ADORA1,ADORA2A,ADORA3,ADRA1D,ADRB2,ADSSL1,AEBP1,AFF3,AGAP3,AHDC1,AHNAK2,AHR,AICDA,AKR1C1/AKR1C2,AKT1S1,ALAD,ALDH1A1,ALDH1A2,ALOX15,ALOX5,ALPK2,ALPL,AMIGO2,AMPD2,AMPD3,ANK1,ANKRD22,ANKRD29,AN…	1240
Cancer, Gastrointestinal Disease, Organismal Injury and Abnormalities	Intestinal carcinoma	7.9e-35		0.152	ABCA1,ABCA2,ABCA6,ABCB1,ABCB11,ABCB9,ABCC3,ABCD2,ABLIM2,ABTB2,ACACB,ACAP1,ACE,ACHE,ACOX2,ACP2,ACTN1,ACVR2A,ADA,ADAM12,ADAM23,ADAMDEC1,ADAMTS1,ADAMTS15,ADAMTS17,ADAMTS4,ADAMTSL4,ADCY4,ADCY6,ADCY9,ADD3,ADGB,ADM,ADORA1,ADORA2A,ADORA3,ADRA1D,ADRB2,ADSSL1,AEBP1,AFF3,AGAP3,AHDC1,AHNAK2,AHR,AICDA,AKR1C1/AKR1C2,AKT1S1,ALAD,ALDH1A1,ALDH1A2,ALOX15,ALOX5,ALPK2,ALPL,AMIGO2,AMPD2,AMPD3,ANK1,ANKRD22,ANKRD29,AN…	1241
Cellular Movement, Hematological System Development and Function, Immune Cell Trafficking	Lymphocyte migration	1.43e-34	Increased	2.548	ADORA2A,ALOX5,AQP3,BACH2,BCL3,C3,CCL1,CCL19,CCL2,CCL20,CCL21,CCL22,CCL24,CCL3,CCL3L3,CCL4,CCL8,CCR1,CCR2,CCR3,CCR5,CCR7,CCR9,CD1D,CD22,CD274,CD40,CD44,CD48,CD58,CD80,CEACAM1,CTSG,CX3CR1,CXCL1,CXCL10,CXCL11,CXCL12,CXCL13,CXCL3,CXCL8,CXCL9,CXCR2,CXCR4,CYP26B1,CYSLTR1,CYTIP,DEF6,DEFB1,DEPTOR,DPP4,EFNB1,ENPP2,FAS,FN1,FOXO1,FUT7,GCNT1,GPR132,HGF,ICAM1,ICOSLG/LOC102723996,IFNAR1,IL12B,IL1B,IL23A,IL7,IL…	127
Cancer, Organismal Injury and Abnormalities	Cancer of cells	1.55e-34		1.577	ABCA1,ABCA2,ABCA6,ABCB1,ABCB11,ABCC3,ABTB2,ACAD11,ACE,ACHE,ACOX2,ACSM5,ACVR2A,ADA,ADAM12,ADAMTS1,ADAMTS15,ADAMTS17,ADCK2,ADCY4,ADCY9,ADD3,ADGRF5,ADORA1,ADORA2A,ADORA3,ADRA1D,ADRB2,AFF3,AGO2,AHNAK2,AHR,AICDA,AKT1S1,ALAD,ALDH1A1,ALDOB,ALOX5,ALPK2,ANKRD33B,ANKRD35,ANO5,ANO8,ANTXR1,ANXA4,APOBEC3H,APOBR,AQP7,ARAP1,ARHGAP18,ARHGAP31,ARHGAP5,ARHGEF16,ARHGEF28,ARMC3,ASRGL1,ATF5,ATP10A,ATP6V0D2,B3GNT3,B4G…	747
Inflammatory Response	Inflammation of body cavity	2.43e-34		0.74	ABCA1,ABCB1,ABCB11,ABHD6,ACE,ADA,ADGRE1,ADM,ADORA1,ADORA2A,ADORA3,ADRA1D,ADRA2B,ADRB2,AGO2,AHR,ALOX15,ALOX5,AMPD3,ANXA4,ATG16L1,BACH2,BCL6,BID,BIRC3,BSN,C3,C3AR1,C5AR1,CAMK2G,CAPG,CARD11,CASR,CCL2,CCL20,CCL21,CCL22,CCL3,CCL3L3,CCL4,CCL8,CCR1,CCR2,CCR5,CCR7,CCR9,CD14,CD180,CD1D,CD274,CD38,CD40,CD44,CD48,CD80,CDC42EP3,CDH1,CEACAM1,CEBPE,CFH,CH25H,CHRM3,CISH,CLEC4D,CLEC5A,COMMD3-BMI1,CSF3R,CXCL1,CXC…	228
Cellular Development, Cellular Growth and Proliferation, Hematological System Development and Function, Lymphoid Tissue Structure and Development	Proliferation of immune cells	3.82e-34		1.63	ADA,ADORA2A,ADRB2,AHR,BACH2,BANK1,BCL11A,BCL2A1,BCL3,BCL6,BIRC3,BLNK,BMI1,BMP4,C3,C5AR1,CARD11,CCL19,CCL2,CCL21,CCL22,CCL4,CCND2,CCR2,CCR5,CCR7,CD14,CD180,CD1D,CD22,CD274,CD37,CD38,CD40,CD44,CD48,CD58,CD6,CD80,CD83,CDH1,CEACAM1,CEBPB,CISH,CLEC10A,CLEC4A,CLEC4D,COMMD3-BMI1,CRTAM,CXCL12,CXCL14,CXCL2,CXCL3,CXCR4,CYLD,CYSLTR1,CYTIP,DCN,DEF6,DLL4,DPP4,DRD5,DTX1,DUSP1,EBI3,EFNB1,EOMES,EPHB1,EXTL1,FAS,F…	212
Cancer, Gastrointestinal Disease, Organismal Injury and Abnormalities	Large intestine adenocarcinoma	4.07e-34			ABCA1,ABCA2,ABCA6,ABCB1,ABCB11,ABCB9,ABCC3,ABCD2,ABLIM2,ABTB2,ACACB,ACAP1,ACE,ACHE,ACOX2,ACP2,ACTN1,ACVR2A,ADA,ADAM12,ADAM23,ADAMDEC1,ADAMTS1,ADAMTS15,ADAMTS17,ADAMTS4,ADAMTSL4,ADCY4,ADCY6,ADCY9,ADD3,ADGB,ADM,ADORA1,ADORA2A,ADRA1D,ADRB2,ADSSL1,AEBP1,AFF3,AGAP3,AHDC1,AHNAK2,AHR,AICDA,AKR1C1/AKR1C2,AKT1S1,ALAD,ALDH1A1,ALDH1A2,ALOX15,ALOX5,ALPK2,ALPL,AMIGO2,AMPD2,AMPD3,ANK1,ANKRD22,ANKRD29,ANKRD33B,…	1231
Cellular Movement, Hematological System Development and Function, Immune Cell Trafficking, Inflammatory Response	Cell movement of neutrophils	4.27e-34		1.843	ADM,ADORA1,ADORA2A,ALOX5,ALOX5AP,AQP9,C3,C3AR1,C5AR1,CAPG,CCL19,CCL2,CCL21,CCL24,CCL3,CCL3L1,CCL3L3,CCL4,CCL8,CCR1,CCR2,CCR5,CCR7,CD14,CD37,CD44,CEBPE,CFH,CKLF,CSF3R,CTSG,CXCL1,CXCL10,CXCL12,CXCL14,CXCL2,CXCL3,CXCL6,CXCL8,CXCL9,CXCR2,DAPK2,DEFB1,DUSP1,EDN1,EDN2,EDNRA,FAS,FCAR,FGR,FN1,FPR2,FUT7,GCNT1,GJB2,HCK,HGF,HMOX1,ICAM1,IL1A,IL1B,IL23A,ITGA1,ITGA6,ITGAD,ITGAM,LSP1,LUM,LYN,MAP3K8,MET,MMP12,MMP…	115
Immunological Disease	Systemic autoimmune syndrome	4.65e-34	Increased	2.046	ABCA1,ABCB1,ACE,ACHE,ACOX2,ACSL1,ADA,ADAM12,ADAMTS4,ADGRG6,ADM,ADORA2A,ADRA2B,ADRB2,ALOX15,ALOX5,ALOX5AP,ALPK2,ALPL,APOBR,AQP9,ATP2B1,B3GALT4,BACH2,BANK1,BCL6,BLNK,BMP4,C1orf162,C1S,C3,C3AR1,C5AR1,CA2,CAPG,CCL1,CCL13,CCL19,CCL2,CCL20,CCL21,CCL22,CCL24,CCL3,CCL3L1,CCL3L3,CCL4,CCL8,CCR1,CCR2,CCR5,CCR7,CCR9,CCRL2,CD14,CD180,CD1D,CD22,CD274,CD38,CD40,CD44,CD6,CD80,CD83,CDC42EP3,CDH1,CEACAM1,CEACAM6,C…	298
Cellular Movement, Immune Cell Trafficking	Cell movement of lymphatic system cells	5.37e-34	Increased	2.416	ADORA2A,ALOX5,AQP3,BACH2,BCL3,C3,CCL1,CCL13,CCL19,CCL2,CCL20,CCL21,CCL22,CCL24,CCL3,CCL3L3,CCL4,CCL8,CCR1,CCR2,CCR3,CCR5,CCR7,CCR9,CD1D,CD22,CD274,CD40,CD44,CD48,CD58,CD80,CDH3,CEACAM1,CHST2,CKLF,CTSG,CX3CR1,CXCL1,CXCL10,CXCL11,CXCL12,CXCL13,CXCL3,CXCL8,CXCL9,CXCR2,CXCR4,CYP26B1,CYSLTR1,CYTIP,DDR1,DEF6,DEFB1,DEPTOR,DPP4,EFNB1,ENPP2,FAS,FN1,FOXO1,FUT7,GCNT1,GJB2,GPR132,HGF,HMOX1,ICAM1,ICOSLG/LOC10…	142
Cellular Function and Maintenance	Function of blood cells	5.45e-34		1.41	ABCA1,ABCB1,ADA,ADGRE1,ADORA3,ADRB2,AHR,AMPD3,AQP9,ATG16L1,BACH2,BANK1,BATF3,BCL3,BCL6,BIK,BIRC3,C3,C3AR1,CAPG,CCL1,CCL2,CCR1,CCR2,CCR3,CCR5,CCR7,CCRL2,CD14,CD274,CD40,CD44,CD80,CEACAM1,CEBPB,CHST2,CLEC4E,CLEC6A,CNPY3,CRTAM,CSPG4,CX3CR1,CXCL10,CXCL12,CXCL8,CXCR2,CYLD,DTX1,DUSP1,DUSP2,EBI3,FCAMR,FCER2,FCMR,FES,FGR,FPR2,FUT7,GFI1,GIMAP4,GPR68,HCK,HGF,ICAM1,ICOSLG/LOC102723996,ID1,ID3,IDO2,IFNAR1,IF…	161
Cancer, Organismal Injury and Abnormalities	Frequency of tumor	9.03e-34		1.677	ABCA1,ABCA2,ABCA6,ABCB1,ABCB9,ABCC3,ABHD6,ABLIM2,ACACB,ACAD11,ACADM,ACE,ACHE,ACOX2,ACSL1,ACTN1,ACVR2A,ADA,ADAM12,ADAM23,ADAMDEC1,ADAMTS1,ADAMTS15,ADAMTS4,ADAMTSL4,ADCY4,ADCY9,ADD3,ADGB,ADGRD1,ADM,ADORA1,ADORA2A,ADORA3,ADRB2,ADSSL1,AEBP1,AFF3,AGAP3,AGO2,AHDC1,AHNAK2,AHR,AICDA,AKR1C1/AKR1C2,ALDH1A1,ALDH1A2,ALDOB,ALOX15,ALOX5,ALPK2,ALPL,AMIGO2,AMPD2,ANK1,ANKRD22,ANKRD35,ANKRD44,ANKRD55,ANO3,ANO5,ANT…	1121
Cancer, Gastrointestinal Disease, Organismal Injury and Abnormalities	Gastrointestinal adenocarcinoma	1.04e-33			ABCA1,ABCA2,ABCA6,ABCB1,ABCB11,ABCB9,ABCC3,ABCD2,ABLIM2,ABTB2,ACACB,ACAP1,ACE,ACHE,ACOX2,ACP2,ACTN1,ACVR2A,ADA,ADAM12,ADAM23,ADAMDEC1,ADAMTS1,ADAMTS15,ADAMTS17,ADAMTS4,ADAMTSL4,ADCY4,ADCY6,ADCY9,ADD3,ADGB,ADM,ADORA1,ADORA2A,ADRA1D,ADRB2,ADSSL1,AEBP1,AFF3,AGAP3,AHDC1,AHNAK2,AHR,AICDA,AKR1C1/AKR1C2,AKT1S1,ALAD,ALDH1A1,ALDH1A2,ALDOB,ALOX15,ALOX5,ALPK2,ALPL,AMIGO2,AMPD2,AMPD3,ANK1,ANKRD22,ANKRD29,ANK…	1252
Cellular Movement, Immune Cell Trafficking	Migration of lymphatic system cells	2.41e-33	Increased	2.537	ADORA2A,ALOX5,AQP3,BACH2,BCL3,C3,CCL1,CCL19,CCL2,CCL20,CCL21,CCL22,CCL24,CCL3,CCL3L3,CCL4,CCL8,CCR1,CCR2,CCR3,CCR5,CCR7,CCR9,CD1D,CD22,CD274,CD40,CD44,CD48,CD58,CD80,CEACAM1,CTSG,CX3CR1,CXCL1,CXCL10,CXCL11,CXCL12,CXCL13,CXCL3,CXCL8,CXCL9,CXCR2,CXCR4,CYP26B1,CYSLTR1,CYTIP,DDR1,DEF6,DEFB1,DEPTOR,DPP4,EFNB1,ENPP2,FAS,FN1,FOXO1,FUT7,GCNT1,GPR132,HGF,ICAM1,ICOSLG/LOC102723996,IFNAR1,IL12B,IL1B,IL23A,I…	129
Cell-To-Cell Signaling and Interaction, Cellular Movement, Hematological System Development and Function, Immune Cell Trafficking	Recruitment of granulocytes	2.79e-33		1.934	ADORA3,AHR,ALOX15,ALOX5,ALOX5AP,ATG16L1,BCL3,C3,C3AR1,C5AR1,CAMK1,CCL19,CCL2,CCL20,CCL22,CCL24,CCL3,CCL3L3,CCL4,CCR1,CCR2,CCR3,CCR7,CD14,CD274,CD37,CD44,CDH5,CLEC10A,CLEC4E,CLEC5A,CTSG,CX3CR1,CXCL1,CXCL10,CXCL2,CXCL3,CXCL8,CXCL9,CXCR2,CYP1B1,DPP4,EDN1,FCER2,FGR,FPR2,FUT7,GCNT1,GP1BA,GPR132,HCK,ICAM1,IFNAR1,IL1A,IL1B,IL21R,IL7,ITGAM,KDM6B,LIF,LSP1,LYN,MAP2K3,MAP3K8,MMP1,MMP9,MPO,NOD2,NTN1,P2RX1,P2…	90
Cell-To-Cell Signaling and Interaction, Cellular Movement	Recruitment of myeloid cells	2.92e-33	Increased	2.438	ADGRG6,ADORA3,AHR,ALOX15,ALOX5,ALOX5AP,ATG16L1,BCL3,C3,C3AR1,C5AR1,CAMK1,CCL19,CCL2,CCL20,CCL22,CCL24,CCL3,CCL3L3,CCL4,CCR1,CCR2,CCR3,CCR5,CCR7,CD14,CD274,CD37,CD40,CD44,CDH5,CLEC10A,CLEC4E,CLEC5A,CTSG,CX3CR1,CXCL1,CXCL10,CXCL12,CXCL2,CXCL3,CXCL8,CXCL9,CXCR2,CXCR4,CYP1B1,DPP4,EDN1,FCER2,FGR,FPR2,FUT7,GCNT1,GP1BA,GPR132,HCAR2,HCK,ICAM1,IFNAR1,IL1A,IL1B,IL21R,IL7,ITGAM,KDM6B,LIF,LSP1,LYN,MAP2K3,MAP…	105
Cancer, Organismal Injury and Abnormalities	Malignant genitourinary solid tumor	2.96e-33		1.084	ABCA1,ABCA2,ABCA6,ABCB1,ABCB9,ABCC3,ABHD6,ABLIM2,ACACB,ACAD11,ACADM,ACE,ACHE,ACOX2,ACP2,ACSL1,ACTN1,ACVR2A,ACY3,ADAM12,ADAM23,ADAMDEC1,ADAMTS1,ADAMTS15,ADAMTS4,ADAMTSL4,ADCY4,ADCY6,ADCY9,ADD3,ADGB,ADGRD1,ADGRF5,ADGRG6,ADM,ADORA1,ADORA2A,ADORA3,ADRA1D,ADRA2B,ADRB2,ADSSL1,AEBP1,AFF3,AGAP3,AGO2,AHDC1,AHNAK2,AICDA,AKR1C1/AKR1C2,AKR1C3,ALAD,ALDH1A1,ALDH1A2,ALDOB,ALOX15,ALOX5,ALOX5AP,ALPK2,ALPL,AMPD2,A…	1118
Inflammatory Disease	Chronic inflammatory disorder	3.57e-33		0.982	ABCA1,ABCB1,ACE,ACHE,ACOX2,ACSL1,ADA,ADAM12,ADAMTS4,ADGRG6,ADM,ADORA1,ADORA2A,ADORA3,ADRA1D,ADRA2B,ADRB2,AHR,ALOX15,ALOX5,ALPK2,ALPL,ANXA4,AQP9,ATG16L1,ATP2B1,B3GALT4,BCL6,BLNK,BMI1,BMP4,BSN,C3,C3AR1,C3orf52,C5AR1,CA2,CA3,CAPG,CASR,CCL1,CCL13,CCL19,CCL2,CCL20,CCL21,CCL22,CCL24,CCL3,CCL3L1,CCL4,CCL8,CCR1,CCR2,CCR5,CCR7,CCR9,CCRL2,CD180,CD274,CD40,CD44,CD6,CD80,CD83,CDC42EP3,CDH1,CEBPB,CFH,CHRM3,CL…	270
Hematological System Development and Function, Tissue Morphology	Quantity of myeloid cells	6.39e-33		-0.325	ABCA1,ABCB1,ACHE,ADA,ADAM12,ADORA2A,ADORA3,AHR,ALOX15,ALOX5,BCL2A1,BCL3,BCL6,BID,BIK,BIRC3,C3,C3AR1,C5AR1,CCL2,CCL22,CCL24,CCL3,CCL3L3,CCR1,CCR2,CCR3,CCR5,CD1D,CD22,CD34,CD40,CEBPE,CFH,CISH,CLEC10A,CLEC4E,CSF3R,CX3CR1,CXCL10,CXCL12,CXCL14,CXCL2,CXCL6,CXCL8,CXCR2,CXCR4,DCN,DDR1,DMD,DUSP1,FAS,FES,FPR2,FUT7,GCNT1,GFI1,GHRL,GPR132,GPR68,GRAP2,HCK,HMOX1,ICAM1,ID1,IFNAR1,IGFBP3,IKZF1,IL12B,IL1A,IL1B,IL…	153
Cellular Movement	Cell movement of tumor cell lines	6.83e-33	Increased	2.555	ABCA1,ACTN1,ADAM12,ADGRF5,ADRB2,AHR,AKT1S1,AQP8,ARHGEF16,ARHGEF28,ARL4C,BCAN,BCAR1,BDKRB2,BHLHE41,BMI1,BMP6,C3,CCL1,CCL13,CCL19,CCL2,CCL20,CCL21,CCL22,CCL24,CCL3,CCL3L1,CCL4,CCL8,CCR2,CCR5,CCR7,CCR9,CD40,CD44,CD82,CDCP1,CDH1,CDH3,CDH5,CEACAM1,CEBPB,CHN2,CKLF,CLCN4,CLDN3,COMMD3-BMI1,CREB3L1,CTNNAL1,CTSG,CXCL1,CXCL10,CXCL11,CXCL12,CXCL13,CXCL14,CXCL2,CXCL3,CXCL8,CXCL9,CXCR2,CXCR4,DCN,DDR1,DEF6,DLC1…	248
Cellular Movement, Hematological System Development and Function, Immune Cell Trafficking	Cellular infiltration by leukocytes	7.61e-33		1.099	ADA,ADM,ADORA2A,ADRB2,AHR,ALOX5AP,BID,C3,C3AR1,C5AR1,CCL19,CCL2,CCL21,CCL22,CCL3,CCL3L3,CCL4,CCR1,CCR2,CCR5,CCR7,CD14,CD274,CD38,CD40,CD44,CD48,CD80,CDH3,CFH,CLEC5A,CTSG,CX3CR1,CXCL10,CXCL12,CXCL2,CXCL3,CXCL8,CXCL9,CXCR2,CYSLTR1,DCN,DEF6,DUSP1,EDN1,EEF1A2,EGLN3,FAS,FCAR,FN1,FOXO6,FPR2,FUT7,GJB2,HCK,HGF,HIF1A,HMOX1,ICAM1,IGFBP3,IKBKE,IL12B,IL1A,IL1B,IL23A,IL24,IL2RB,IL7,ITGA1,ITGAD,ITGAM,LTA,LTC4S…	136
Cellular Movement	Homing of cells	9.4e-33	Increased	2.964	ACTN1,ADORA1,ADORA2A,ADORA3,ALOX5,AQP9,ARHGEF16,BCAR1,BDKRB2,BMP4,C3,C3AR1,C5AR1,CAPG,CASR,CCL1,CCL13,CCL19,CCL2,CCL20,CCL21,CCL22,CCL24,CCL3,CCL3L1,CCL3L3,CCL4,CCL8,CCR1,CCR2,CCR3,CCR5,CCR7,CCR9,CCRL2,CD37,CD38,CD40,CD44,CD82,CEACAM1,CHST2,CKLF,CSF3R,CTSG,CX3CR1,CXCL1,CXCL10,CXCL11,CXCL12,CXCL13,CXCL14,CXCL2,CXCL3,CXCL6,CXCL8,CXCL9,CXCR2,CXCR4,CYSLTR1,DAPK2,DDR1,DEFB1,DPP4,EDN1,EDN2,EDNRA,EDNRB,…	172
Cellular Movement	Cellular infiltration by blood cells	9.47e-33		0.978	ADA,ADM,ADORA2A,ADRB2,AHR,ALOX5AP,BID,C3,C3AR1,C5AR1,CCL19,CCL2,CCL21,CCL22,CCL3,CCL3L3,CCL4,CCR1,CCR2,CCR5,CCR7,CD14,CD274,CD38,CD40,CD44,CD48,CD80,CDH3,CFH,CLEC5A,CTSG,CX3CR1,CXCL10,CXCL12,CXCL2,CXCL3,CXCL8,CXCL9,CXCR2,CYSLTR1,DCN,DEF6,DUSP1,EDN1,EEF1A2,EGLN3,FAS,FCAR,FN1,FOXO6,FPR2,FUT7,GJB2,HCK,HGF,HIF1A,HMOX1,ICAM1,IGFBP3,IKBKE,IL12B,IL1A,IL1B,IL23A,IL24,IL2RB,IL7,ITGA1,ITGAD,ITGAM,LTA,LTC4S…	137
Cancer, Organismal Injury and Abnormalities	Genitourinary tumor	4.56e-32		1.15	ABCA1,ABCA2,ABCA6,ABCB1,ABCB9,ABCC3,ABHD6,ABLIM2,ACACB,ACAD11,ACADM,ACE,ACHE,ACOX2,ACP2,ACSL1,ACTN1,ACVR2A,ACY3,ADAM12,ADAM23,ADAMDEC1,ADAMTS1,ADAMTS15,ADAMTS4,ADAMTSL4,ADCY4,ADCY6,ADCY9,ADD3,ADGB,ADGRD1,ADGRF5,ADGRG6,ADM,ADORA1,ADORA2A,ADORA3,ADRA1D,ADRA2B,ADRB2,ADSSL1,AEBP1,AFF3,AGAP3,AGO2,AHDC1,AHNAK2,AHR,AICDA,AKR1C1/AKR1C2,AKR1C3,ALAD,ALDH1A1,ALDH1A2,ALDOB,ALOX15,ALOX5,ALOX5AP,ALPK2,ALPL,AMP…	1131
Cancer, Organismal Injury and Abnormalities	Breast or colorectal cancer	4.62e-32		1.761	ABCA1,ABCA2,ABCA6,ABCB1,ABCC3,ABLIM2,ACACB,ACE,ACOX2,ACP2,ACTN1,ACVR2A,ADA,ADAM12,ADAM23,ADAMTS1,ADAMTS15,ADAMTS4,ADAMTSL4,ADCY4,ADCY6,ADCY9,ADD3,ADGB,ADGRD1,ADGRF5,ADGRG6,ADIRF,ADM,ADORA1,ADORA2A,ADORA3,ADRA1D,ADRB2,ADSSL1,AEBP1,AFF3,AGAP3,AGO2,AHDC1,AHNAK2,AICDA,AKR1C1/AKR1C2,AKR1C3,ALDH1A1,ALOX15,ALOX5,ALPK2,ALPL,AMIGO2,ANK1,ANKRD1,ANKRD22,ANKRD35,ANO3,ANO5,ANTXR1,ANXA4,ANXA9,AOC1,APBB1,APOBR,…	974
Cellular Development, Cellular Growth and Proliferation, Hematological System Development and Function, Lymphoid Tissue Structure and Development	Proliferation of mononuclear leukocytes	5.96e-32		1.671	ADA,ADORA2A,ADRB2,AHR,BACH2,BANK1,BCL11A,BCL2A1,BCL3,BCL6,BIRC3,BLNK,BMI1,BMP4,C3,C5AR1,CARD11,CCL19,CCL2,CCL21,CCL22,CCL4,CCND2,CCR2,CCR5,CCR7,CD14,CD180,CD1D,CD22,CD274,CD37,CD38,CD40,CD44,CD48,CD58,CD6,CD80,CD83,CDH1,CEACAM1,CEBPB,CISH,CLEC10A,CLEC4A,CLEC4D,COMMD3-BMI1,CRTAM,CXCL12,CXCL14,CXCL2,CXCR4,CYLD,CYTIP,DEF6,DLL4,DPP4,DRD5,DTX1,DUSP1,EBI3,EFNB1,EOMES,EPHB1,EXTL1,FAS,FCER2,FGL2,FLT3,FN1…	201
Cellular Development, Cellular Growth and Proliferation, Hematological System Development and Function, Lymphoid Tissue Structure and Development	Proliferation of lymphocytes	6.93e-32		1.853	ADA,ADORA2A,ADRB2,AHR,BACH2,BANK1,BCL11A,BCL2A1,BCL3,BCL6,BIRC3,BLNK,BMI1,BMP4,C3,C5AR1,CARD11,CCL19,CCL2,CCL21,CCL22,CCL4,CCND2,CCR2,CCR5,CCR7,CD14,CD180,CD1D,CD22,CD274,CD37,CD38,CD40,CD44,CD48,CD58,CD6,CD80,CD83,CDH1,CEACAM1,CEBPB,CISH,CLEC10A,CLEC4A,CLEC4D,COMMD3-BMI1,CRTAM,CXCL12,CXCL14,CXCR4,CYLD,CYTIP,DEF6,DLL4,DPP4,DRD5,DTX1,DUSP1,EBI3,EFNB1,EOMES,EPHB1,EXTL1,FAS,FCER2,FGL2,FLT3,FN1,FOXO1…	199
Cellular Development, Cellular Growth and Proliferation, Hematological System Development and Function, Hematopoiesis, Lymphoid Tissue Structure and Development, Tissue Development	Leukopoiesis	7.33e-32	Increased	2.745	ABCA1,ACHE,ADA,ADAM12,ADM,ADORA1,AHR,ALOX15,ALOX5,BACH2,BATF3,BCL11A,BCL2A1,BCL3,BCL6,BIK,BLNK,BMP4,C1QC,C3,C3AR1,C5AR1,CAMK4,CARD11,CBFA2T3,CCL1,CCL19,CCL2,CCL3,CCND2,CCR2,CCR7,CCR9,CD14,CD1D,CD274,CD38,CD40,CD44,CD6,CD80,CD83,CEACAM1,CEBPB,CEBPE,CISH,CITED2,CLEC4E,CLEC6A,COMMD3-BMI1,CSF3R,CXCL1,CXCL10,CXCL11,CXCL12,CXCL3,CXCL8,CXCR2,CXCR4,CYLD,CYP26B1,CYSLTR1,DCSTAMP,DEF6,DLL4,DNASE2,DTX1,ECSCR…	215
Cellular Function and Maintenance	Function of leukocytes	1.19e-31		1.41	ABCB1,ADA,ADGRE1,ADORA3,ADRB2,AHR,ATG16L1,BACH2,BANK1,BATF3,BCL3,BCL6,BIK,BIRC3,C3,C3AR1,CAPG,CCL1,CCL2,CCR1,CCR2,CCR3,CCR5,CCR7,CCRL2,CD14,CD274,CD40,CD44,CD80,CEACAM1,CEBPB,CHST2,CLEC4E,CLEC6A,CNPY3,CRTAM,CSPG4,CX3CR1,CXCL10,CXCL12,CXCL8,CXCR2,CYLD,DTX1,DUSP1,DUSP2,EBI3,FCAMR,FCER2,FCMR,FES,FGR,FPR2,FUT7,GFI1,GIMAP4,GPR68,HCK,HGF,ICAM1,ICOSLG/LOC102723996,ID3,IDO2,IFNAR1,IFNGR2,IL10RA,IL12B,IL1…	146
Cellular Movement, Hematological System Development and Function, Immune Cell Trafficking	Cell movement of antigen presenting cells	2.15e-31	Increased	2.083	ADORA1,ADORA2A,ADORA3,BID,C3,C3AR1,C5AR1,CCL1,CCL19,CCL2,CCL20,CCL21,CCL22,CCL24,CCL3,CCL3L3,CCL4,CCR1,CCR2,CCR3,CCR5,CCR7,CCRL2,CD38,CD40,CD44,CD58,CD80,CDH1,CEACAM1,CKLF,CTSG,CX3CR1,CXCL1,CXCL10,CXCL11,CXCL12,CXCL13,CXCL14,CXCL3,CXCL8,CXCL9,CXCR2,CXCR4,DEFB1,EDN1,EDN2,EDNRB,EEF1A2,EGLN3,ELN,EPAS1,FCAR,FN1,FOXO6,FPR2,HCAR2,HCK,HGF,HIF1A,HMOX1,ICAM1,IKBKE,IL10RA,IL12B,IL1A,IL1B,IL21R,IL24,IL7,ITG…	123
Cardiovascular System Development and Function	Development of vasculature	2.33e-31	Increased	2.708	ACE,ADA,ADAM12,ADAMTS1,ADM,ADORA2A,ADRA2B,ADRB2,AGO2,AHR,ALDH1A2,ALOX15,AMIGO2,ANTXR1,ARHGAP22,ARHGAP24,BACE1,BDKRB2,BMP4,BMP6,BMPER,C3,C3AR1,C5AR1,CCL1,CCL2,CCL24,CCR2,CCR3,CCR5,CCR7,CD34,CD40,CD44,CD82,CDH1,CDH5,CEACAM1,CFH,CITED2,COL8A1,COL8A2,COMMD3-BMI1,CSPG4,CX3CR1,CXCL1,CXCL10,CXCL12,CXCL14,CXCL2,CXCL6,CXCL8,CXCL9,CXCR2,CXCR4,CYLD,CYP1B1,CYP2E1,CYSLTR1,DAB2IP,DCN,DDR1,DLC1,DLL4,DLX3,ECE1,E…	263
Cellular Movement, Hematological System Development and Function, Immune Cell Trafficking, Inflammatory Response	Migration of phagocytes	2.78e-31	Increased	2.984	ABCA1,ADORA2A,C3,CCL1,CCL19,CCL2,CCL20,CCL21,CCL22,CCL3,CCL3L3,CCL4,CCL8,CCR1,CCR2,CCR5,CCR7,CD38,CD40,CD44,CD58,CD80,CDH1,CEACAM1,CEBPE,CFH,CTSG,CX3CR1,CXCL1,CXCL10,CXCL11,CXCL12,CXCL13,CXCL2,CXCL3,CXCL6,CXCL8,CXCL9,CXCR2,CXCR4,DEFB1,EPAS1,FAS,FGR,FN1,FPR2,GCNT1,HCK,HGF,HIF1A,ICAM1,IL10RA,IL12B,IL1B,IL21R,ITGA1,ITGA6,ITGAM,ITGAV,KIT,LSP1,LUM,MET,MMP12,MMP7,MMP9,MPO,NGF,NINJ1,NLRP12,NOS2,NPY,NRP2…	102
Cell Death and Survival	Cell death of immune cells	2.79e-31		0.082	ADA,ADORA2A,ADORA3,AHR,AICDA,ANTXR1,BCL11A,BCL2A1,BCL3,BCL6,BID,BIK,BIRC3,BLNK,BMF,BMP4,C3,C3AR1,CAMK2G,CAMK4,CARD11,CCL19,CCL2,CCL21,CCL3,CCL4,CCND2,CCR5,CCR7,CD14,CD22,CD274,CD38,CD40,CD44,CD48,CD80,CEBPB,CISH,CLEC10A,CX3CR1,CXCL1,CXCL10,CXCL12,CXCL2,CXCL8,CXCR4,CYLD,DAPK2,DCN,DDIT4,DEF6,DLL4,DRAM1,DTX1,EFNB1,EOMES,FAS,FCAR,FCMR,FGL2,FLT3,FN1,FOXO1,FTH1,GCNT1,GFI1,GIMAP4,GPR132,GPR34,GRAP2,HCAR…	181
Cellular Movement	Chemotaxis	3.55e-31	Increased	3.235	ACTN1,ADORA1,ADORA2A,ADORA3,ALOX5,AQP9,ARHGEF16,BCAR1,BDKRB2,BMP4,C3,C3AR1,C5AR1,CAPG,CASR,CCL1,CCL13,CCL19,CCL2,CCL20,CCL21,CCL22,CCL24,CCL3,CCL3L1,CCL3L3,CCL4,CCL8,CCR1,CCR2,CCR3,CCR5,CCR7,CCR9,CCRL2,CD37,CD38,CD40,CD44,CEACAM1,CKLF,CSF3R,CTSG,CX3CR1,CXCL1,CXCL10,CXCL11,CXCL12,CXCL13,CXCL14,CXCL2,CXCL3,CXCL6,CXCL8,CXCL9,CXCR2,CXCR4,CYSLTR1,DAPK2,DEFB1,DPP4,EDN1,EDN2,EDNRA,EDNRB,EFNB1,ELN,ENPP2,…	163
Cardiovascular System Development and Function, Organismal Development	Angiogenesis	3.57e-31	Increased	2.708	ADA,ADAM12,ADAMTS1,ADM,ADORA2A,ADRA2B,ADRB2,AGO2,AHR,ALDH1A2,ALOX15,AMIGO2,ANTXR1,ARHGAP22,ARHGAP24,BACE1,BDKRB2,BMP4,BMP6,BMPER,C3,C3AR1,C5AR1,CCL1,CCL2,CCL24,CCR2,CCR3,CCR5,CCR7,CD34,CD40,CD44,CD82,CDH1,CDH5,CEACAM1,CITED2,COL8A1,COL8A2,CSPG4,CX3CR1,CXCL1,CXCL10,CXCL12,CXCL14,CXCL2,CXCL6,CXCL8,CXCL9,CXCR2,CXCR4,CYLD,CYP1B1,CYSLTR1,DAB2IP,DCN,DDR1,DLL4,DLX3,ECE1,ECSCR,EDN1,EDNRA,EDNRB,EFNB1,EGLN…	241
Cell Death and Survival	Apoptosis	3.62e-31		-0.574	ABCA1,ABCB1,ACE,ACHE,ACSL1,ACSM5,ADA,ADAM12,ADAMTS1,ADAMTSL4,ADCY6,ADM,ADORA1,ADORA2A,ADORA3,ADRA1D,ADRB2,AGO2,AHR,AKT1S1,ALDH1A1,ALDH1A2,ALOX15,ALOX5,AMIGO2,ANKRD1,ANTXR1,ANXA4,APBB1,AQP3,AQP7,ARHGAP18,ATF5,ATG16L1,ATP2B4,ATP6V0D2,B4GALT5,BACH2,BCAR1,BCL11A,BCL2A1,BCL3,BCL6,BDKRB2,BHLHE41,BID,BIK,BIN1,BIRC3,BIRC7,BLNK,BMF,BMI1,BMP4,BMP6,BTG2,C1QTNF1,C3,C3AR1,C5AR1,CA3,CABLES1,CAMK1,CAMK2A,CAMK2G…	507
Cellular Movement	Cellular infiltration	4.42e-31		1.153	ADA,ADM,ADORA2A,ADRB2,AHR,ALOX5AP,BID,C3,C3AR1,C5AR1,CCL19,CCL2,CCL21,CCL22,CCL3,CCL3L3,CCL4,CCR1,CCR2,CCR5,CCR7,CD14,CD274,CD38,CD40,CD44,CD48,CD80,CDH3,CFH,CLEC5A,CTSG,CX3CR1,CXCL10,CXCL12,CXCL2,CXCL3,CXCL8,CXCL9,CXCR2,CYSLTR1,DCN,DEF6,DMD,DUSP1,EDN1,EEF1A2,EGLN3,FAS,FCAR,FGL2,FN1,FOXO6,FPR2,FUT7,GJB2,HCK,HGF,HIF1A,HMOX1,ICAM1,IGFBP3,IKBKE,IL12B,IL1A,IL1B,IL23A,IL24,IL2RB,IL32,IL7,ITGA1,ITGAD,I…	144
Cell-To-Cell Signaling and Interaction, Hematological System Development and Function, Immune Cell Trafficking, Inflammatory Response	Activation of mononuclear leukocytes	5.07e-31	Increased	3.195	ADA,ADORA2A,AHR,AICDA,BACH2,BANK1,BCL3,BLNK,C3,C3AR1,CAMK4,CARD11,CASR,CCL13,CCL2,CCL22,CCL3,CCL4,CCL8,CCR2,CCR7,CD14,CD180,CD1D,CD22,CD274,CD38,CD40,CD44,CD48,CD58,CD6,CD80,CD83,CEACAM1,CEACAM6,CISH,CLEC5A,CRTAM,CTSG,CXCL10,CXCL12,CXCL8,DEF6,DLL4,DPP4,DRD5,DTX1,DUSP1,FAS,FLT3,FN1,FOXO1,GFI1,HGF,HIF1A,HLA-DRA,ICAM1,ICAM3,ICOSLG/LOC102723996,IFNAR1,IL12B,IL18R1,IL1A,IL1B,IL21R,IL23A,IL24,IL2RB,IL7…	145
Cell Death and Survival	Cell death of blood cells	5.37e-31		0.203	ABCB1,ADA,ADORA2A,ADORA3,AHR,AICDA,ANTXR1,BCL11A,BCL2A1,BCL3,BCL6,BID,BIK,BIRC3,BLNK,BMF,BMP4,C3,C3AR1,CAMK2G,CAMK4,CARD11,CCL19,CCL2,CCL21,CCL3,CCL3L3,CCL4,CCND2,CCR5,CCR7,CD14,CD22,CD274,CD38,CD40,CD44,CD48,CD80,CEBPB,CISH,CLEC10A,CX3CR1,CXCL1,CXCL10,CXCL12,CXCL2,CXCL8,CXCR4,CYLD,DAPK2,DCN,DDIT4,DEF6,DLL4,DNASE2,DRAM1,DTX1,EDNRB,EFNB1,EOMES,EPAS1,FAS,FCAR,FCMR,FGL2,FLT3,FN1,FOXO1,FTH1,GCNT1,GFI…	188
Hematological System Development and Function, Immune Cell Trafficking, Inflammatory Response, Tissue Development	Accumulation of leukocytes	6.47e-31	Increased	2.853	ADORA2A,AHR,AICDA,ALOX5,BCL2A1,BCL3,BMF,BMP4,C3,C5AR1,CCL2,CCL21,CCL22,CCL24,CCL3,CCL3L3,CCR1,CCR2,CCR3,CCR5,CCR7,CD1D,CD274,CD40,CD44,CD80,CLEC4A,CTSG,CX3CR1,CXCL1,CXCL10,CXCL12,CXCL2,CXCL3,CXCL8,CXCR2,CXCR4,DDR1,DEF6,DLX3,DUSP1,EDN1,ENPP2,FAS,GFI1,HMOX1,ICAM1,ICOSLG/LOC102723996,IER3,IFNAR1,IL10RA,IL12B,IL1B,IL21R,IL23A,IL2RB,IL7,ITGA1,ITGA6,ITGAM,KIT,KLK1,LTA,LTC4S,LYN,MAP3K8,MMP7,MMP8,MMP9,MU…	100
Cancer, Organismal Injury and Abnormalities	Tumorigenesis of epithelial neoplasm	2.14e-30		1.539	ABCA1,ABCA2,ABCA6,ABCB1,ABCB9,ABCC3,ABHD6,ABLIM2,ACACB,ACAD11,ACADM,ACE,ACHE,ACOX2,ACSL1,ACTN1,ACVR2A,ADA,ADAM23,ADAMDEC1,ADAMTS1,ADAMTS15,ADAMTS4,ADAMTSL4,ADCY4,ADCY9,ADD3,ADGB,ADGRD1,ADM,ADORA1,ADORA2A,ADORA3,ADRB2,ADSSL1,AEBP1,AFF3,AGAP3,AGO2,AHDC1,AHNAK2,AHR,AICDA,AKR1C1/AKR1C2,ALDH1A1,ALDH1A2,ALDOB,ALOX15,ALOX5,ALPK2,ALPL,AMIGO2,AMPD2,ANK1,ANKRD22,ANKRD35,ANKRD44,ANKRD55,ANO3,ANO5,ANTXR1,ANX…	1094
Cellular Movement	Homing of blood cells	2.25e-30		1.962	ADORA1,ADORA2A,ADORA3,ALOX5,AQP9,BMP4,C3,C3AR1,C5AR1,CAPG,CASR,CCL1,CCL13,CCL19,CCL2,CCL20,CCL21,CCL22,CCL24,CCL3,CCL3L1,CCL3L3,CCL4,CCL8,CCR1,CCR2,CCR3,CCR5,CCR7,CCR9,CCRL2,CD37,CD38,CD40,CD44,CHST2,CKLF,CSF3R,CTSG,CX3CR1,CXCL1,CXCL10,CXCL11,CXCL12,CXCL13,CXCL14,CXCL2,CXCL3,CXCL6,CXCL8,CXCL9,CXCR2,CXCR4,CYSLTR1,DAPK2,DEFB1,DPP4,EDN1,EDN2,EDNRA,EDNRB,EFNB1,ELN,ENPP2,FGR,FN1,FOXO1,FPR2,FUT7,GCNT1,…	125
Cell-To-Cell Signaling and Interaction, Hematological System Development and Function, Immune Cell Trafficking, Inflammatory Response	Activation of T lymphocytes	2.27e-30		1.963	ADA,ADORA2A,BACH2,BCL3,C3,C3AR1,CAMK4,CARD11,CCL13,CCL2,CCL22,CCL3,CCL4,CCL8,CCR2,CD1D,CD274,CD38,CD40,CD44,CD48,CD58,CD6,CD80,CD83,CEACAM1,CEACAM6,CISH,CRTAM,CTSG,CXCL10,CXCL8,DEF6,DLL4,DPP4,DRD5,DTX1,DUSP1,FAS,FN1,FOXO1,GFI1,HGF,HLA-DRA,ICAM1,ICAM3,ICOSLG/LOC102723996,IFNAR1,IL12B,IL1A,IL1B,IL21R,IL23A,IL24,IL2RB,IL7,ITGA3,ITGAD,ITGAM,ITGAV,KCNA3,KLRC4-KLRK1/KLRK1,LILRB1,LILRB2,LYN,MAP3K8,NCF1,…	117
Cancer, Hematological Disease, Organismal Injury and Abnormalities	Lymphohematopoietic neoplasia	2.85e-30	Increased	2.064	ABCA1,ABCB1,ABCB11,ABCC3,ACAD11,ACE,ACHE,ADA,ADAM12,ADAMDEC1,ADAMTS15,ADAMTS17,ADCY4,ADGB,ADORA1,ADORA2A,ADORA3,ADRA1D,ADRB2,AHNAK2,AHR,AICDA,AKT1S1,ALDH1A1,ALOX15,ALOX5,ALPL,ANKRD22,ANO5,ANTXR1,ANXA4,AQP7,ARHGAP31,ARHGEF28,ASRGL1,ATP10A,ATP6V0D2,ATP8B1,B3GNT3,B4GALNT3,BACH2,BCAN,BCL11A,BCL3,BCL6,BCL9L,BID,BIRC3,BLNK,BMF,BMI1,BMP6,BMPER,BTG2,C1QTNF1,C2orf71,C3,C3orf52,CA2,CACNA1E,CACNB4,CAMK2G,CA…	518
Connective Tissue Disorders, Immunological Disease, Inflammatory Disease, Inflammatory Response, Organismal Injury and Abnormalities, Skeletal and Muscular Disorders	Rheumatoid arthritis	2.99e-30		0.969	ABCB1,ACE,ACHE,ACOX2,ACSL1,ADA,ADAM12,ADAMTS4,ADGRG6,ADM,ADORA2A,ADRA2B,ADRB2,ALOX15,ALOX5,ALPK2,ALPL,AQP9,ATP2B1,B3GALT4,BCL6,BLNK,BMP4,C3,C3AR1,C5AR1,CA2,CCL1,CCL13,CCL19,CCL2,CCL20,CCL21,CCL22,CCL24,CCL3,CCL3L1,CCL4,CCL8,CCR1,CCR2,CCR5,CCR7,CCR9,CCRL2,CD180,CD274,CD40,CD44,CD6,CD80,CD83,CDH1,CEBPB,CLEC4A,CLEC4D,CLEC4E,CLSTN2,CSF3R,CTNNA3,CTSG,CX3CR1,CXCL1,CXCL10,CXCL12,CXCL13,CXCL14,CXCL2,CXCL…	200
Cell-To-Cell Signaling and Interaction, Hematological System Development and Function, Immune Cell Trafficking, Inflammatory Response	Activation of lymphocytes	3.71e-30	Increased	2.807	ADA,ADORA2A,AHR,AICDA,BACH2,BANK1,BCL3,BLNK,C3,C3AR1,CAMK4,CARD11,CCL13,CCL2,CCL22,CCL3,CCL4,CCL8,CCR2,CCR7,CD180,CD1D,CD22,CD274,CD38,CD40,CD44,CD48,CD58,CD6,CD80,CD83,CEACAM1,CEACAM6,CISH,CRTAM,CTSG,CXCL10,CXCL12,CXCL8,DEF6,DLL4,DPP4,DRD5,DTX1,DUSP1,FAS,FLT3,FN1,FOXO1,GFI1,HGF,HIF1A,HLA-DRA,ICAM1,ICAM3,ICOSLG/LOC102723996,IFNAR1,IL12B,IL18R1,IL1A,IL1B,IL21R,IL23A,IL24,IL2RB,IL7,ITGA3,ITGAD,ITGA…	139
Cellular Movement, Hematological System Development and Function, Immune Cell Trafficking	Homing of leukocytes	3.98e-30	Increased	2.059	ADORA1,ADORA2A,ADORA3,ALOX5,AQP9,C3,C3AR1,C5AR1,CAPG,CASR,CCL1,CCL13,CCL19,CCL2,CCL20,CCL21,CCL22,CCL24,CCL3,CCL3L1,CCL3L3,CCL4,CCL8,CCR1,CCR2,CCR3,CCR5,CCR7,CCR9,CCRL2,CD37,CD38,CD40,CD44,CHST2,CKLF,CSF3R,CTSG,CX3CR1,CXCL1,CXCL10,CXCL11,CXCL12,CXCL13,CXCL14,CXCL2,CXCL3,CXCL6,CXCL8,CXCL9,CXCR2,CXCR4,CYSLTR1,DAPK2,DEFB1,DPP4,EDN1,EDN2,EDNRA,EDNRB,EFNB1,ELN,ENPP2,FGR,FN1,FOXO1,FPR2,FUT7,GCNT1,HCAR2…	124
Cell-To-Cell Signaling and Interaction, Cellular Movement, Hematological System Development and Function, Immune Cell Trafficking, Inflammatory Response	Recruitment of phagocytes	4.55e-30	Increased	2.365	ADGRG6,ADORA3,AHR,ALOX15,ALOX5,ALOX5AP,ATG16L1,BCL3,C3AR1,C5AR1,CAMK1,CCL19,CCL2,CCL20,CCL22,CCL3,CCL3L3,CCL4,CCR1,CCR2,CCR5,CCR7,CD14,CD274,CD37,CD40,CD44,CDH5,CLEC10A,CLEC4E,CLEC5A,CTSG,CX3CR1,CXCL1,CXCL10,CXCL12,CXCL2,CXCL3,CXCL8,CXCR2,CYP1B1,EDN1,F13A1,FCER2,FGR,FPR2,FUT7,GCNT1,GP1BA,GPR132,HCAR2,HCK,ICAM1,IFNAR1,IL1A,IL1B,IL7,ITGAM,LIF,LSP1,LYN,MAP2K3,MAP3K8,MCOLN2,MMP1,MMP9,MPO,NFE2L2,NFKBI…	95
Cancer, Organismal Injury and Abnormalities	Pelvic tumor	1.31e-29		0.979	ABCA1,ABCA6,ABCB1,ABCB9,ABCC3,ABHD6,ABLIM2,ACACB,ACAD11,ACADM,ACE,ACOX2,ACSL1,ACTN1,ACVR2A,ACY3,ADAM12,ADAM23,ADAMDEC1,ADAMTS15,ADAMTS4,ADAMTSL4,ADCY6,ADCY9,ADD3,ADGB,ADGRD1,ADM,ADORA1,ADORA2A,ADORA3,ADRA1D,ADRA2B,ADRB2,ADSSL1,AEBP1,AFF3,AGO2,AHNAK2,AHR,AKR1C1/AKR1C2,AKR1C3,ALAD,ALDH1A1,ALDH1A2,ALDOB,ALOX15,ALOX5,ALOX5AP,ALPK2,ALPL,AMIGO2,AMPD2,AMPD3,ANK1,ANKRD1,ANKRD35,ANKRD44,ANKRD55,ANO3,ANO5,…	990
Hematological System Development and Function, Tissue Development	Accumulation of blood cells	1.52e-29	Increased	2.996	ADORA2A,AHR,AICDA,ALOX5,BCL2A1,BCL3,BMF,BMP4,C3,C5AR1,CCL2,CCL21,CCL22,CCL24,CCL3,CCL3L3,CCR1,CCR2,CCR3,CCR5,CCR7,CD1D,CD274,CD40,CD44,CD80,CLEC4A,CTSG,CX3CR1,CXCL1,CXCL10,CXCL12,CXCL2,CXCL3,CXCL8,CXCR2,CXCR4,DDR1,DEF6,DLX3,DUSP1,EDN1,ENPP2,FAS,GFI1,HMOX1,ICAM1,ICOSLG/LOC102723996,IER3,IFNAR1,IL10RA,IL12B,IL1B,IL21R,IL23A,IL2RB,IL7,ITGA1,ITGA6,ITGAM,KIT,KLK1,LTA,LTC4S,LYN,MAP3K8,MMP7,MMP8,MMP9,MU…	102
Hematological System Development and Function, Lymphoid Tissue Structure and Development, Tissue Morphology	Quantity of T lymphocytes	2.7e-29		-0.15	ABCB1,ADA,ADORA2A,AHR,ARID5A,BACH2,BATF3,BCL11A,BCL2A1,BIK,BMF,C3AR1,C5AR1,CAMK2G,CAMK4,CARD11,CCL19,CCL21,CCL4,CCR1,CCR2,CCR5,CCR7,CCR9,CD1D,CD274,CD38,CD40,CD44,CD48,CD80,CD83,CHST2,CISH,CLEC10A,CLEC4A,COMMD3-BMI1,CRTAM,CXCL10,CXCL14,CXCR4,CYLD,CYP27A1,CYP27B1,DDR1,DEF6,DLL4,DNASE2,EBI3,EFNB1,FAS,FCMR,FLT3,FOXO1,FUT7,GFI1,GPR132,GRAP2,HIF1A,HIVEP2,ICAM1,ICOSLG/LOC102723996,ID1,ID2,ID3,IFNAR1,IK…	158
Cancer, Hematological Disease, Organismal Injury and Abnormalities	Hematopoietic neoplasm	4.13e-29		1.844	ABCA1,ABCB1,ABCB11,ABCC3,ACAD11,ACE,ACHE,ADA,ADAMDEC1,ADAMTS15,ADAMTS17,ADCY4,ADGB,ADORA1,ADORA2A,ADORA3,ADRA1D,ADRB2,AHNAK2,AHR,AICDA,AKT1S1,ALDH1A1,ALOX15,ALOX5,ALPL,ANKRD22,ANO5,ANTXR1,ANXA4,AQP7,ARHGAP31,ARHGEF28,ASRGL1,ATP10A,ATP6V0D2,ATP8B1,B3GNT3,B4GALNT3,BACH2,BCAN,BCL11A,BCL3,BCL6,BCL9L,BID,BIRC3,BLNK,BMF,BMI1,BMP6,BMPER,BTG2,C1QTNF1,C2orf71,C3,C3orf52,CA2,CACNA1E,CACNB4,CAMK2G,CARD11,CA…	511
Cellular Movement, Hematological System Development and Function, Immune Cell Trafficking, Inflammatory Response	Chemotaxis of phagocytes	4.16e-29	Increased	2.424	ADORA1,ADORA2A,ADORA3,ALOX5,AQP9,C3,C3AR1,C5AR1,CAPG,CASR,CCL1,CCL19,CCL2,CCL20,CCL21,CCL22,CCL24,CCL3,CCL3L1,CCL3L3,CCL4,CCL8,CCR1,CCR2,CCR3,CCR5,CCR7,CCRL2,CD37,CD38,CKLF,CSF3R,CTSG,CX3CR1,CXCL1,CXCL10,CXCL11,CXCL12,CXCL14,CXCL2,CXCL3,CXCL6,CXCL8,CXCL9,CXCR2,CXCR4,DAPK2,DEFB1,EDN1,EDN2,EDNRA,EDNRB,EFNB1,ELN,FGR,FPR2,HCAR2,HCK,HP,ICAM1,IL12B,IL1A,IL1B,IL23A,ITGA1,ITGAM,KIT,LSP1,LYN,MMP7,NGF,NINJ…	104
Cell-To-Cell Signaling and Interaction, Cellular Movement, Hematological System Development and Function, Immune Cell Trafficking, Inflammatory Response	Recruitment of neutrophils	4.59e-29		1.872	ADORA3,AHR,ALOX15,ALOX5,ALOX5AP,ATG16L1,BCL3,C3AR1,C5AR1,CAMK1,CCL19,CCL2,CCL20,CCL22,CCL3,CCL3L3,CCL4,CCR1,CCR2,CCR7,CD14,CD274,CD37,CD44,CDH5,CLEC10A,CLEC4E,CLEC5A,CTSG,CX3CR1,CXCL1,CXCL10,CXCL2,CXCL3,CXCL8,CXCR2,CYP1B1,EDN1,FGR,FPR2,FUT7,GCNT1,GP1BA,HCK,ICAM1,IFNAR1,IL1A,IL1B,IL7,ITGAM,LIF,LSP1,LYN,MAP2K3,MAP3K8,MMP1,MMP9,MPO,NOD2,NTN1,P2RX1,P2RY2,PDE4B,PIK3R5,PRKCQ,PTX3,PYCARD,RASGRP2,RIPK2,S…	77
Cancer, Hematological Disease, Organismal Injury and Abnormalities	Lymphohematopoietic cancer	5.2e-29		1.481	ABCA1,ABCB1,ABCB11,ABCC3,ACAD11,ACE,ACHE,ADA,ADAM12,ADAMTS15,ADAMTS17,ADCY4,ADGB,ADORA1,ADORA2A,ADORA3,ADRA1D,ADRB2,AHNAK2,AHR,AICDA,AKT1S1,ALDH1A1,ALOX15,ALOX5,ALPL,ANKRD22,ANO5,ANTXR1,ANXA4,AQP7,ARHGAP31,ARHGEF28,ASRGL1,ATP10A,ATP6V0D2,ATP8B1,B3GNT3,B4GALNT3,BACH2,BCAN,BCL11A,BCL3,BCL6,BCL9L,BIRC3,BLNK,BMF,BMI1,BMPER,BTG2,C1QTNF1,C2orf71,C3,C3orf52,CA2,CACNA1E,CACNB4,CAMK2G,CARD11,CARNS1,CBFA2T…	508
Cancer, Organismal Injury and Abnormalities	Development of malignant tumor	7.12e-29		1.411	ABCA1,ABCA2,ABCA6,ABCB1,ABCB9,ABCC3,ABHD6,ABLIM2,ACACB,ACAD11,ACADM,ACE,ACOX2,ACSL1,ACTN1,ACVR2A,ADA,ADAM12,ADAM23,ADAMDEC1,ADAMTS1,ADAMTS15,ADAMTS4,ADAMTSL4,ADCY4,ADCY9,ADD3,ADGB,ADM,ADORA1,ADORA2A,ADORA3,ADRB2,ADSSL1,AEBP1,AFF3,AGAP3,AGO2,AHDC1,AHNAK2,AHR,AICDA,AKR1C1/AKR1C2,ALDH1A1,ALDH1A2,ALDOB,ALOX15,ALOX5,ALPK2,ALPL,AMIGO2,AMPD2,ANK1,ANKRD22,ANKRD35,ANKRD44,ANKRD55,ANO3,ANO5,ANTXR1,ANXA4,AN…	1087
Cancer, Organismal Injury and Abnormalities	Breast or pancreatic cancer	7.92e-29		1.588	ABCA1,ABCA2,ABCB1,ABCB11,ABCB9,ABCC3,ABHD6,ABLIM2,ABTB2,ACACB,ACAD11,ACAP1,ACP2,ACSM5,ACTN1,ACVR2A,ADAM12,ADAM23,ADAMDEC1,ADAMTS1,ADAMTS15,ADAMTS17,ADAMTS4,ADCY4,ADCY6,ADGB,ADGRD1,ADGRF5,ADGRG6,ADORA1,ADORA2A,ADORA3,ADRA1D,ADRA2B,ADRB2,AEBP1,AFF3,AGAP3,AGO2,AHDC1,AHNAK2,AHR,AICDA,AKR1C1/AKR1C2,AKR1C3,ALDH1A1,ALDH1A2,ALOX15,ALOX5,ALPK2,ALPL,AMPD2,ANK1,ANKRD1,ANKRD29,ANKRD35,ANKRD55,ANO3,ANXA8/ANXA…	807
Cellular Movement, Hematological System Development and Function, Immune Cell Trafficking, Inflammatory Response	Chemotaxis of leukocytes	1.43e-28	Increased	2.313	ADORA1,ADORA2A,ADORA3,ALOX5,AQP9,C3,C3AR1,C5AR1,CAPG,CASR,CCL1,CCL13,CCL19,CCL2,CCL20,CCL21,CCL22,CCL24,CCL3,CCL3L1,CCL3L3,CCL4,CCL8,CCR1,CCR2,CCR3,CCR5,CCR7,CCR9,CCRL2,CD37,CD38,CD40,CKLF,CSF3R,CTSG,CX3CR1,CXCL1,CXCL10,CXCL11,CXCL12,CXCL13,CXCL14,CXCL2,CXCL3,CXCL6,CXCL8,CXCL9,CXCR2,CXCR4,CYSLTR1,DAPK2,DEFB1,DPP4,EDN1,EDN2,EDNRA,EDNRB,EFNB1,ELN,FGR,FN1,FPR2,HCAR2,HCK,HP,ICAM1,IL12B,IL1A,IL1B,IL23…	117
Cancer, Organismal Injury and Abnormalities	Lymphatic system tumor	2.55e-28		1.779	ABCB1,ACAD11,ACE,ACHE,ADA,ADAM12,ADAMTS15,ADCY4,ADORA1,ADORA2A,ADORA3,ADRA1D,ADRB2,AHR,AICDA,AKT1S1,ALDH1A1,ALOX5,ALPL,ANO5,ANTXR1,ANXA4,ARHGEF28,ATP10A,ATP6V0D2,B3GNT3,BACH2,BCAN,BCL11A,BCL3,BCL6,BCL9L,BID,BIRC3,BLNK,BMF,BMI1,BMPER,BTG2,C1QTNF1,C3,C3orf52,CA2,CACNB4,CARD11,CARNS1,CBFA2T3,CCL19,CCL2,CCL20,CCL21,CCL22,CCL24,CCL3,CCL4,CCL8,CCND2,CCR3,CCR7,CD14,CD180,CD1D,CD22,CD274,CD34,CD38,CD40,C…	377
Cancer, Organismal Injury and Abnormalities	Pelvic cancer	5.7e-28		0.259	ABCA1,ABCA6,ABCB1,ABCB9,ABCC3,ABHD6,ABLIM2,ACACB,ACAD11,ACADM,ACE,ACOX2,ACSL1,ACTN1,ACVR2A,ACY3,ADAM23,ADAMDEC1,ADAMTS15,ADAMTS4,ADAMTSL4,ADCY6,ADCY9,ADD3,ADGB,ADGRD1,ADM,ADORA1,ADORA2A,ADORA3,ADRA1D,ADRA2B,ADRB2,ADSSL1,AEBP1,AFF3,AGO2,AHNAK2,AKR1C1/AKR1C2,AKR1C3,ALAD,ALDH1A1,ALDH1A2,ALDOB,ALOX15,ALOX5,ALOX5AP,ALPK2,ALPL,AMIGO2,AMPD2,AMPD3,ANK1,ANKRD1,ANKRD35,ANKRD44,ANKRD55,ANO3,ANO5,ANO8,ANTXR1…	969
Cardiovascular System Development and Function, Organismal Development	Vasculogenesis	7e-28		1.678	ADA,ADAMTS1,ADM,ADORA2A,ADRA2B,AHR,ALDH1A2,ALOX15,AMIGO2,ARHGAP22,ARHGAP24,BACE1,BDKRB2,BMP4,BMP6,BMPER,C3,C3AR1,C5AR1,CCL1,CCL2,CCL24,CCR2,CCR3,CCR5,CCR7,CD34,CD40,CD44,CD82,CDH1,CDH5,CEACAM1,CITED2,COL8A1,COL8A2,CSPG4,CX3CR1,CXCL1,CXCL10,CXCL12,CXCL14,CXCL2,CXCL8,CXCR2,CXCR4,CYLD,CYP1B1,DCN,DDR1,DLL4,ECE1,EDN1,EDNRA,EDNRB,EFNB1,EGLN3,ELN,EMP1,ENPP2,EPAS1,EPHB3,ESAM,FAS,FBLN5,FES,FGFR3,FN1,FOXO1…	201
Cancer, Hematological Disease, Immunological Disease, Organismal Injury and Abnormalities	Neoplasia of leukocytes	8.9e-28		0.996	ABCB1,ACAD11,ACE,ACHE,ADA,ADAMDEC1,ADAMTS15,ADCY4,ADORA1,ADORA2A,ADORA3,ADRA1D,ADRB2,AHR,AICDA,AKT1S1,ALDH1A1,ALOX5,ALPL,ANO5,ANTXR1,ANXA4,ARHGEF28,ATP10A,ATP6V0D2,B3GNT3,BACH2,BCAN,BCL11A,BCL3,BCL6,BCL9L,BID,BIRC3,BLNK,BMF,BMI1,BMPER,BTG2,C1QTNF1,C3,C3orf52,CA2,CACNB4,CARD11,CARNS1,CBFA2T3,CCL19,CCL2,CCL20,CCL21,CCL22,CCL24,CCL3,CCL4,CCL8,CCND2,CCR3,CCR7,CD14,CD180,CD1D,CD22,CD274,CD34,CD38,CD40…	368
Cellular Development, Cellular Growth and Proliferation, Hematological System Development and Function, Lymphoid Tissue Structure and Development	Cell proliferation of T lymphocytes	9.62e-28		1.288	ADORA2A,ADRB2,AHR,BACH2,BIRC3,BMI1,BMP4,C3,C5AR1,CARD11,CCL19,CCL2,CCL21,CCL22,CCL4,CCR2,CCR5,CCR7,CD14,CD1D,CD274,CD37,CD38,CD40,CD44,CD48,CD58,CD6,CD80,CD83,CDH1,CEACAM1,CEBPB,CISH,CLEC10A,CLEC4D,COMMD3-BMI1,CRTAM,CXCL12,CXCL14,CXCR4,CYLD,CYTIP,DEF6,DLL4,DPP4,DRD5,DTX1,DUSP1,EBI3,EFNB1,EOMES,EPHB1,FAS,FGL2,FLT3,FN1,FOXO1,GCNT1,GFI1,GRAP2,HES1,HIF1A,HLA-DMB,HMOX1,ICAM1,ICOSLG/LOC102723996,ID2,IF…	164
Cancer, Gastrointestinal Disease, Organismal Injury and Abnormalities	Colorectal tumor	1.13e-27		1.245	ABCA2,ABCA6,ABCB1,ABCC3,ABLIM2,ACACB,ACE,ACOX2,ACVR2A,ADA,ADAM12,ADAM23,ADAMTS1,ADAMTS15,ADAMTS4,ADAMTSL4,ADCY4,ADCY9,ADD3,ADGB,ADGRD1,ADIRF,ADM,ADORA1,ADORA2A,ADORA3,ADRA1D,ADSSL1,AEBP1,AFF3,AGAP3,AHDC1,AHNAK2,AICDA,AKR1C1/AKR1C2,AKR1C3,ALDH1A1,ALOX15,ALOX5,ALPK2,ALPL,AMIGO2,ANK1,ANKRD22,ANKRD35,ANO3,ANO5,ANTXR1,ANXA4,AOC1,APBB1,AQP3,AQP8,AQP9,ARAP1,ARFGAP3,ARHGAP31,ARHGAP5,ARHGEF16,ARHGEF28,ARH…	815
Cancer, Hematological Disease, Organismal Injury and Abnormalities	Hematologic cancer	1.21e-27		1.062	ABCA1,ABCB1,ABCB11,ABCC3,ACAD11,ACE,ACHE,ADA,ADAMTS15,ADAMTS17,ADCY4,ADGB,ADORA1,ADORA2A,ADORA3,ADRA1D,ADRB2,AHNAK2,AHR,AICDA,AKT1S1,ALDH1A1,ALOX15,ALOX5,ALPL,ANKRD22,ANO5,ANTXR1,ANXA4,AQP7,ARHGAP31,ARHGEF28,ASRGL1,ATP10A,ATP6V0D2,ATP8B1,B3GNT3,B4GALNT3,BACH2,BCAN,BCL11A,BCL3,BCL6,BCL9L,BIRC3,BLNK,BMF,BMI1,BMPER,BTG2,C1QTNF1,C2orf71,C3,C3orf52,CA2,CACNA1E,CACNB4,CAMK2G,CARD11,CARNS1,CBFA2T3,CCL19…	500
Organismal Development	Abnormal morphology of body cavity	1.31e-27			ABCA1,ABCB1,ABCB11,ACACB,ACADM,ACVR2A,ADA,ADAM12,ADAMTS1,ADGRF5,ADM,ADRA2B,AEBP1,AGO2,AHR,ALDH1A2,ALOX15,ALOX5,ALPL,ANTXR1,ARHGAP5,BANK1,BARX1,BCAR1,BCL11A,BCL3,BCL6,BID,BIK,BIN1,BIRC3,BLNK,BMF,BMP4,C3,C3AR1,CABLES1,CAMK4,CARD11,CBFA2T3,CCND2,CCR1,CCR2,CCR5,CCR7,CCR9,CD1D,CD38,CD40,CD44,CD80,CDH5,CEACAM1,CEBPB,CELSR3,CHRM3,CISH,CITED2,CLEC4D,CLEC4E,COMMD3-BMI1,CSRP2,CTNNA3,CXCR2,CXCR4,CYLD,CYP27A…	256
Cellular Movement	Invasion of cells	2.1e-27		1.385	ADAM12,ADAMTS1,ADAMTS15,ADM,ADRB2,AGO2,AHR,AKT1S1,ALOX5,ANXA8/ANXA8L1,AQP8,ARHGAP24,B4GALT5,BATF3,BCAN,BCAR1,BHLHE41,BIRC7,BMP4,BMP6,BTG2,C1orf61,CA3,CAMK2G,CCL1,CCL19,CCL2,CCL21,CCNA1,CCR1,CCR7,CCR9,CD14,CD274,CD44,CD82,CDCP1,CDH1,CDH3,CDH5,CDK5R1,CEACAM1,CEACAM6,CEBPB,CFH,CLCA2,CLCN4,CLDN1,CLDN3,COL7A1,CSPG4,CTNNAL1,CXCL10,CXCL12,CXCL14,CXCL8,CXCR2,CXCR4,CYP1B1,DCN,DDR1,DEF6,DLC1,DPP4,DRAM1,DTX…	231
Cancer, Organismal Injury and Abnormalities	Advanced stage tumor	4.99e-27		0.788	ABCA1,ABCB1,ABCC3,ADAM12,ADAMTS1,ADGRF5,ADIRF,ADM,ADRA1D,ADRB2,AKR1C1/AKR1C2,AKR1C3,ALDH1A2,ALOX5,ALPL,ANXA8/ANXA8L1,AQP8,ARL4C,ATP8B1,BHLHE41,BMP4,BMP6,C1orf61,C3,C5AR1,CAPG,CCL19,CCL2,CCL21,CCL8,CCNA1,CCND2,CCR2,CCR5,CCR7,CD274,CD40,CD44,CD48,CD80,CD82,CDCP1,CDH1,CEBPD,CFH,CHRM3,CLDN3,COMMD3-BMI1,CSF3R,CTNNAL1,CTSG,CXCL1,CXCL12,CXCL2,CXCL3,CXCL6,CXCL8,CXCL9,CXCR2,CXCR4,CYP1B1,CYP3A5,DAB2IP,DDR1…	243
Cancer, Hematological Disease, Organismal Injury and Abnormalities	Lymphoid cancer	5.58e-27		1.416	ACAD11,ACE,ACHE,ADA,ADAM12,ADAMTS15,ADCY4,ADORA1,ADORA2A,ADORA3,ADRA1D,ADRB2,AHR,AICDA,ALDH1A1,ALOX5,ANO5,ANTXR1,ANXA4,ARHGEF28,ATP10A,ATP6V0D2,B3GNT3,BACH2,BCAN,BCL11A,BCL3,BCL6,BCL9L,BIRC3,BLNK,BMF,BMI1,BMPER,BTG2,C1QTNF1,C3,C3orf52,CACNB4,CARD11,CARNS1,CBFA2T3,CCL19,CCL2,CCL20,CCL21,CCL22,CCL24,CCL3,CCL4,CCL8,CCND2,CCR3,CCR7,CD14,CD180,CD1D,CD22,CD274,CD34,CD38,CD40,CD44,CD48,CD58,CD80,CDC42EP…	360
Cellular Movement, Hematological System Development and Function, Immune Cell Trafficking, Inflammatory Response	Cell movement of dendritic cells	1.34e-26		1.161	ADORA1,ADORA3,C3,C5AR1,CCL1,CCL19,CCL2,CCL20,CCL21,CCL22,CCL24,CCL3,CCL3L3,CCL4,CCR1,CCR2,CCR3,CCR5,CCR7,CCRL2,CD38,CD40,CD44,CD58,CD80,CDH1,CEACAM1,CXCL10,CXCL11,CXCL12,CXCL13,CXCL14,CXCL8,CXCL9,CXCR2,CXCR4,DEFB1,FPR2,HGF,HIF1A,ICAM1,IL10RA,IL12B,IL1A,IL1B,IL21R,IL7,ITGAV,KIT,MPO,NINJ1,NLRP12,NPY,NRP2,PIGR,PLAU,PLXNC1,PTGDR,RAMP1,RUNX3,SCG2,SCT,SLIT2,SPP1,SWAP70,TNF,TNFRSF9,TNIP1	68
Organismal Survival	Survival of organism	1.4e-26		-0.285	ABCB1,ACHE,ACSL1,ADM,ADORA1,ADORA2A,ADRB2,AEBP1,AHR,AICDA,ALDH1A2,ALOX15,BCL2A1,BCL6,BID,BIK,BIRC3,C3,C3AR1,C5AR1,CAMK4,CAVIN3,CCL2,CCL21,CCL3,CCL3L3,CCND2,CCR1,CCR2,CCR5,CD14,CD1D,CD274,CD40,CD44,CD48,CD6,CD80,CDH1,CEACAM1,CEBPB,CFH,CH25H,CLEC10A,CLEC4D,CLEC5A,CNPY3,CXCL10,CXCL11,CXCL12,CXCL2,CXCL3,CXCL9,CXCR2,CXCR4,CYLD,CYP3A5,DMD,DNM3,DUSP1,EEF1A2,EFNA5,EGLN3,ELN,EPAS1,ESRP1,FAS,FBLN5,FCMR,FGL…	192
Hematological Disease, Immunological Disease	Lymphoproliferative disorder	1.7e-26		1.18	ABCB1,ACAD11,ACE,ACHE,ADA,ADAMTS15,ADCY4,ADORA1,ADORA2A,ADORA3,ADRA1D,ADRB2,AHR,AICDA,AKT1S1,ALDH1A1,ALOX5,ALPL,ANO5,ANTXR1,ANXA4,ARHGEF28,ATP10A,ATP6V0D2,B3GNT3,BACH2,BCAN,BCL11A,BCL3,BCL6,BCL9L,BIRC3,BLNK,BMF,BMI1,BMPER,BTG2,C1QTNF1,C3,C3orf52,CA2,CACNB4,CARD11,CARNS1,CBFA2T3,CCL19,CCL2,CCL20,CCL21,CCL22,CCL24,CCL3,CCL4,CCL8,CCND2,CCR3,CCR7,CD14,CD180,CD1D,CD22,CD274,CD34,CD38,CD40,CD44,CD48,CD…	364
Cancer, Organismal Injury and Abnormalities, Reproductive System Disease	Genital tumor	1.7e-26		1	ABCA1,ABCA6,ABCB1,ABCB9,ABCC3,ABHD6,ABLIM2,ACACB,ACAD11,ACADM,ACE,ACHE,ACOX2,ACSL1,ACTN1,ACVR2A,ACY3,ADAM12,ADAM23,ADAMDEC1,ADAMTS15,ADAMTS4,ADAMTSL4,ADCY6,ADCY9,ADD3,ADGB,ADGRD1,ADM,ADORA1,ADORA2A,ADORA3,ADRA1D,ADRA2B,ADRB2,ADSSL1,AEBP1,AFF3,AGO2,AHNAK2,AHR,AKR1C1/AKR1C2,AKR1C3,ALDH1A1,ALDH1A2,ALDOB,ALOX15,ALOX5,ALOX5AP,ALPK2,ALPL,AMPD2,AMPD3,ANK1,ANKRD1,ANKRD35,ANKRD44,ANKRD55,ANO3,ANO5,ANO8,AN…	952
Cancer, Organismal Injury and Abnormalities	Advanced malignant tumor	1.75e-26		0.788	ABCA1,ABCB1,ABCC3,ADAM12,ADAMTS1,ADGRF5,ADIRF,ADM,ADRA1D,ADRB2,AKR1C1/AKR1C2,AKR1C3,ALDH1A2,ALOX5,ALPL,ANXA8/ANXA8L1,AQP8,ARL4C,ATP8B1,BHLHE41,BMP4,C1orf61,C3,C5AR1,CAPG,CCL19,CCL2,CCL21,CCL8,CCNA1,CCND2,CCR2,CCR5,CCR7,CD274,CD40,CD44,CD48,CD80,CD82,CDCP1,CDH1,CEBPD,CFH,CHRM3,CLDN3,COMMD3-BMI1,CSF3R,CTNNAL1,CTSG,CXCL1,CXCL12,CXCL2,CXCL3,CXCL6,CXCL8,CXCL9,CXCR2,CXCR4,CYP1B1,CYP3A5,DAB2IP,DDR1,DLC1…	241
Infectious Diseases	Infection of mammalia	1.77e-26		-1.25	AHR,AQP9,ASGR2,BATF3,BCL2A1,BCL3,BCL6,C3,C5AR1,CAPG,CCL3L3,CCR1,CCR2,CCR5,CCR7,CD14,CD1D,CD274,CD40,CD44,CEACAM1,CEBPB,CEBPE,CH25H,CHIT1,CLEC12A,CLEC4D,CLEC4E,CLEC6A,CRTAM,CX3CR1,CXCL10,CXCL12,CXCL6,CXCR2,CXCR4,CYLD,DCN,DUSP1,EBI3,FCMR,FES,FGR,FUT7,GPR34,HCK,HMOX1,IFNAR1,IFNGR2,IKBKE,IL10RA,IL12B,IL17RE,IL1B,IL21R,IL23A,ITGAD,ITGAM,ITGB7,KIT,LTA,MAP2K3,MMP12,MMP7,MMP8,MMP9,MPO,MUC5AC,NCF1,NFE2,NF…	106
Cancer, Hematological Disease, Organismal Injury and Abnormalities	Lymphocytic neoplasm	1.95e-26		0.984	ABCB1,ACAD11,ACE,ACHE,ADA,ADAMTS15,ADCY4,ADORA1,ADORA2A,ADORA3,ADRA1D,ADRB2,AHR,AICDA,AKT1S1,ALDH1A1,ALOX5,ALPL,ANO5,ANTXR1,ANXA4,ARHGEF28,ATP10A,ATP6V0D2,B3GNT3,BACH2,BCAN,BCL11A,BCL3,BCL6,BCL9L,BIRC3,BLNK,BMF,BMI1,BMPER,BTG2,C1QTNF1,C3,C3orf52,CA2,CACNB4,CARD11,CARNS1,CBFA2T3,CCL19,CCL2,CCL20,CCL21,CCL22,CCL24,CCL3,CCL4,CCL8,CCND2,CCR3,CCR7,CD14,CD180,CD1D,CD22,CD274,CD34,CD38,CD40,CD44,CD48,CD…	363
Hematological System Development and Function, Tissue Morphology	Quantity of granulocytes	2.66e-26		-0.514	ABCB1,ACHE,ADA,ADORA2A,ADORA3,AHR,ALOX15,ALOX5,BCL6,BID,BIK,C3,C3AR1,C5AR1,CCL2,CCL22,CCL24,CCL3L3,CCR2,CCR3,CCR5,CD1D,CD22,CD34,CD40,CEBPE,CFH,CISH,CLEC10A,CLEC4E,CSF3R,CXCL2,CXCL6,CXCL8,CXCR2,DCN,DUSP1,FAS,FES,FPR2,FUT7,GCNT1,GFI1,GPR132,ICAM1,ID1,IFNAR1,IGFBP3,IKZF1,IL1A,IL1B,IL21R,IL23A,IL2RB,IL36RN,ITGA3,ITGAM,ITGAV,ITGB7,KIT,LGALS2,LIF,LUM,LYN,MMP12,MMP8,MMP9,NFKB1,NFKB2,NFKBIA,NLRP12,NOD2,…	106
Cancer, Gastrointestinal Disease, Organismal Injury and Abnormalities	Colorectal cancer	2.67e-26		1.229	ABCA2,ABCA6,ABCB1,ABCC3,ABLIM2,ACACB,ACE,ACOX2,ACVR2A,ADA,ADAM12,ADAM23,ADAMTS1,ADAMTS15,ADAMTS4,ADAMTSL4,ADCY4,ADCY9,ADD3,ADGB,ADGRD1,ADIRF,ADM,ADORA1,ADORA2A,ADORA3,ADRA1D,ADSSL1,AEBP1,AFF3,AGAP3,AHDC1,AHNAK2,AICDA,AKR1C1/AKR1C2,AKR1C3,ALDH1A1,ALOX15,ALOX5,ALPK2,ALPL,AMIGO2,ANK1,ANKRD22,ANKRD35,ANO3,ANO5,ANTXR1,ANXA4,AOC1,APBB1,AQP3,AQP8,AQP9,ARAP1,ARFGAP3,ARHGAP31,ARHGAP5,ARHGEF16,ARHGEF28,ARH…	799
Cancer, Organismal Injury and Abnormalities	Development of carcinoma	2.86e-26		1.495	ABCA1,ABCA2,ABCA6,ABCB1,ABCB9,ABCC3,ABHD6,ABLIM2,ACACB,ACAD11,ACADM,ACE,ACOX2,ACSL1,ACTN1,ACVR2A,ADA,ADAM23,ADAMDEC1,ADAMTS1,ADAMTS15,ADAMTS4,ADAMTSL4,ADCY4,ADCY9,ADD3,ADGB,ADM,ADORA1,ADORA2A,ADORA3,ADRB2,ADSSL1,AEBP1,AFF3,AGAP3,AGO2,AHDC1,AHNAK2,AHR,AICDA,AKR1C1/AKR1C2,ALDH1A1,ALDH1A2,ALDOB,ALOX15,ALOX5,ALPK2,ALPL,AMIGO2,AMPD2,ANK1,ANKRD22,ANKRD35,ANKRD44,ANKRD55,ANO3,ANO5,ANTXR1,ANXA4,ANXA8/ANX…	1065
Cancer, Organismal Injury and Abnormalities	Genitourinary carcinoma	3.79e-26		1.095	ABCA1,ABCA6,ABCB1,ABCB9,ABCC3,ABHD6,ABLIM2,ACACB,ACAD11,ACADM,ACE,ACHE,ACOX2,ACSL1,ACTN1,ACVR2A,ACY3,ADAM23,ADAMDEC1,ADAMTS15,ADAMTS4,ADAMTSL4,ADCY6,ADCY9,ADD3,ADGB,ADM,ADORA1,ADORA2A,ADORA3,ADRA1D,ADRA2B,ADRB2,ADSSL1,AEBP1,AFF3,AGO2,AHNAK2,AKR1C1/AKR1C2,ALAD,ALDH1A1,ALDH1A2,ALDOB,ALOX15,ALOX5,ALOX5AP,ALPK2,AMPD2,AMPD3,ANK1,ANKRD1,ANKRD35,ANKRD44,ANKRD55,ANO3,ANO5,ANO8,ANTXR1,ANXA8/ANXA8L1,ANXA9,…	941
Organismal Survival	Morbidity or mortality	3.82e-26		-0.929	ABCA1,ABCA2,ABCB1,ABCB11,ACADM,ACE,ACHE,ACVR2A,ADA,ADAM12,ADAM23,ADAMTS1,ADAMTS4,ADGRF5,ADGRG6,ADGRV1,ADM,ADORA1,ADORA2A,ADORA3,ADRA2B,ADRB2,AEBP1,AGO2,AHR,AICDA,AKR1C3,ALDH1A1,ALDH1A2,ALOX15,ALOX5,ALPL,ANTXR1,APBB1,ARHGAP5,ARID5A,ASGR2,ATG16L1,ATP2B1,BACE1,BARX1,BCAR1,BCL11A,BCL2A1,BCL3,BCL6,BDKRB2,BID,BIK,BIN1,BIRC3,BLNK,BMF,BMI1,BMP4,BMP6,BMPER,C3,C3AR1,C5AR1,CAMK4,CASK,CASR,CASZ1,CAVIN3,CCL2,…	467
Cancer, Organismal Injury and Abnormalities	Cancer of secretory structure	4.07e-26		0.329	ABCA1,ABCB1,ABCB11,ABCB9,ABCC3,ABTB2,ACACB,ACADM,ACAP1,ACOX2,ACSM5,ACVR2A,ACY3,ADAM12,ADAM23,ADAMDEC1,ADAMTS1,ADAMTS15,ADAMTS17,ADAMTS4,ADCY6,ADCY9,ADD3,ADGB,ADGRD1,ADORA3,ADRA1D,ADRA2B,ADRB2,ADSSL1,AEBP1,AFF3,AGAP3,AGO2,AHDC1,AHNAK2,AHR,AICDA,AKR1C3,ALDH1A2,ALDOB,ALOX15,ALOX5,ALOX5AP,ALPK2,ALPL,AMPD3,ANK1,ANKRD1,ANKRD29,ANKRD35,ANO3,ANTXR1,ANXA9,APBB1,APOBEC3H,AQP7,AQP8,ARFGAP3,ARHGAP18,ARHGAP22…	812
Hematological System Development and Function, Tissue Morphology	Quantity of antigen presenting cells	4.08e-26		1.056	ABCA1,ADA,ADORA2A,AHR,BATF3,BCL11A,BCL2A1,BCL3,BCL6,BID,BIRC3,C3AR1,C5AR1,CBFA2T3,CCL19,CCL2,CCL20,CCL21,CCL22,CCL3,CCR2,CCR5,CCR7,CD1D,CD40,CD83,CLEC4A,CLEC4D,CLEC4E,CX3CR1,CXCL10,CXCL13,CXCL14,DDR1,DMD,FAS,FLT3,FPR2,GHRL,GPR132,GPR68,GRAP2,HCK,HMOX1,ID2,IFNAR1,IKZF1,IL12B,IL1A,IL1B,IL23A,IL7R,ITGAD,ITGAV,KIT,LIF,LSP1,LTA,LTC4S,LUM,MMP12,MMP8,MMP9,NFE2L2,NFKB1,NFKB2,NFKBIA,NFKBIB,NOS2,NPY,NT5E,P…	97
Cell-To-Cell Signaling and Interaction	Response of mononuclear leukocytes	4.26e-26		1.809	ADA,AHR,C3AR1,C5AR1,CARD11,CCL19,CCL2,CCL21,CCL3,CCR1,CCR2,CCR5,CCR7,CD14,CD180,CD1D,CD22,CD274,CD38,CD40,CD48,CD58,CD6,CD80,CD83,CH25H,CISH,CLEC5A,CXCL11,CXCL12,CXCL8,CXCL9,CYP7B1,EBI3,FAS,FN1,FOXO1,FSTL1,HMOX1,ICAM1,ICOSLG/LOC102723996,IFNAR1,IL10RA,IL12B,IL1B,IL21R,IL23A,IL7,IL7R,KLRC4-KLRK1/KLRK1,LIF,LILRB1,LILRB2,LYN,NAMPT,NFKB2,NOS2,NOTCH3,OASL,P2RX7,PLXNA1,PTAFR,PYCARD,RAG1,REL,RELB,RET,SE…	85
Cellular Development, Cellular Growth and Proliferation, Hematological System Development and Function, Hematopoiesis, Lymphoid Tissue Structure and Development, Tissue Development	Development of mononuclear leukocytes	4.85e-26	Increased	2.727	ACHE,ADA,ADM,AHR,BACH2,BCL11A,BCL2A1,BCL3,BCL6,BIK,BLNK,BMP4,C3,C3AR1,C5AR1,CARD11,CCL1,CCL19,CCL2,CCL3,CCND2,CCR7,CCR9,CD14,CD1D,CD274,CD38,CD40,CD44,CD6,CD80,CD83,CEBPB,CISH,CLEC4E,CLEC6A,COMMD3-BMI1,CSF3R,CXCL1,CXCL10,CXCL11,CXCL12,CXCR2,CXCR4,CYLD,CYP26B1,DCSTAMP,DEF6,DLL4,DNASE2,DTX1,EFNB1,EOMES,EPHA1,EPHB1,EXTL1,FAS,FCAMR,FLT3,FOXO1,FUT7,GCNT1,GFI1,GIMAP4,GPR68,GRAP2,GRM4,HGF,HHEX,HIF1A,HIV…	182
Tissue Development	Accumulation of cells	5.04e-26	Increased	3.29	ADORA2A,AHR,AICDA,ALOX5,BCL2A1,BCL3,BID,BMF,BMP4,C3,C5AR1,CCL2,CCL21,CCL22,CCL24,CCL3,CCL3L3,CCR1,CCR2,CCR3,CCR5,CCR7,CD1D,CD274,CD40,CD44,CD80,CLEC4A,CTSG,CX3CR1,CXCL1,CXCL10,CXCL12,CXCL2,CXCL3,CXCL8,CXCR2,CXCR4,DDR1,DEF6,DLX3,DUSP1,EDN1,ENPP2,FAS,GFI1,HMOX1,ICAM1,ICOSLG/LOC102723996,IER3,IFNAR1,IL10RA,IL12B,IL1B,IL21R,IL23A,IL2RB,IL7,ITGA1,ITGA6,ITGAM,KIT,KLK1,LRP5,LTA,LTC4S,LYN,MAP3K8,MMP7,MMP…	107
Immunological Disease	Hypersensitive reaction	6.24e-26		1.663	ABCA1,ADRA1D,ADRA2B,ADRB2,AHR,ALOX5,ALOX5AP,ARFGAP3,BCL3,C3,C3AR1,CAPG,CARD11,CCL13,CCL2,CCL20,CCL21,CCL22,CCL3L3,CCL4,CCR1,CCR2,CCR3,CCR5,CCR7,CCRL2,CD1D,CD40,CD44,CD83,CEBPB,CFH,CHIT1,CHRM3,CISH,CLEC4D,CLEC4E,CPVL,CXCL10,CXCL8,CXCL9,CXCR4,CYSLTR1,CYTIP,DBN1,DCN,DEFB1,DUSP1,DUSP2,FCER2,FGR,FSTL1,FUT7,GCNT1,GPR34,HCK,HLA-DRA,ICAM1,ICOSLG/LOC102723996,IDO2,IFNGR2,IL12B,IL1A,IL1B,IL21R,IL3RA,ITGA6,…	126
Cell-mediated Immune Response, Cellular Movement, Hematological System Development and Function, Immune Cell Trafficking	T cell migration	6.36e-26		1.775	ADORA2A,ALOX5,AQP3,BACH2,C3,CCL1,CCL19,CCL2,CCL20,CCL21,CCL22,CCL24,CCL3,CCL3L3,CCL4,CCL8,CCR1,CCR2,CCR3,CCR5,CCR7,CCR9,CD274,CD40,CD44,CD80,CEACAM1,CTSG,CXCL1,CXCL10,CXCL11,CXCL12,CXCL13,CXCL8,CXCL9,CXCR2,CXCR4,CYSLTR1,DEF6,DEFB1,DPP4,ENPP2,FAS,FN1,FOXO1,FUT7,GCNT1,HGF,ICAM1,ICOSLG/LOC102723996,IFNAR1,IL12B,IL1B,IL23A,IL7,ITGA1,ITGA3,ITGA6,ITGAV,ITGB7,KCNA3,LTA,MMP9,NOS2,NR1H3,NR4A1,P2RX7,PLAU,P…	93
Cellular Development, Cellular Growth and Proliferation, Hematological System Development and Function, Hematopoiesis, Lymphoid Tissue Structure and Development, Tissue Development	Differentiation of mononuclear leukocytes	6.95e-26	Increased	2.901	ACHE,ADA,AHR,BACH2,BCL11A,BCL2A1,BCL3,BCL6,BIK,BLNK,BMP4,C3,C3AR1,C5AR1,CARD11,CCL1,CCL19,CCL2,CCL3,CCND2,CCR7,CCR9,CD14,CD1D,CD274,CD38,CD40,CD44,CD6,CD80,CD83,CEBPB,CISH,CLEC4E,CLEC6A,COMMD3-BMI1,CSF3R,CXCL1,CXCL10,CXCL11,CXCL12,CXCL8,CXCR2,CXCR4,CYLD,CYP26B1,DCSTAMP,DEF6,DLL4,DNASE2,DTX1,EFNB1,EOMES,EPHA1,EPHB1,EXTL1,FAS,FCAMR,FLT3,FOXO1,FUT7,GCNT1,GFI1,GIMAP4,GPR68,GRAP2,GRM4,HGF,HHEX,HIF1A,H…	182
Cell-To-Cell Signaling and Interaction, Hematological System Development and Function	Interaction of mononuclear leukocytes	7.77e-26	Increased	3.357	ALOX15,CCL19,CCL2,CCL20,CCL21,CCL22,CCL3,CCL3L1,CCL4,CCR1,CCR3,CCR5,CCR7,CCR9,CD14,CD22,CD34,CD40,CD44,CD48,CD58,CD6,CD80,CLEC10A,CXCL10,CXCL11,CXCL12,CXCL13,CXCL8,CXCL9,CXCR4,DCN,DEPTOR,FAS,FN1,FOXO1,FUT7,GCNT1,HGF,ICAM1,ICAM3,ICOSLG/LOC102723996,IL18R1,IL1A,IL1B,IL7,IL7R,ITGAM,ITGB7,KLRC4-KLRK1/KLRK1,LFNG,LIF,LTA,MYADM,MYO1G,NPTX1,NPY,NT5E,NTN1,PLAU,PLCB1,PROC,RAG1,RAPGEF1,RASGRP1,RELB,RIPOR2,S…	79
Cellular Movement	Chemotaxis of myeloid cells	7.89e-26	Increased	2.853	ADORA1,ADORA2A,ALOX5,AQP9,C3,C3AR1,C5AR1,CAPG,CASR,CCL1,CCL13,CCL19,CCL2,CCL20,CCL21,CCL22,CCL24,CCL3,CCL3L1,CCL3L3,CCL4,CCL8,CCR1,CCR2,CCR3,CCR5,CCR7,CD37,CKLF,CSF3R,CTSG,CX3CR1,CXCL1,CXCL10,CXCL12,CXCL14,CXCL2,CXCL3,CXCL6,CXCL8,CXCL9,CXCR2,CXCR4,DAPK2,DEFB1,EDN1,EDN2,EDNRA,EDNRB,EFNB1,ELN,FGR,FPR2,HCAR2,HCK,HP,ICAM1,IL12B,IL1B,IL23A,ITGA1,ITGAM,KIT,LSP1,LYN,MMP7,NGF,NINJ1,NLRP12,NOD2,PDE4B,PIGR…	97
Cancer, Organismal Injury and Abnormalities, Reproductive System Disease	Breast or ovarian cancer	1.14e-25		1.673	ABCA1,ABCA2,ABCB1,ABCB9,ABCC3,ABHD6,ABLIM2,ACACB,ACAD11,ACP2,ACTN1,ACVR2A,ADAM12,ADAM23,ADAMDEC1,ADAMTS1,ADAMTS4,ADCY4,ADCY6,ADGB,ADGRD1,ADGRF5,ADGRG6,ADORA1,ADORA2A,ADORA3,ADRA1D,ADRB2,AEBP1,AFF3,AGAP3,AGO2,AHDC1,AHNAK2,AICDA,AKR1C1/AKR1C2,AKR1C3,ALDH1A1,ALDH1A2,ALOX15,ALOX5,ALPK2,ALPL,AMPD2,ANK1,ANKRD1,ANKRD35,ANKRD55,ANO3,ANXA8/ANXA8L1,ANXA9,AOC1,APBB1,APOBR,ARHGAP31,ARHGEF28,ARL4C,ARMC3,ATP10…	642
Cellular Development, Cellular Growth and Proliferation, Hematological System Development and Function, Hematopoiesis, Lymphoid Tissue Structure and Development, Tissue Development	Hematopoiesis of mononuclear leukocytes	1.16e-25	Increased	2.855	ACHE,ADA,AHR,BACH2,BCL11A,BCL2A1,BCL3,BCL6,BIK,BLNK,BMP4,C3,C3AR1,C5AR1,CARD11,CCL1,CCL19,CCL2,CCL3,CCND2,CCR7,CCR9,CD14,CD1D,CD274,CD38,CD40,CD44,CD6,CD80,CD83,CEBPB,CISH,CLEC4E,CLEC6A,COMMD3-BMI1,CSF3R,CXCL1,CXCL10,CXCL11,CXCL12,CXCR2,CXCR4,CYLD,CYP26B1,DCSTAMP,DEF6,DLL4,DNASE2,DTX1,EFNB1,EOMES,EPHA1,EPHB1,EXTL1,FAS,FCAMR,FLT3,FOXO1,FUT7,GCNT1,GFI1,GIMAP4,GPR68,GRAP2,GRM4,HGF,HHEX,HIF1A,HIVEP2,…	181
Cellular Movement, Hematological System Development and Function, Immune Cell Trafficking	Migration of antigen presenting cells	1.2e-25		1.996	C3,CCL19,CCL2,CCL20,CCL21,CCL22,CCL3,CCL3L3,CCL4,CCR2,CCR5,CCR7,CD38,CD40,CD44,CD58,CD80,CDH1,CEACAM1,CXCL1,CXCL10,CXCL11,CXCL12,CXCL13,CXCL3,CXCL8,CXCL9,CXCR4,DEFB1,EPAS1,FN1,FPR2,HGF,HIF1A,ICAM1,IL10RA,IL12B,IL1B,IL21R,ITGA1,ITGAV,KIT,MMP12,MPO,NINJ1,NLRP12,NOS2,NPY,NRP2,NTN1,PIGR,PLAU,PLXNC1,PTGDR,PTGS2,RAMP1,RHOB,RUNX3,SCG2,SEMA4A,SEMA4D,SLIT2,SPP1,SWAP70,TLR2,TNF,TNFRSF9,TREM2,WNT5A	69
Cancer, Organismal Injury and Abnormalities, Reproductive System Disease	Genital tract cancer	2.45e-25		0.492	ABCA1,ABCA6,ABCB1,ABCB9,ABCC3,ABHD6,ABLIM2,ACACB,ACAD11,ACADM,ACE,ACHE,ACOX2,ACSL1,ACTN1,ACVR2A,ACY3,ADAM23,ADAMDEC1,ADAMTS15,ADAMTS4,ADAMTSL4,ADCY6,ADCY9,ADD3,ADGB,ADGRD1,ADM,ADORA1,ADORA2A,ADORA3,ADRA1D,ADRA2B,ADRB2,ADSSL1,AEBP1,AFF3,AGO2,AHNAK2,AKR1C1/AKR1C2,AKR1C3,ALDH1A1,ALDH1A2,ALDOB,ALOX15,ALOX5,ALOX5AP,ALPK2,ALPL,AMPD2,AMPD3,ANK1,ANKRD1,ANKRD35,ANKRD44,ANKRD55,ANO3,ANO5,ANO8,ANTXR1,ANXA8/…	933
Gastrointestinal Disease, Hepatic System Disease, Organismal Injury and Abnormalities	Liver lesion	3.96e-25		0.742	ABCA1,ABCA2,ABCA6,ABCB1,ABCB11,ABCB9,ABCC3,ABCD2,ABHD6,ABLIM2,ABTB2,ACACB,ACAD11,ACADM,ACAP1,ACE,ACHE,ACOX2,ACSL1,ACSM5,ACTN1,ACVR2A,ACY3,ADA,ADAM12,ADAM23,ADAMDEC1,ADAMTS1,ADAMTS15,ADAMTS17,ADAMTS4,ADAMTSL4,ADCY4,ADCY6,ADCY9,ADD3,ADGB,ADM,ADORA1,ADORA2A,ADORA3,ADRA2B,ADSSL1,AEBP1,AFF3,AGAP3,AGO2,AHDC1,AHNAK2,AHR,AICDA,AKR1C1/AKR1C2,AKR1C3,ALAD,ALDH1A1,ALDOB,ALOX5,ALPK2,ALPL,AMIGO2,AMPD2,AMPD3,AN…	1126
Cancer, Hematological Disease, Immunological Disease, Organismal Injury and Abnormalities	Lymphocytic cancer	5.13e-25		0.852	ACAD11,ACE,ACHE,ADA,ADAMTS15,ADCY4,ADORA1,ADORA2A,ADORA3,ADRA1D,ADRB2,AHR,AICDA,ALDH1A1,ALOX5,ANO5,ANTXR1,ANXA4,ARHGEF28,ATP10A,ATP6V0D2,B3GNT3,BACH2,BCL11A,BCL3,BCL6,BCL9L,BIRC3,BLNK,BMF,BMI1,BMPER,BTG2,C1QTNF1,C3,C3orf52,CACNB4,CARD11,CARNS1,CBFA2T3,CCL19,CCL2,CCL20,CCL21,CCL22,CCL24,CCL3,CCL4,CCL8,CCND2,CCR3,CCR7,CD14,CD180,CD1D,CD22,CD274,CD34,CD38,CD40,CD44,CD48,CD58,CD80,CDC42EP2,CDC42EP3,C…	349
Immunological Disease	Abnormal morphology of immune system	5.25e-25			ABCB1,ABCD2,ACP2,ADGRF5,AHR,BACH2,BCL11A,BCL3,BCL6,BLNK,BMF,C3,CARD11,CCR1,CCR2,CCR5,CCR9,CD22,CD274,CD40,CD80,CEBPB,CEBPE,CHST15,CISH,CLEC4A,COMMD3-BMI1,CSF3R,CYLD,CYTIP,DNASE2,DTX1,EBI3,FAS,FCMR,FGR,GCNT1,GFI1,GRAP2,HCK,HIVEP2,HOXA5,ICAM1,ID1,ID2,ID3,IFNAR1,IKZF1,IL21R,IL2RB,IL7,IL7R,ITGAM,ITGB7,LIF,LSP1,LTA,LY9,LYN,MMP9,NFKB2,NFKBIA,NFKBIB,NFKBIZ,NGFR,NOD2,NOS2,NR1H3,PIGR,PIK3AP1,PLA2G15,PLA2G…	100
Cellular Movement	Migration of tumor cell lines	5.93e-25		1.503	ACTN1,ADAM12,ADGRF5,ADRB2,AHR,AKT1S1,AQP8,ARHGEF16,ARL4C,BCAR1,BHLHE41,BMI1,BMP6,CCL1,CCL19,CCL2,CCL20,CCL22,CCL3,CCR2,CCR5,CCR7,CD40,CD44,CD82,CDCP1,CDH1,CDH3,CDH5,CEACAM1,CEBPB,CHN2,CKLF,CLCN4,COMMD3-BMI1,CREB3L1,CTNNAL1,CXCL10,CXCL11,CXCL12,CXCL2,CXCL8,CXCL9,CXCR4,DCN,DEF6,DLC1,DLX3,DPP4,DTX1,EBI3,EDN1,EDN2,EFNA5,EFNB1,EGLN3,ENAH,ENPP2,EPHB1,ESRP1,FBLN5,FGFR3,FN1,FOXO1,GPER1,GRINA,HGF,HHEX,HIC…	199
Cell Signaling, Molecular Transport, Vitamin and Mineral Metabolism	Quantity of Ca2+	7.09e-25	Increased	3.642	ADM,ADORA1,ATP2B1,ATP2B3,ATP2B4,BANK1,BDKRB2,BID,BLNK,C3,C3AR1,C5AR1,CACNA1G,CAMK2A,CASQ1,CASR,CCL1,CCL13,CCL19,CCL2,CCL20,CCL21,CCL22,CCL24,CCL3,CCL3L1,CCL3L3,CCL4,CCL8,CCR1,CCR3,CCR5,CCR9,CD22,CD38,CHRM3,CPM,CX3CR1,CXCL10,CXCL11,CXCL12,CXCL13,CXCL3,CXCL8,CXCL9,CXCR2,CXCR4,CYP27B1,DCN,ECE1,EDN1,EDNRA,EDNRB,ELN,ENTPD2,FAS,FN1,FPR2,GHRL,GPER1,GPR68,GRAP2,GRIK1,GUCA2B,HGF,HTR7,ICAM1,IGFBP7,IL1B,ITG…	118
Cell-To-Cell Signaling and Interaction, Hematological System Development and Function	Interaction of lymphocytes	1.19e-24	Increased	3.275	CCL19,CCL2,CCL20,CCL21,CCL22,CCL3,CCL4,CCR1,CCR3,CCR5,CCR7,CCR9,CD22,CD40,CD44,CD48,CD58,CD6,CD80,CLEC10A,CXCL10,CXCL11,CXCL12,CXCL13,CXCL9,CXCR4,DCN,DEPTOR,FAS,FN1,FUT7,GCNT1,HGF,ICAM1,ICAM3,ICOSLG/LOC102723996,IL18R1,IL1B,IL7,IL7R,ITGB7,KLRC4-KLRK1/KLRK1,LFNG,LIF,LTA,MYADM,MYO1G,NPTX1,NPY,NT5E,NTN1,PLAU,PLCB1,PROC,RAG1,RAPGEF1,RASGRP1,RELB,RIPOR2,SPN,SPP1,SWAP70,TLR2,TNC,TNF,TNFRSF8,TNFSF11,TNF…	70
Cell-mediated Immune Response, Cellular Movement, Hematological System Development and Function, Immune Cell Trafficking	Cell movement of T lymphocytes	1.86e-24		1.797	ADORA2A,AQP3,BACH2,C3,CCL1,CCL19,CCL2,CCL20,CCL21,CCL22,CCL24,CCL3,CCL3L3,CCL4,CCL8,CCR1,CCR2,CCR3,CCR5,CCR7,CCR9,CD274,CD40,CD44,CD80,CTSG,CXCL10,CXCL11,CXCL12,CXCL13,CXCL8,CXCL9,CXCR2,CXCR4,CYSLTR1,DEF6,DEFB1,DPP4,ENPP2,FAS,FN1,FOXO1,FUT7,GCNT1,HGF,ICAM1,IFNAR1,IL12B,IL1B,IL23A,IL7,ITGA1,ITGA3,ITGA6,ITGAV,ITGB7,KCNA3,LTA,MMP9,NR1H3,NR4A1,P2RX7,PRKCQ,PRKCZ,PTGDR2,PTGS2,RIPOR2,S100A4,SEMA3A,SERPI…	84
Cellular Development, Cellular Growth and Proliferation, Embryonic Development, Hematological System Development and Function, Hematopoiesis, Lymphoid Tissue Structure and Development, Organ Development, Organismal Development, Tissue Development	Lymphopoiesis	2.63e-24	Increased	2.906	ACHE,ADA,AHR,BACH2,BCL11A,BCL2A1,BCL3,BCL6,BIK,BLNK,BMP4,C3,C3AR1,C5AR1,CARD11,CCL1,CCL19,CCL3,CCND2,CCR7,CCR9,CD14,CD1D,CD274,CD38,CD40,CD44,CD6,CD80,CD83,CEBPB,CISH,CLEC4E,CLEC6A,COMMD3-BMI1,CSF3R,CXCL1,CXCL10,CXCL12,CXCR2,CXCR4,CYLD,CYP26B1,DEF6,DLL4,DNASE2,DTX1,EFNB1,EOMES,EPHA1,EPHB1,EXTL1,FAS,FCAMR,FLT3,FOXO1,FUT7,GCNT1,GFI1,GIMAP4,GRAP2,GRM4,HHEX,HIF1A,HIVEP2,ICAM1,ICOSLG/LOC102723996,ID1,…	171
Cell-To-Cell Signaling and Interaction, Hematological System Development and Function	Interaction of T lymphocytes	4.05e-24	Increased	3.006	CCL19,CCL20,CCL21,CCL22,CCL3,CCL4,CCR1,CCR3,CCR5,CCR7,CCR9,CD22,CD40,CD44,CD48,CD58,CD6,CD80,CLEC10A,CXCL10,CXCL11,CXCL12,CXCL9,CXCR4,DEPTOR,FAS,FN1,FUT7,GCNT1,HGF,ICAM1,ICAM3,IL18R1,IL1B,IL7,IL7R,KLRC4-KLRK1/KLRK1,LFNG,LTA,MYADM,NPTX1,NPY,NTN1,PLAU,PLCB1,PROC,RAG1,RAPGEF1,RASGRP1,RELB,RIPOR2,SPN,SPP1,TLR2,TNC,TNF,TNFRSF8,TNFSF11,TNFSF14,VCAM1,ZAP70	61
Molecular Transport	Quantity of metal ion	4.87e-24	Increased	3.116	ADAMTS1,ADCY6,ADM,ADORA1,ATP2B1,ATP2B3,ATP2B4,BANK1,BDKRB2,BID,BLNK,C3,C3AR1,C5AR1,CACNA1G,CAMK2A,CASQ1,CASR,CCL1,CCL13,CCL19,CCL2,CCL20,CCL21,CCL22,CCL24,CCL3,CCL3L1,CCL3L3,CCL4,CCL8,CCR1,CCR3,CCR5,CCR9,CD22,CD38,CHRM3,CPM,CX3CR1,CXCL10,CXCL11,CXCL12,CXCL13,CXCL3,CXCL8,CXCL9,CXCR2,CXCR4,CYP27B1,DCN,ECE1,EDN1,EDNRA,EDNRB,ELN,ENTPD2,FAS,FN1,FPR2,FXYD2,GHRL,GPER1,GPR68,GRAP2,GRIK1,GUCA2B,HGF,HTR7,I…	124
Cellular Movement, Hematological System Development and Function, Immune Cell Trafficking	Cellular infiltration by granulocytes	5.02e-24		0.082	ADM,ADORA2A,ALOX5AP,C3,C3AR1,C5AR1,CCL19,CCL21,CCL3,CCL4,CCR1,CCR2,CCR5,CCR7,CD14,CD44,CD48,CFH,CTSG,CXCL10,CXCL2,CXCL3,CXCL8,CXCR2,DUSP1,FAS,FPR2,FUT7,GJB2,HCK,HGF,HIF1A,HMOX1,ICAM1,IL12B,IL1A,IL1B,IL2RB,ITGAD,ITGAM,LTC4S,MAP3K8,MET,MMP12,MMP8,MMP9,NCF1,NFE2L2,NFKBIA,NOS2,NR4A1,NT5E,NTN1,PDK2,PDK4,PLA2G7,PRDM1,PRKCQ,PROC,PROCR,PTGDR2,PTGIR,PTGS2,PTX3,RUNX3,SERPINA1,SGK1,SLIT2,SOCS3,SPHK1,SPINT2,…	80
Gastrointestinal Disease, Organismal Injury and Abnormalities	Abnormality of large intestine	5.55e-24		1.571	ABCB1,ADGRE1,ADM,ADORA1,ADORA2A,ADORA3,AHR,ALOX15,ALOX5,ATG16L1,BID,BSN,C3,CAMK2G,CCL2,CCL3L3,CCR1,CCR2,CCR5,CD274,CD40,CD44,CD80,CDC42EP3,CDH1,CEACAM1,CEBPE,CFH,CXCL10,CXCL2,CXCL3,CXCL8,CYLD,EBI3,EDN1,EDNRB,EGLN3,FAS,FN1,FPR2,FUT7,GABRA1,GABRA4,GABRB2,GABRE,GPR132,GRIN3B,GUCY1B1,HGF,HTR7,ICAM1,ID2,ID3,IL10RA,IL12B,IL18R1,IL1B,IL23A,IL24,IL7,ITGA1,ITGA3,ITGA6,ITGB7,ITGB8,MAP3K8,MMP7,MMP9,MPO,NCF1…	114
Cancer, Hematological Disease, Organismal Injury and Abnormalities	Hematologic cancer of cells	5.66e-24		0.579	ACAD11,ACE,ACHE,ADA,ADAMTS15,ADCY4,ADORA1,ADORA2A,ADORA3,ADRA1D,ADRB2,AHR,AICDA,ALDH1A1,ALOX5,ANO5,ANTXR1,ANXA4,ARHGEF28,ATP10A,ATP6V0D2,B3GNT3,BACH2,BCL3,BCL6,BCL9L,BIRC3,BLNK,BMF,BMI1,BMPER,BTG2,C1QTNF1,C3,C3orf52,CACNB4,CARD11,CARNS1,CBFA2T3,CCL19,CCL2,CCL20,CCL21,CCL22,CCL24,CCL3,CCL4,CCL8,CCND2,CCR3,CCR7,CD14,CD180,CD1D,CD22,CD274,CD34,CD38,CD40,CD44,CD48,CD58,CD80,CDC42EP2,CDC42EP3,CDH1,CDH…	338
Cancer, Organismal Injury and Abnormalities	Lymphoreticular neoplasm	7.43e-24	Increased	2.275	ABCA1,ABCB1,ABCB11,ABCC3,ACE,ADA,ADAMTS15,ADAMTS17,ADCY4,ADGB,ADORA1,ADORA2A,ADORA3,ADRA1D,ADRB2,AHNAK2,AHR,AICDA,ALOX15,ALOX5,ANKRD22,ANO5,ANTXR1,ANXA4,AQP7,ARHGAP31,ARHGEF28,ASRGL1,ATP10A,ATP8B1,B3GNT3,B4GALNT3,BACH2,BCL3,BCL6,BIRC3,BMF,BMI1,BMP6,BTG2,C1QTNF1,C2orf71,C3,C3orf52,CACNA1E,CARD11,CARNS1,CCL19,CCL2,CCL20,CCL21,CCL22,CCL24,CCL8,CCND2,CCR3,CCR5,CCR7,CD14,CD180,CD1D,CD22,CD274,CD34,CD3…	432
Cell-To-Cell Signaling and Interaction	Response of lymphatic system cells	9.5e-24		1.871	ADA,AHR,C3AR1,C5AR1,CCL19,CCL2,CCL21,CCR7,CD180,CD1D,CD22,CD274,CD38,CD40,CD44,CD48,CD58,CD6,CD80,CD83,CH25H,CISH,CXCL11,CXCL12,CXCL8,CXCL9,CYP1B1,CYP7B1,EBI3,FN1,FOXO1,FSTL1,HMOX1,ICAM1,ICOSLG/LOC102723996,IFNAR1,IL10RA,IL12B,IL18R1,IL1B,IL21R,IL23A,IL7,IL7R,KLRC4-KLRK1/KLRK1,LIF,LYN,NAMPT,NCF1,NFKB2,NOS2,NOTCH3,OASL,P2RX7,PYCARD,RAG1,REL,RELB,RET,SEMA4A,SOCS1,SOCS3,SRC,STAT4,STAT5A,TICAM1,TLR2,…	77
Gastrointestinal Disease, Inflammatory Disease, Inflammatory Response, Organismal Injury and Abnormalities	Enteritis	1.53e-23		0.848	ABCB1,ADGRE1,ADM,ADORA1,ADORA2A,ADORA3,AHR,ALOX15,ALOX5,ATG16L1,BID,BSN,C3,CAMK2G,CCL2,CCL3L3,CCR1,CCR2,CCR5,CCR7,CCR9,CD274,CD40,CD44,CD80,CDC42EP3,CDH1,CEACAM1,CEBPE,CFH,CXCL10,CXCL2,CXCL3,CXCL8,CYLD,EBI3,EDN1,EGLN3,FAS,FN1,FPR2,FUT7,GABRA1,GABRA4,GABRB2,GABRE,GPR132,GRIN3B,HGF,HTR7,ICAM1,ICOSLG/LOC102723996,ID2,ID3,IL10RA,IL12B,IL18R1,IL1A,IL1B,IL23A,IL24,IL7,ITGA1,ITGB7,ITGB8,MAP3K8,MAPK11,MM…	114
Cardiovascular Disease, Organismal Injury and Abnormalities	Atherosclerosis	1.91e-23		0.419	ABCA1,ABCB1,ACE,ADA,ADGRF5,ADM,ADORA1,ADORA2A,ADORA3,ADRA2B,ADRB2,AHR,ALOX15,ALOX5,ALOX5AP,ANKRD29,BIRC3,CA2,CA3,CACNA1E,CACNB4,CCL2,CCL3L3,CCR1,CCR2,CCR5,CCR9,CD14,CD1D,CD40,CD44,CDCP1,CDR2L,CNGB3,CORO2A,CTNNA3,CX3CR1,CXCL10,CXCL2,CYP26B1,CYP27A1,DDR1,DPP4,ECSCR,EDN1,ELN,F13A1,FLT3,FN1,FOXO1,FUT7,GABRA1,GABRA4,GABRB2,GABRE,GRIN3B,GUCY1A1,GUCY1A2,GUCY1B1,HCAR2,HCAR3,HGF,HMOX1,HP,ICAM1,IL1A,IL1B,I…	136
Cellular Function and Maintenance	Function of phagocytes	1.96e-23	Increased	2.191	ADA,ADORA3,AHR,ATG16L1,BATF3,BCL3,BIRC3,C3,CAPG,CCL2,CCR1,CCR2,CCR3,CCR7,CD14,CD274,CD40,CEBPB,CLEC4E,CLEC6A,CNPY3,CSPG4,CXCL10,CXCL12,CXCL8,CXCR2,CYLD,DUSP2,FCER2,FES,FGR,FPR2,GFI1,GPR68,HCK,HGF,ICAM1,IFNAR1,IL12B,IL1B,IL21R,IL23A,IRAK2,ITGAD,ITGAM,KIT,LTA,LYN,MARCKSL1,MMP12,MMP7,MMP9,MPO,NFKB1,NFKB2,NFKBIA,NLRP1,NOD2,NOS2,P2RX7,PLA2G15,PLA2G2D,PLAU,PLXNA1,PTGDR,PTGER2,PTGER4,PTGS2,PYCARD,RASGRP…	86
Cellular Function and Maintenance	Homeostasis of blood cells	2.01e-23	Increased	3.026	ACHE,ADA,AHR,AMPD3,BCL11A,BCL2A1,BCL3,BCL6,BIK,BMF,BMP4,C3AR1,C5AR1,CARD11,CCL1,CCL19,CCL3,CCR7,CCR9,CD1D,CD274,CD38,CD40,CD6,CD80,CD83,CEBPB,CISH,CLEC4E,CLEC6A,COMMD3-BMI1,CXCL1,CXCL10,CXCL12,CXCL6,CXCR2,CXCR4,CYLD,CYP26B1,DEF6,DLL4,DNASE2,DTX1,EFNB1,EOMES,EPAS1,EPHA1,FAS,FLT3,FOXO1,FUT7,GFI1,GIMAP4,GRAP2,GRM4,HGF,HIF1A,HIVEP2,HMOX1,ICAM1,ICOSLG/LOC102723996,ID1,ID2,ID3,IFNAR1,IFNGR2,IKZF1,IL10R…	155
Free Radical Scavenging	Metabolism of reactive oxygen species	2.2e-23		0.774	ABCA1,ABCB1,ACHE,ACOD1,ADORA3,ADRA1D,AHR,ALOX5,ATG16L1,BID,BMI1,C3,C3AR1,C5AR1,CAPN3,CCL13,CCL3,CCL4,CCR2,CCR3,CCR5,CD14,CD40,CD44,CDH5,CEBPE,CFH,CTSG,CXCL12,CXCL14,CXCL2,CXCL8,CXCL9,CYP1B1,CYP2E1,DCN,DDIT4,DUSP1,EDN1,EEF1A2,EPAS1,FAS,FBLN5,FBP1,FCMR,FDXR,FGR,FLT3,FN1,FOXO1,FPR2,FTH1,GCH1,GHRL,GPX3,HCK,HGF,HK3,HMOX1,HP,HTR7,ICAM1,IL1B,IL24,IL32,IL4I1,ITGA1,ITGA6,ITGAM,LIF,LILRB2,LPO,LYN,MAP2K3,MA…	136
Organismal Survival	Organismal death	2.33e-23		-1.298	ABCA1,ABCA2,ABCB1,ABCB11,ACADM,ACE,ACHE,ACVR2A,ADA,ADAM12,ADAM23,ADAMTS1,ADAMTS4,ADGRF5,ADGRG6,ADGRV1,ADM,ADORA1,ADORA2A,ADORA3,ADRA2B,ADRB2,AEBP1,AGO2,AHR,AKR1C3,ALDH1A1,ALDH1A2,ALOX15,ALOX5,ALPL,APBB1,ARHGAP5,ARID5A,ASGR2,ATG16L1,ATP2B1,BACE1,BARX1,BCAR1,BCL11A,BCL2A1,BCL3,BCL6,BDKRB2,BID,BIK,BIN1,BIRC3,BLNK,BMF,BMI1,BMP4,BMP6,BMPER,C3,C3AR1,C5AR1,CAMK4,CASK,CASR,CASZ1,CAVIN3,CCL2,CCL22,CCL3L3,…	452
Cell-To-Cell Signaling and Interaction, Hematological System Development and Function, Immune Cell Trafficking, Inflammatory Response	Activation of phagocytes	3.21e-23	Increased	5.149	ACE,ACHE,ADGRF5,ADORA1,AHR,BID,C3,C5AR1,CASR,CCL1,CCL13,CCL2,CCL21,CCL22,CCL3,CCL4,CCL8,CCR2,CCR7,CD14,CD1D,CD37,CD40,CD44,CD48,CD80,CDK5R1,CEACAM6,CEBPB,CEBPE,CFH,CLEC4E,CLEC5A,CX3CR1,CXCL1,CXCL10,CXCL3,CXCL6,CXCL8,CXCR2,DPP4,EDN1,EDN2,FAS,FN1,FPR2,GFI1,HCK,HGF,HMOX1,ICAM1,IFNAR1,IL18RAP,IL1A,IL1B,IL23A,IL24,IL7,ITGA1,ITGAM,ITGAV,KIT,LILRA2,LTA,LYN,MAP2K3,MET,MFSD2A,MMP9,MPO,NGF,NOS2,NPY,NR1H3,N…	109
Embryonic Development, Organismal Development	Development of head	3.83e-23		1.099	ADGRV1,ADORA2A,ADRB2,AGO2,ALDH1A1,ALDH1A2,ALOX15,ALPL,ANTXR1,APBB1,BARX1,BCAN,BCL9L,BFSP1,BID,BMP4,BMP6,BMPER,BTG2,C1QB,C2orf71,CASR,CCDC85C,CCL1,CCL2,CCND2,CCR2,CDH5,CDK5R1,CEBPD,CELSR2,CFH,CNGB3,COL8A1,COL8A2,COMMD3-BMI1,CPAMD8,CRISPLD1,CSPG4,CTNNA2,CX3CR1,CXCL12,CXCL14,CXCL3,CXCL8,CXCR4,CYP1B1,CYP26B1,DCANP1,DCLK2,DCN,DDIT4,DDR1,DHRS3,DKK2,DLC1,DLL4,DLX3,ECE1,EDN1,EDNRA,EFNA5,EGLN3,ENAH,ENPP2,…	231
Free Radical Scavenging	Synthesis of reactive oxygen species	4.57e-23		0.893	ABCA1,ABCB1,ACHE,ACOD1,ADORA3,ADRA1D,AHR,ALOX5,ATG16L1,BID,BMI1,C3,C3AR1,C5AR1,CAPN3,CCL13,CCL3,CCL4,CCR2,CCR3,CCR5,CD14,CD40,CD44,CDH5,CEBPE,CFH,CTSG,CXCL12,CXCL14,CXCL2,CXCL8,CXCL9,CYP1B1,CYP2E1,DCN,DDIT4,DUSP1,EDN1,EEF1A2,EPAS1,FAS,FBLN5,FBP1,FCMR,FDXR,FGR,FLT3,FN1,FOXO1,FPR2,FTH1,GCH1,GHRL,HCK,HGF,HK3,HMOX1,HP,HTR7,ICAM1,IL1B,IL24,IL32,IL4I1,ITGA1,ITGA6,ITGAM,LIF,LILRB2,LYN,MAP2K3,MAP3K8,MAPK…	132
Cellular Movement	Cellular infiltration by myeloid cells	4.64e-23		0.853	ADM,ADORA2A,ALOX5AP,BID,C3,C3AR1,C5AR1,CCL19,CCL2,CCL21,CCL3,CCL4,CCR1,CCR2,CCR5,CCR7,CD14,CD44,CD48,CFH,CTSG,CX3CR1,CXCL10,CXCL2,CXCL3,CXCL8,CXCR2,DUSP1,EDN1,EEF1A2,EGLN3,FAS,FCAR,FOXO6,FPR2,FUT7,GJB2,HCK,HGF,HIF1A,HMOX1,ICAM1,IKBKE,IL12B,IL1A,IL1B,IL24,IL2RB,ITGAD,ITGAM,LTA,LTC4S,MAP3K8,MET,MMP12,MMP8,MMP9,NCF1,NFE2L2,NFKBIA,NFKBIZ,NINJ1,NOS2,NR4A1,NT5E,NTN1,P2RX7,PDK2,PDK4,PLA2G7,PLAU,PRDM1,PR…	99
Cell-To-Cell Signaling and Interaction, Inflammatory Response	Immune response of leukocytes	5.59e-23	Increased	2.513	ABCA1,ADORA2A,ALOX15,BATF3,BCAR1,BIN1,C3,C3AR1,C5AR1,CAPG,CARD11,CCL19,CCL2,CCL21,CCL22,CCL3,CCR7,CD14,CD180,CD1D,CD274,CD38,CD40,CD44,CD48,CD80,CEBPB,CFH,CH25H,CLEC5A,CLEC6A,CTSG,CXCL1,CXCL10,CXCL3,CXCL8,DEF6,FAS,FCAMR,FCAR,FCMR,FGR,FN1,FOXO1,FSTL1,HCK,HGF,HMOX1,ICAM1,ICOSLG/LOC102723996,IFNAR1,IL10RA,IL12B,IL1B,IL23A,IL7,IL7R,ITGAM,KLRC4-KLRK1/KLRK1,LILRB1,LILRB2,LUM,LYN,MAP3K8,MYO1G,NAMPT,NOD2…	99
Cancer, Organismal Injury and Abnormalities	Growth of tumor	5.66e-23		0.919	ADAMTS1,ADM,ADORA2A,ADORA3,AHR,AICDA,AKR1C3,ALOX5,ANTXR1,BCAN,BDKRB2,BIK,BMI1,BMP4,BMP6,BTG2,BTG3,C3AR1,CASR,CAVIN3,CCL2,CCL21,CCL3,CCNA1,CCR1,CCR2,CCR5,CD274,CD38,CD40,CD44,CD58,CD80,CD82,CDH1,CDH3,CDH5,CDHR5,CEACAM1,CSF3R,CXCL1,CXCL11,CXCL12,CXCL14,CXCL3,CXCL8,CXCL9,CXCR2,CXCR4,CYP3A5,DAB2IP,DCN,DLC1,DPP4,DUSP1,EDN1,EPAS1,FAS,FBLN5,FCER2,FGFR3,FGL1,FGR,FLT3,FN1,FOXO1,FTH1,GCH1,GHRL,GPR68,HCAR2,…	205
Cell-mediated Immune Response, Cellular Function and Maintenance, Hematological System Development and Function	T cell homeostasis	6.25e-23	Increased	3.404	ACHE,ADA,AHR,BCL11A,BCL2A1,BCL3,BCL6,BIK,BMF,BMP4,C3AR1,C5AR1,CARD11,CCL1,CCL19,CCL3,CCR7,CCR9,CD1D,CD274,CD38,CD40,CD6,CD80,CD83,CEBPB,CISH,CLEC4E,CLEC6A,COMMD3-BMI1,CXCL1,CXCL10,CXCL12,CXCR2,CXCR4,CYLD,CYP26B1,DEF6,DLL4,DNASE2,DTX1,EFNB1,EOMES,EPHA1,FAS,FOXO1,FUT7,GFI1,GIMAP4,GRAP2,GRM4,HIF1A,HIVEP2,ICAM1,ICOSLG/LOC102723996,ID1,ID2,ID3,IFNAR1,IFNGR2,IKZF1,IL10RA,IL12B,IL18R1,IL1A,IL1B,IL21R,IL…	145
Gastrointestinal Disease, Inflammatory Response	Inflammation of gastrointestinal tract	6.47e-23		0.317	ABCB1,ADGRE1,ADM,ADORA1,ADORA2A,ADORA3,AHR,ALOX15,ALOX5,ATG16L1,BID,BSN,C3,CAMK2G,CCL2,CCL3L3,CCR1,CCR2,CCR5,CCR7,CCR9,CD274,CD40,CD44,CD80,CDC42EP3,CDH1,CEACAM1,CEBPE,CFH,CHRM3,CLEC4A,CXCL10,CXCL2,CXCL3,CXCL8,CYLD,EBI3,EDN1,EGLN3,FAS,FN1,FPR2,FUT7,GABRA1,GABRA4,GABRB2,GABRE,GPR132,GRIN3B,HGF,HIF1A,HMOX1,HTR7,ICAM1,ICOSLG/LOC102723996,ID2,ID3,IL10RA,IL12B,IL18R1,IL1A,IL1B,IL23A,IL24,IL7,ITGA1,ITG…	119
Cellular Function and Maintenance	Homeostasis of leukocytes	6.55e-23	Increased	3.098	ACHE,ADA,AHR,BCL11A,BCL2A1,BCL3,BCL6,BIK,BMF,BMP4,C3AR1,C5AR1,CARD11,CCL1,CCL19,CCL3,CCR7,CCR9,CD1D,CD274,CD38,CD40,CD6,CD80,CD83,CEBPB,CISH,CLEC4E,CLEC6A,COMMD3-BMI1,CXCL1,CXCL10,CXCL12,CXCL6,CXCR2,CXCR4,CYLD,CYP26B1,DEF6,DLL4,DNASE2,DTX1,EFNB1,EOMES,EPHA1,FAS,FLT3,FOXO1,FUT7,GFI1,GIMAP4,GRAP2,GRM4,HGF,HIF1A,HIVEP2,ICAM1,ICOSLG/LOC102723996,ID1,ID2,ID3,IFNAR1,IFNGR2,IKZF1,IL10RA,IL12B,IL18R1,IL1…	152
Hematological System Development and Function, Lymphoid Tissue Structure and Development, Tissue Morphology	Morphology of lymphoid tissue	7.14e-23			ABCA1,ACP2,ADA,AHR,ALOX15,ALOX5,ALPL,ARHGAP5,ATP2B4,BACH2,BANK1,BCL11A,BCL3,BCL6,BIK,BLNK,BMF,C3,CAMK4,CARD11,CBFA2T3,CCL21,CCR2,CCR7,CCR9,CD37,CD40,CD80,CEBPB,CEBPE,CIDEB,CITED2,CLEC4A,CLEC4D,COMMD3-BMI1,CXCL12,CXCL14,CXCR2,CXCR4,CYLD,CYP27B1,DCN,DLL4,DNASE2,EDNRB,EFNB1,EGLN3,FAS,FCAMR,FPR2,FUT7,GCNT1,GCSAM,GFI1,GRAP2,HCK,HIVEP2,HMOX1,HP,ICOSLG/LOC102723996,ID2,ID3,IFNAR1,IKZF1,IL21R,IL2RB,IL7,I…	143
Cancer, Hematological Disease, Immunological Disease, Organismal Injury and Abnormalities	T-cell malignant neoplasm	8.97e-23		0.622	ACHE,ADA,ADORA1,ADORA2A,ADORA3,BCL6,BMF,C1QTNF1,C3,CARD11,CCL19,CCL2,CCL20,CCL22,CCL24,CCL8,CCR3,CCR7,CD14,CD1D,CD274,CD34,CD40,CD58,CDH1,CDH3,CEBPB,COL6A1,COL6A2,CSF3R,CXCL10,CXCL11,CXCL12,CXCL13,CXCL14,CXCL8,CXCL9,CYP3A5,DCN,DLX4,DNM3,DPP4,DTX1,DUSP16,DUSP2,EBI3,EPAS1,FAS,FCAMR,FCER2,FLT3,FN1,FNDC1,GP1BA,HCK,HIC1,HLA-DRA,HMCN1,ID1,ID2,IER3,IFI44,IFI44L,IFNAR1,IGFBP4,IGFBP7,IGSF3,IKZF1,IL2RB,IL4…	148
Cancer, Gastrointestinal Disease, Organismal Injury and Abnormalities	Development of digestive organ tumor	9.81e-23		1.326	ABCA1,ABCA2,ABCA6,ABCB1,ABCC3,ABLIM2,ACACB,ACE,ACVR2A,ADA,ADAM23,ADAMTS1,ADAMTS15,ADAMTS4,ADAMTSL4,ADCY4,ADCY9,ADD3,ADGB,ADM,ADORA1,ADORA2A,ADORA3,ADSSL1,AEBP1,AFF3,AGAP3,AGO2,AHDC1,AHNAK2,AHR,AICDA,AKR1C1/AKR1C2,ALDH1A1,ALOX15,ALOX5,ALPK2,ALPL,AMIGO2,ANK1,ANKRD22,ANKRD35,ANKRD44,ANO3,ANO5,ANTXR1,ANXA4,APBB1,AQP8,AQP9,ARAP1,ARFGAP3,ARHGAP31,ARHGAP5,ARHGEF16,ARHGEF37,ATG16L1,ATP10A,ATP10B,ATP2A3,A…	779
Gastrointestinal Disease, Inflammatory Disease	Gastroenteritis	1.03e-22		0.652	ABCB1,ADGRE1,ADM,ADORA1,ADORA2A,ADORA3,AHR,ALOX15,ALOX5,ATG16L1,BID,BSN,C3,CAMK2G,CCL2,CCL3L3,CCR1,CCR2,CCR5,CCR7,CCR9,CD274,CD40,CD44,CD80,CDC42EP3,CDH1,CEACAM1,CEBPE,CFH,CHRM3,CXCL10,CXCL2,CXCL3,CXCL8,CYLD,EBI3,EDN1,EGLN3,FAS,FN1,FPR2,FUT7,GABRA1,GABRA4,GABRB2,GABRE,GPR132,GRIN3B,HGF,HIF1A,HMOX1,HTR7,ICAM1,ICOSLG/LOC102723996,ID2,ID3,IL10RA,IL12B,IL18R1,IL1A,IL1B,IL23A,IL24,IL7,ITGA1,ITGB7,ITGB…	117
Cancer, Organismal Injury and Abnormalities	Secondary tumor	1.4e-22		0.788	ABCA1,ABCB1,ABCC3,ADAM12,ADAMTS1,ADGRF5,ADIRF,ADM,AKR1C1/AKR1C2,AKR1C3,ALOX5,ALPL,AQP8,BHLHE41,BMP4,C1orf61,C3,C5AR1,CAPG,CCL19,CCL2,CCL21,CCL8,CCNA1,CCND2,CCR2,CCR5,CCR7,CD274,CD40,CD44,CD48,CD80,CD82,CDCP1,CDH1,CEBPD,CLDN3,COMMD3-BMI1,CSF3R,CTSG,CXCL1,CXCL12,CXCL2,CXCL3,CXCL6,CXCL8,CXCL9,CXCR2,CXCR4,CYP1B1,CYP3A5,DAB2IP,DDR1,DLC1,DLX3,DMD,EBI3,EDN1,EDNRA,EDNRB,EMP1,ENAH,ENPP2,EPAS1,EPB41L3,EPHA…	212
Cell-To-Cell Signaling and Interaction, Hematological System Development and Function	Binding of mononuclear leukocytes	1.48e-22	Increased	3.304	ALOX15,CCL19,CCL2,CCL20,CCL21,CCL22,CCL3,CCL3L1,CCL4,CCR1,CCR3,CCR5,CCR7,CCR9,CD22,CD34,CD40,CD44,CD48,CD58,CD6,CD80,CLEC10A,CXCL10,CXCL11,CXCL12,CXCL13,CXCL8,CXCL9,CXCR4,DCN,DEPTOR,FAS,FN1,FOXO1,FUT7,GCNT1,HGF,ICAM1,ICOSLG/LOC102723996,IL18R1,IL1A,IL1B,IL7,IL7R,ITGAM,ITGB7,KLRC4-KLRK1/KLRK1,LFNG,LIF,MYADM,MYO1G,NPY,NT5E,NTN1,PLAU,PROC,RAPGEF1,RASGRP1,RELB,RIPOR2,SPN,SPP1,SWAP70,TERT,TNC,TNF,TNFS…	71
Inflammatory Response	Immune response of cells	1.66e-22	Increased	2.437	ABCA1,ABCB1,ADORA1,ADORA2A,ADORA3,AHR,ALOX15,BATF3,BCAR1,BCL6,BIN1,BIRC3,C3,C3AR1,C5AR1,CAPG,CARD11,CCL19,CCL2,CCL20,CCL21,CCL22,CCL3,CCR7,CD14,CD180,CD1D,CD22,CD274,CD38,CD40,CD44,CD48,CD80,CD83,CDK5R1,CEACAM1,CEACAM6,CEBPB,CEBPE,CFH,CH25H,CLEC5A,CLEC6A,CSF3R,CTSG,CXCL1,CXCL10,CXCL3,CXCL8,CYLD,CYP1B1,DEF6,DYSF,EHD1,FAS,FCAMR,FCAR,FCMR,FGR,FN1,FOXO1,FSTL1,GP1BA,GULP1,HCK,HGF,HMOX1,ICAM1,ICAM5,ICO…	149
Cellular Function and Maintenance	Lymphocyte homeostasis	2.13e-22	Increased	3.107	ACHE,ADA,AHR,BCL11A,BCL2A1,BCL3,BCL6,BIK,BMF,BMP4,C3AR1,C5AR1,CARD11,CCL1,CCL19,CCL3,CCR7,CCR9,CD1D,CD274,CD38,CD40,CD6,CD80,CD83,CEBPB,CISH,CLEC4E,CLEC6A,COMMD3-BMI1,CXCL1,CXCL10,CXCL12,CXCR2,CXCR4,CYLD,CYP26B1,DEF6,DLL4,DNASE2,DTX1,EFNB1,EOMES,EPHA1,FAS,FOXO1,FUT7,GFI1,GIMAP4,GRAP2,GRM4,HGF,HIF1A,HIVEP2,ICAM1,ICOSLG/LOC102723996,ID1,ID2,ID3,IFNAR1,IFNGR2,IKZF1,IL10RA,IL12B,IL18R1,IL1A,IL1B,IL21…	149
Cancer, Hematological Disease, Immunological Disease, Organismal Injury and Abnormalities	Lymphoma	2.76e-22		1.205	ACE,ADA,ADAMTS15,ADCY4,ADORA1,ADORA2A,ADORA3,ADRA1D,ADRB2,AHR,AICDA,ALOX5,ANO5,ANTXR1,ANXA4,ARHGEF28,ATP10A,B3GNT3,BCL3,BCL6,BIRC3,BMF,BMI1,BTG2,C1QTNF1,C3,CARD11,CARNS1,CCL19,CCL2,CCL20,CCL21,CCL22,CCL24,CCL8,CCND2,CCR3,CCR7,CD180,CD1D,CD22,CD274,CD40,CD44,CD48,CD58,CD80,CDH1,CDH3,CDHR5,CEBPB,CELSR2,CHRM3,CLEC17A,CNTN4,COL6A1,COL6A2,COL6A5,COL8A2,COMMD3-BMI1,CORO2A,CSF3R,CTNNA2,CXCL10,CXCL11,CXC…	271
Cell Morphology	Morphology of leukocytes	2.83e-22			ABCB1,ABCD2,ACP2,ADGRF5,AHR,BACH2,BCL11A,BCL3,BLNK,BMF,C3,CARD11,CCL2,CCR1,CCR2,CCR5,CCR7,CCR9,CD22,CD274,CD40,CD80,CEBPB,CEBPE,CHST15,COMMD3-BMI1,CSF3R,CXCL11,CXCL8,CYLD,CYTIP,DNASE2,DTX1,EBI3,FAS,FCMR,FGR,GCNT1,GFI1,GRAP2,HCK,HGF,HIVEP2,HOXA5,ICAM1,ID1,ID2,ID3,IFNAR1,IKZF1,IL2RB,IL7,IL7R,ITGAM,ITGB7,LIF,LTA,LY9,LYN,MMP9,NFKB2,NFKBIA,NFKBIZ,NGF,NGFR,NOD2,NR1H3,PIGR,PIK3AP1,PIM2,PLA2G15,PLA2G2D,P…	101
Cancer, Organismal Injury and Abnormalities, Reproductive System Disease	Malignant neoplasm of male genital organ	3.31e-22		-0.39	ABCA1,ABCB1,ABCB9,ACACB,ACADM,ACHE,ACOX2,ACVR2A,ACY3,ADAMDEC1,ADAMTS15,ADAMTS4,ADCY6,ADCY9,ADD3,ADGB,ADGRD1,ADRA1D,ADRA2B,ADRB2,ADSSL1,AEBP1,AGO2,AKR1C3,ALDH1A2,ALDOB,ALOX15,ALOX5AP,ALPK2,ALPL,AMPD3,ANK1,ANKRD1,ANKRD35,ANTXR1,ANXA9,APBB1,AQP7,AQP8,ARFGAP3,ARHGAP18,ARHGAP22,ARHGAP31,ARHGAP5,ARHGEF37,ARMC12,ATG16L1,ATP2B4,ATP8B1,AVPR1B,B4GALNT3,BACE1,BCAN,BCL11A,BCL9L,BEND5,BEND7,BIN1,BMP6,BSN,BTBD…	598
Cell Signaling, Molecular Transport, Vitamin and Mineral Metabolism	Mobilization of Ca2+	3.46e-22		1.751	ADORA2A,ADRA1D,ADRB2,ATP2A3,ATP2B1,ATP2B4,BANK1,BLNK,C3,C3AR1,C5AR1,CASR,CCL1,CCL19,CCL2,CCL20,CCL21,CCL22,CCL3,CCL3L1,CCL4,CCL8,CCR1,CCR2,CCR3,CCR5,CCR7,CCR9,CD180,CD22,CD38,CD40,CD44,CD48,CD6,CHRM3,CX3CR1,CXCL1,CXCL10,CXCL11,CXCL12,CXCL13,CXCL2,CXCL3,CXCL8,CXCL9,CXCR2,CXCR4,CYSLTR1,DEF6,DMTN,EDN1,FAS,FCER2,FPR2,GHRL,GP1BB,GPR132,GPR35,GPR55,GRAP2,GRK3,KIR2DL4,KIT,KLRC4-KLRK1/KLRK1,LILRB1,LILRB2…	100
Cell-mediated Immune Response, Cellular Development, Cellular Function and Maintenance, Cellular Growth and Proliferation, Embryonic Development, Hematological System Development and Function, Hematopoiesis, Lymphoid Tissue Structure and Development, Organ Development, Organismal Development, Tissue Development	T cell development	4.45e-22	Increased	3.152	ACHE,ADA,AHR,BCL11A,BCL2A1,BCL3,BCL6,BIK,BMP4,C3AR1,C5AR1,CARD11,CCL1,CCL3,CCR7,CCR9,CD1D,CD274,CD40,CD6,CD80,CD83,CEBPB,CISH,CLEC4E,CLEC6A,COMMD3-BMI1,CXCL1,CXCL10,CXCL12,CXCR2,CXCR4,CYLD,CYP26B1,DEF6,DLL4,DNASE2,DTX1,EFNB1,EOMES,EPHA1,FAS,FOXO1,FUT7,GFI1,GIMAP4,GRAP2,GRM4,HIF1A,HIVEP2,ICAM1,ICOSLG/LOC102723996,ID1,ID2,ID3,IFNAR1,IFNGR2,IKZF1,IL10RA,IL12B,IL18R1,IL1A,IL1B,IL21R,IL23A,IL2RB,IL4I1…	141
Cardiovascular Disease, Organismal Injury and Abnormalities	Occlusion of artery	4.97e-22		0.413	ABCA1,ABCB1,ACE,ADA,ADGRF5,ADM,ADORA1,ADORA2A,ADORA3,ADRA1D,ADRA2B,ADRB2,AHR,ALOX15,ALOX5,ALOX5AP,ANKRD29,BIRC3,CA2,CA3,CACNA1E,CACNB4,CCL2,CCL3L3,CCR1,CCR2,CCR5,CCR9,CD14,CD1D,CD40,CD44,CDCP1,CDR2L,CNGB3,CORO2A,CTNNA3,CX3CR1,CXCL10,CXCL12,CXCL2,CXCL8,CYP26B1,CYP27A1,DDR1,DPF3,DPP4,ECSCR,EDN1,ELN,F13A1,FLT3,FN1,FOXO1,FUT7,GABRA1,GABRA4,GABRB2,GABRE,GRIN3B,GUCY1A1,GUCY1A2,GUCY1B1,HCAR2,HCAR3,HGF,H…	143
Organismal Development, Organismal Injury and Abnormalities	Abnormal morphology of abdomen	8.03e-22			ABCA1,ABCB1,ABCB11,ABCD2,ACVR2A,ADA,ADAMTS1,AEBP1,AHR,ALOX15,ALOX5,ALPL,ANTXR1,AVPR1B,BANK1,BARX1,BCAR1,BCL3,BCL6,BID,BIK,BLNK,BMF,BMP4,BMPER,C3,C3AR1,CABLES1,CAMK4,CBFA2T3,CCR1,CCR2,CCR5,CCR7,CCR9,CD1D,CD38,CD40,CD44,CD80,CEACAM1,CEBPB,CHRM3,CISH,CITED2,COMMD3-BMI1,CXCR2,CYLD,CYP27A1,CYP27B1,CYP2E1,DCN,DMRT2,DNASE2,DUSP1,EDNRB,EGLN3,EPHB3,FAS,FES,FPR2,FUT7,GCNT1,GCSAM,GLIS3,GUCY1B1,HCK,HES1,HGF,…	187
Cancer, Organismal Injury and Abnormalities, Reproductive System Disease	Male genital neoplasm	8.66e-22		-0.746	ABCA1,ABCB1,ABCB9,ACACB,ACADM,ACHE,ACOX2,ACVR2A,ACY3,ADAMDEC1,ADAMTS15,ADAMTS4,ADCY6,ADCY9,ADD3,ADGB,ADGRD1,ADRA1D,ADRA2B,ADRB2,ADSSL1,AEBP1,AGO2,AKR1C3,ALDH1A2,ALDOB,ALOX15,ALOX5AP,ALPK2,ALPL,AMPD3,ANK1,ANKRD1,ANKRD35,ANTXR1,ANXA9,APBB1,AQP7,AQP8,ARFGAP3,ARHGAP18,ARHGAP22,ARHGAP31,ARHGAP5,ARHGEF37,ARMC12,ATG16L1,ATP2B4,ATP8B1,AVPR1B,B4GALNT3,BACE1,BCAN,BCL11A,BCL9L,BEND5,BEND7,BIN1,BMP6,BSN,BTBD…	600
Cellular Development, Connective Tissue Development and Function, Tissue Development	Differentiation of connective tissue cells	1.01e-21		1.688	ACVR2A,ADGRF5,ADIRF,ADM,ADRB2,ALOX5,ARID5A,ATF5,ATP6V0D2,BCL6,BMP4,BMP6,BMPER,C3,C3AR1,C5AR1,CA2,CAMK4,CASR,CCL2,CCL3,CCL3L3,CCR1,CCR2,CD38,CD44,CEACAM1,CEBPB,CEBPD,CREB3L1,CREB5,CXCL8,CYSLTR1,DCSTAMP,DKK2,DLX3,EDN1,EDNRA,EFNB1,EGLN3,FAS,FGFR3,FN1,FOXO1,GHRL,GLIS3,GPC4,GPER1,GPR55,GPR68,HES1,HGF,HIF1A,HIVEP2,HMOX1,HOXA2,ID1,ID2,ID3,IL12B,IL1A,IL1B,IL23A,IL32,IL7,ITGA11,ITGA6,JUNB,KDM6B,LGALS12,LI…	157
Cardiovascular Disease	Occlusion of blood vessel	1.04e-21		0.586	ABCA1,ABCB1,ACE,ADA,ADGRF5,ADM,ADORA1,ADORA2A,ADORA3,ADRA1D,ADRA2B,ADRB2,AHR,ALOX15,ALOX5,ALOX5AP,ANKRD29,BIRC3,CA2,CA3,CACNA1E,CACNB4,CCL2,CCL3L3,CCR1,CCR2,CCR5,CCR9,CD14,CD1D,CD40,CD44,CDCP1,CDR2L,CNGB3,CORO2A,CTNNA3,CX3CR1,CXCL10,CXCL12,CXCL2,CXCL8,CYP26B1,CYP27A1,DDR1,DPF3,DPP4,ECSCR,EDN1,ELN,F13A1,FLT3,FN1,FOXO1,FUT7,GABRA1,GABRA4,GABRB2,GABRE,GRIN3B,GUCY1A1,GUCY1A2,GUCY1B1,HCAR2,HCAR3,HGF,H…	144
Cancer, Organismal Injury and Abnormalities	Genitourinary adenocarcinoma	1.14e-21			ABCA1,ABCA6,ABCB1,ABCB9,ABCC3,ABHD6,ABLIM2,ACACB,ACAD11,ACADM,ACE,ACOX2,ACSL1,ACTN1,ACVR2A,ACY3,ADAM23,ADAMDEC1,ADAMTS15,ADAMTS4,ADAMTSL4,ADCY6,ADCY9,ADD3,ADGB,ADM,ADORA1,ADORA2A,ADORA3,ADRA1D,ADRA2B,ADRB2,ADSSL1,AEBP1,AFF3,AHNAK2,AKR1C1/AKR1C2,ALDH1A1,ALDH1A2,ALDOB,ALOX15,ALOX5,ALOX5AP,ALPK2,AMPD2,AMPD3,ANK1,ANKRD1,ANKRD35,ANKRD44,ANKRD55,ANO3,ANO5,ANXA8/ANXA8L1,ANXA9,APBB1,APLF,APOBR,AQP7,AQP9,…	858
Hematological System Development and Function, Immune Cell Trafficking, Inflammatory Response, Tissue Development	Accumulation of mononuclear leukocytes	1.23e-21	Increased	2.371	ADORA2A,AICDA,BCL3,BMF,CCL2,CCL21,CCL22,CCL3L3,CCR1,CCR2,CCR5,CCR7,CD1D,CD274,CD40,CD80,CLEC4A,CX3CR1,CXCL10,CXCL12,CXCL2,CXCL3,CXCR2,CXCR4,DEF6,DLX3,DUSP1,EDN1,ENPP2,FAS,GFI1,ICAM1,ICOSLG/LOC102723996,IER3,IFNAR1,IL10RA,IL12B,IL21R,IL23A,IL2RB,IL7,ITGA1,ITGAM,LTA,LYN,MAP3K8,NFKB1,NT5E,P2RX7,PRKCQ,RASGRP1,RUNX3,SH2D2A,STAT5A,TNF,TNFRSF25,TNFRSF4,TNFRSF8,VCAM1,VEGFC	60
Organismal Injury and Abnormalities	Cytosis	1.26e-21		0.016	ABCD2,ACP2,ADA,ADAMDEC1,ADAMTS4,ADD3,ADORA2A,ANK1,BACE1,BCL3,BID,BIRC3,C2orf71,C3,CARD11,CCL2,CCL21,CCR2,CD44,CDK5R1,CLEC10A,COMMD3-BMI1,CSF3R,CXCL1,CXCL12,CXCL3,CXCL8,CXCR2,CXCR4,CYSLTR1,DDR1,DEF6,DMTN,DUSP1,EGLN3,EPAS1,FCGR1B,FGFR3,FGR,FLT3,FUT7,GHRL,HIF1A,ICOSLG/LOC102723996,IFNAR1,IL1A,IL1B,IL7R,IRAK2,KCNMA1,KIT,LHX2,LIF,LRP5,LTA,MFSD2A,MMP1,MMP12,MMP9,NAMPT,NFE2,NFE2L2,NFKB1,NFKBIA,NFKBIB,NR…	103
Cell-To-Cell Signaling and Interaction, Hematological System Development and Function	Binding of lymphocytes	1.46e-21	Increased	3.386	CCL19,CCL2,CCL20,CCL21,CCL22,CCL3,CCL4,CCR1,CCR3,CCR7,CCR9,CD22,CD40,CD44,CD48,CD58,CD6,CD80,CLEC10A,CXCL10,CXCL11,CXCL12,CXCL13,CXCL9,CXCR4,DCN,DEPTOR,FAS,FN1,FUT7,GCNT1,HGF,ICAM1,ICOSLG/LOC102723996,IL18R1,IL1B,IL7,IL7R,ITGB7,KLRC4-KLRK1/KLRK1,LFNG,LIF,MYADM,MYO1G,NPY,NT5E,NTN1,PLAU,PROC,RAPGEF1,RASGRP1,RELB,RIPOR2,SPN,SPP1,SWAP70,TNC,TNF,TNFSF11,TNFSF14,VCAM1,ZAP70	62
Cardiovascular Disease, Organismal Injury and Abnormalities	Vaso-occlusion	1.48e-21		0.413	ABCA1,ABCB1,ACE,ADA,ADGRF5,ADM,ADORA1,ADORA2A,ADORA3,ADRA1D,ADRA2B,ADRB2,AHR,ALOX15,ALOX5,ALOX5AP,ANKRD29,BIRC3,CA2,CA3,CACNA1E,CACNB4,CCL2,CCL3L3,CCR1,CCR2,CCR5,CCR9,CD14,CD1D,CD40,CD44,CDCP1,CDR2L,CNGB3,CORO2A,CTNNA3,CX3CR1,CXCL10,CXCL12,CXCL2,CXCL8,CYP26B1,CYP27A1,DDR1,DPF3,DPP4,ECSCR,EDN1,EDNRA,EDNRB,ELN,F13A1,FLT3,FN1,FOXO1,FUT7,GABRA1,GABRA4,GABRB2,GABRE,GRIN3B,GUCY1A1,GUCY1A2,GUCY1B1,HCAR2…	145
Cellular Movement	Transmigration of cells	1.61e-21		0.725	ADORA1,ADORA2A,AQP3,CCL19,CCL2,CCL22,CCL24,CCL3,CCL3L3,CCL4,CCR1,CCR2,CCR5,CCR7,CD274,CD40,CD44,CDH1,CDH5,COMMD3-BMI1,CX3CR1,CXCL1,CXCL10,CXCL11,CXCL12,CXCL2,CXCL3,CXCL8,CXCL9,CXCR2,CXCR4,DCN,ELN,ENAH,ENPP2,FN1,HGF,ICAM1,ID1,ID3,IL1B,ITGAM,ITGAV,JAM2,LSP1,MAPK11,MET,MMP9,NINJ1,NOTCH4,NPY,PRKCQ,PTGDR2,SIGIRR,SPP1,SRC,STC1,TIMP2,TLR2,TNC,TNF,TNFRSF25,VCAM1,ZAP70	64
Molecular Transport	Quantity of metal	1.62e-21	Increased	3.043	ADAMTS1,ADCY6,ADM,ADORA1,ATP2B1,ATP2B3,ATP2B4,BANK1,BDKRB2,BID,BLNK,BMP6,BMPER,C3,C3AR1,C5AR1,CACNA1G,CAMK2A,CASQ1,CASR,CCL1,CCL13,CCL19,CCL2,CCL20,CCL21,CCL22,CCL24,CCL3,CCL3L1,CCL3L3,CCL4,CCL8,CCR1,CCR3,CCR5,CCR9,CD22,CD38,CHRM3,CPM,CX3CR1,CXCL10,CXCL11,CXCL12,CXCL13,CXCL3,CXCL8,CXCL9,CXCR2,CXCR4,CYP27B1,DCN,ECE1,EDN1,EDNRA,EDNRB,ELN,ENTPD2,FAS,FN1,FPR2,FTH1,FXYD2,GHRL,GPER1,GPR68,GRAP2,GRIK1,G…	130
Cell-To-Cell Signaling and Interaction, Hematological System Development and Function	Activation of myeloid cells	1.68e-21	Increased	4.568	ACE,ACHE,ADGRF5,ADORA1,AHR,BID,C3,C5AR1,CASR,CCL1,CCL13,CCL2,CCL21,CCL22,CCL3,CCL4,CCL8,CCR2,CD14,CD1D,CD40,CD44,CD48,CD80,CDK5R1,CEACAM6,CEBPB,CEBPE,CFH,CLEC4E,CLEC5A,CX3CR1,CXCL1,CXCL10,CXCL3,CXCL6,CXCL8,CXCL9,CXCR2,DPP4,EDN1,EDN2,FN1,FPR2,HCK,HMOX1,ICAM1,IL18RAP,IL1A,IL1B,IL23A,IL24,IL7,ITGA1,ITGAM,ITGAV,KIT,LILRA2,LTA,LYN,MAP2K3,MET,MFSD2A,MMP9,MPO,NGF,NOS2,NPY,NR1H3,NRG1,P2RX7,PDK2,PDK4,PELI…	100
Cancer, Hematological Disease, Immunological Disease, Organismal Injury and Abnormalities	Non-Hodgkin lymphoma	1.72e-21		1.177	ACE,ADA,ADAMTS15,ADORA1,ADORA2A,ADORA3,AHR,ALOX5,ANO5,ANTXR1,ANXA4,ARHGEF28,ATP10A,BCL3,BCL6,BIRC3,BMF,BTG2,C1QTNF1,C3,CARD11,CARNS1,CCL19,CCL2,CCL20,CCL21,CCL22,CCL24,CCL8,CCND2,CCR3,CCR7,CD180,CD1D,CD22,CD274,CD40,CD44,CD48,CD58,CDH1,CDH3,CDHR5,CEBPB,CELSR2,CLEC17A,CNTN4,COL6A1,COL6A2,COL6A5,COL8A2,CORO2A,CSF3R,CTNNA2,CXCL10,CXCL11,CXCL12,CXCL13,CXCL14,CXCL8,CXCL9,CXCR4,DCLK3,DCN,DDR1,DMXL2,DNA…	235
Cancer, Organismal Injury and Abnormalities	Head and neck cancer	1.75e-21		1.697	ABCA1,ABCA2,ABCC3,ABTB2,ACAD11,ACE,ACHE,ACOX2,ACVR2A,ADAM12,ADAMTS1,ADAMTS4,ADCK2,ADGRD1,ADORA1,AFF3,AGAP3,AHDC1,AHNAK2,AICDA,AKR1C3,AKT1S1,ALAD,ALDOB,ALOX15,ALOX5,ANKRD33B,ANKRD35,ANO5,APOBEC3H,APOBR,AQP7,ARAP1,ARHGAP22,ARHGAP31,ARHGEF37,ATF5,ATP2B3,BACH2,BCL6,BCL9L,BMI1,BMP4,BSN,BTG2,C11orf21,C16orf54,C1orf162,C1orf61,C2orf71,C3orf52,CA2,CABYR,CACNA1G,CALHM3,CAMK2B,CAPN11,CASP5,CASR,CASZ1,CBFA2…	440
Inflammatory Response, Respiratory Disease	Inflammation of respiratory system	1.93e-21		0.287	ABHD6,ACE,ADA,ADORA1,ADORA2A,ADORA3,ADRA1D,ADRA2B,ADRB2,AGO2,AHR,AMPD3,BACH2,BCL6,BID,C3,C3AR1,C5AR1,CARD11,CCL2,CCL22,CCL3L3,CCR1,CCR2,CCR5,CCR7,CD14,CD180,CD1D,CD44,CD48,CEBPE,CH25H,CHRM3,CISH,CLEC4D,CLEC5A,COMMD3-BMI1,CXCL1,CXCL10,CXCL12,CXCL3,CXCL8,CYLD,CYSLTR1,DDIT4,DDR1,DPEP1,DTX1,DUSP1,EDNRA,EDNRB,EOMES,FAS,FGFR3,FLT3,FPR2,GABRA1,GABRA4,GABRB2,GABRE,GPER1,GRIN3B,HIF1A,HMOX1,HOXA5,ICAM1,IFN…	125
Molecular Transport	Secretion of molecule	2.04e-21		0.288	ABCA1,ABCB1,ABCB11,ABCC3,ACE,ACHE,ADA,ADM,ADORA1,ADORA2A,ADORA3,ADRA2B,ALOX5,ANKRD1,APBB1,AQP7,ATP8B1,AVPR1B,BDKRB2,BMP4,BMP6,C3AR1,CA2,CACNA1E,CACNB4,CAMK2A,CARD11,CASR,CCR7,CD14,CD40,CD44,CFH,CHRM3,CIDEB,CITED2,CLEC4E,CLEC5A,CLEC6A,CREB3L1,CRTAM,CTSG,CXCL12,CXCL8,CYP27A1,CYP2E1,EDN1,EDN2,EDNRA,ERP29,FAS,FBLN5,FGR,FN1,FOXO1,FPR2,GHRL,GPER1,GRIK1,GRM4,GUCA2B,GUCY1B1,HGF,HILPDA,HMOX1,HTR1B,HTR7,IL…	141
Gastrointestinal Disease, Inflammatory Disease, Inflammatory Response, Organismal Injury and Abnormalities	Inflammation of large intestine	2.08e-21		1.559	ABCB1,ADGRE1,ADM,ADORA1,ADORA2A,ADORA3,AHR,ALOX15,ALOX5,ATG16L1,BID,BSN,C3,CAMK2G,CCL2,CCL3L3,CCR1,CCR2,CCR5,CD274,CD40,CD44,CD80,CDC42EP3,CDH1,CEACAM1,CEBPE,CFH,CXCL10,CXCL2,CXCL3,CXCL8,CYLD,EBI3,EDN1,EGLN3,FAS,FN1,FPR2,FUT7,GABRA1,GABRA4,GABRB2,GABRE,GPR132,GRIN3B,HGF,HTR7,ICAM1,ID2,ID3,IL10RA,IL12B,IL18R1,IL1B,IL23A,IL24,IL7,ITGA1,ITGB7,ITGB8,MMP7,MMP9,MPO,NCF1,NFE2L2,NFKB1,NFKBIA,NLRP12,NOD2,…	103
Tissue Development	Growth of epithelial tissue	2.15e-21		1.186	ACVR2A,ADAMTS1,ADM,ADORA2A,ADRA2B,AHR,ALDH1A2,ARHGAP24,BCAR1,BCL2A1,BID,BMP4,BMP6,BMPER,C3,C5AR1,CASK,CASR,CCL2,CCL24,CCND2,CCR2,CCR3,CCR7,CD34,CD44,CDH1,CDH3,CEACAM1,CEBPB,CITED2,COL8A1,COL8A2,CXCL1,CXCL10,CXCL12,CXCL14,CXCL3,CXCL8,CXCR2,CXCR4,CYP7B1,DAB2IP,DLC1,DLL4,EDN1,EDN2,EDNRA,EDNRB,EPAS1,EPPK1,ESRP1,FAS,FBLN5,FGFR3,FGL1,FN1,FOXO1,FPR2,GHRL,HES1,HGF,HHEX,HIF1A,HMOX1,HOXA5,ID1,ID2,IGFBP4,IG…	170
Cell-To-Cell Signaling and Interaction, Hematological System Development and Function	Response of lymphocytes	2.58e-21	Increased	2.344	ADA,AHR,C3AR1,C5AR1,CCL19,CCL2,CCL21,CD180,CD1D,CD22,CD274,CD38,CD40,CD48,CD58,CD6,CD80,CD83,CH25H,CISH,CXCL11,CXCL12,CXCL8,CXCL9,CYP7B1,EBI3,FN1,FOXO1,FSTL1,HMOX1,ICAM1,ICOSLG/LOC102723996,IFNAR1,IL10RA,IL12B,IL1B,IL21R,IL23A,IL7,IL7R,KLRC4-KLRK1/KLRK1,LIF,LYN,NAMPT,NFKB2,NOS2,NOTCH3,OASL,P2RX7,PYCARD,RAG1,REL,RELB,RET,SEMA4A,SOCS1,SOCS3,SRC,STAT4,STAT5A,TLR7,TNF,TNFRSF11A,TNFRSF18,TNFRSF1B,TNFR…	70
Cell-To-Cell Signaling and Interaction	Binding of lymphatic system cells	2.86e-21	Increased	3.182	ANXA2R,CCL19,CCL2,CCL20,CCL21,CCL22,CCL3,CCL4,CCR1,CCR3,CCR7,CCR9,CD22,CD40,CD44,CD48,CD58,CD6,CD80,CLEC10A,CXCL10,CXCL11,CXCL12,CXCL13,CXCL9,CXCR4,DCN,DEPTOR,FAS,FN1,FUT7,GCNT1,HGF,ICAM1,ICOSLG/LOC102723996,IL18R1,IL1B,IL7,IL7R,ITGA2B,ITGB7,KLRC4-KLRK1/KLRK1,LFNG,LIF,LYN,MYADM,MYO1G,NPY,NT5E,NTN1,PLAU,PROC,RAPGEF1,RASGRP1,RELB,RIPOR2,SPN,SPP1,SWAP70,TNC,TNF,TNFSF11,TNFSF14,VCAM1,ZAP70	65
Cell Death and Survival	Apoptosis of leukocytes	3.01e-21		-0.304	ADA,ADORA2A,ADORA3,AHR,BCL11A,BCL2A1,BCL3,BCL6,BID,BIRC3,BLNK,BMF,BMP4,C3AR1,CAMK2G,CCL19,CCL2,CCL21,CCL3,CCL4,CCR5,CCR7,CD14,CD22,CD274,CD38,CD40,CD44,CD80,CEBPB,CXCL1,CXCL12,CXCL2,CXCL8,CXCR4,CYLD,DCN,DLL4,DTX1,EFNB1,FAS,FCMR,FGL2,FLT3,GFI1,GIMAP4,GPR132,GPR34,GRAP2,HCAR2,HIF1A,ICAM1,ICOSLG/LOC102723996,ID3,IER3,IKBKE,IL1A,IL1B,IL7,IL7R,ITGAM,LGALS2,LILRB1,LYN,MAP2K3,MAP2K6,MET,MMP8,MPO,NAMPT,N…	121
Connective Tissue Disorders, Inflammatory Disease, Inflammatory Response, Organismal Injury and Abnormalities, Skeletal and Muscular Disorders	Osteoarthritis	3.66e-21		-1.103	ACHE,ADAM12,ADAMTS1,ADAMTS15,ADAMTS17,ADAMTS4,ADRA1D,ADRA2B,ADRB2,ALOX15,ALOX5,BMP4,C3,CCL2,CD274,CD80,COL9A1,CXCL2,CXCL6,EPAS1,FAS,GABRA1,GABRA4,GABRB2,GABRE,HES1,HGF,ICAM1,IL1B,IL21R,IL7,LRP5,LUM,MMP1,MMP12,MMP15,MMP16,MMP25,MMP7,MMP9,MUC5AC,NFKB1,NGF,NR4A1,NR4A3,OPRL1,PDGFD,PTGER1,PTGER2,PTGER4,PTGS2,PTX3,RECK,SCN1B,SCN4A,SCN4B,SLC1A3,SLC1A4,SLC1A7,SLC39A8,SNAP25,SOD2,SPP1,TCF7L2,TFPI2,TIMP2,T…	75
Inflammatory Response, Neurological Disease	Inflammation of central nervous system	4.35e-21		1.682	ABHD6,ADORA2A,AGO2,AHR,ALOX5,ARID5A,BCL6,C3,C3AR1,CAMK4,CCL3,CCL3L3,CCR1,CCR2,CCR5,CCR7,CD1D,CD274,CD40,CD44,CD80,CDK5R1,CLEC4D,CLEC4E,CLEC5A,CX3CR1,CXCL10,DEF6,DLL4,DPP4,DUSP1,EBI3,FAS,FCGR1B,FN1,GABRA1,GABRA4,GABRB2,GABRE,GFI1,GRM4,HIF1A,ID1,ID2,IFNAR1,IL12B,IL18R1,IL1B,IL21R,IL23A,ITGAV,ITGB8,KCNA3,KIT,LIF,LYN,MAP3K8,MAPK11,MGLL,MMP8,MMP9,MPO,NCF1,NFKB2,NFKBIZ,NGF,NGFR,NINJ1,NOS2,NPY,NRG1,NT5E…	111
Cell Morphology	Morphology of blood cells	4.45e-21			ABCB1,ABCD2,ACP2,ADD3,ADGRF5,AHR,BACH2,BCL11A,BCL3,BLNK,BMF,C3,CARD11,CBFA2T3,CCL2,CCND2,CCR1,CCR2,CCR5,CCR7,CCR9,CD22,CD274,CD34,CD40,CD80,CEBPB,CEBPE,CHST15,CITED2,COMMD3-BMI1,CSF3R,CXCL11,CXCL8,CYLD,CYTIP,DMTN,DNASE2,DTX1,EBI3,FAS,FCMR,FES,FGR,GCNT1,GFI1,GP1BA,GP1BB,GRAP2,HCK,HGF,HIVEP2,HOXA5,ICAM1,ID1,ID2,ID3,IFNAR1,IKZF1,IL2RB,IL7,IL7R,ITGAM,ITGB7,JAM2,LIF,LTA,LY9,LYN,MMP9,NFE2,NFE2L2,NFKB2,…	120
Cell-To-Cell Signaling and Interaction	Binding of tumor cell lines	5.07e-21		1.56	ADAM12,ADD3,ALOX15,ANXA2R,ASGR2,BCAN,BMI1,CCL2,CCL21,CCL3,CCL4,CCR5,CD14,CD274,CD44,CD80,CD82,CDCP1,CDH1,CDH3,CFH,CLCA2,CLEC4A,COMMD3-BMI1,CTNNA3,CXCL10,CXCL12,CXCL2,CXCL3,CXCL8,CXCL9,CXCR2,CXCR4,CYTIP,DCN,DDR1,DPP4,DYSF,EFNB1,ELN,EPHB1,ERP29,FAS,FBLN5,FCAR,FCER2,FES,FN1,FOXO1,FUT7,FXYD5,GP1BA,GP1BB,HCK,HES1,HGF,HS3ST3B1,ICAM1,IGFBP3,IL1B,ITGA3,ITGA6,ITGAM,ITGAV,ITLN1,JUNB,KLRC4-KLRK1/KLRK1,LAMA3…	111
Cell-mediated Immune Response, Cellular Development, Cellular Function and Maintenance, Cellular Growth and Proliferation, Embryonic Development, Hematological System Development and Function, Hematopoiesis, Lymphoid Tissue Structure and Development, Organ Development, Organismal Development, Tissue Development	Differentiation of T lymphocytes	5.12e-21	Increased	2.929	ADA,AHR,BCL11A,BCL2A1,BCL3,BCL6,BIK,BMP4,C3AR1,C5AR1,CARD11,CCL1,CCL3,CCR9,CD1D,CD274,CD6,CD80,CD83,CEBPB,CISH,CLEC4E,CLEC6A,COMMD3-BMI1,CXCL1,CXCL12,CXCR2,CXCR4,CYLD,CYP26B1,DEF6,DLL4,DNASE2,DTX1,EFNB1,EOMES,FOXO1,FUT7,GFI1,GRAP2,GRM4,HIF1A,HIVEP2,ICAM1,ICOSLG/LOC102723996,ID1,ID2,ID3,IFNAR1,IFNGR2,IKZF1,IL10RA,IL12B,IL18R1,IL1B,IL21R,IL23A,IL2RB,IL7,IL7R,ITGB8,JUNB,KCNA3,KIT,LFNG,LIF,LILRB2,LMO…	109
Cellular Movement, Hematological System Development and Function, Immune Cell Trafficking, Inflammatory Response	Migration of dendritic cells	5.48e-21		1.834	C3,CCL19,CCL2,CCL20,CCL21,CCL22,CCL3,CCL3L3,CCL4,CCR2,CCR7,CD38,CD40,CD44,CD58,CD80,CDH1,CEACAM1,CXCL10,CXCL11,CXCL12,CXCL13,CXCL9,CXCR4,FPR2,HIF1A,ICAM1,IL10RA,IL12B,IL1B,IL21R,ITGAV,KIT,MPO,NLRP12,NPY,NRP2,PIGR,PLXNC1,PTGDR,RAMP1,RUNX3,SCG2,SLIT2,SPP1,SWAP70,TNF,TNFRSF9	48
Organismal Injury and Abnormalities	Benign lesion	5.96e-21		0.282	ABCB1,ACE,ACHE,ACVR2A,ADAM12,ADGRD1,ADGRL1,ADRA1D,ADRA2B,ADRB2,AEBP1,AHR,ALDH1A1,ALDH1A2,ANTXR1,AQP8,ATP2B3,BCL3,BDKRB2,BID,BMP4,BMP6,C3,CA2,CAMK2B,CAPN6,CARD11,CCL3,CCL3L3,CCND2,CCR5,CD34,CD44,CD48,CDC42EP3,CDH1,CDH3,CEACAM1,CEACAM6,CEBPB,CEBPD,CFH,CHRM3,CLDN23,COL14A1,COL19A1,COL21A1,COL22A1,COL24A1,COL5A3,COL6A1,COL6A2,COL7A1,COL8A1,COL8A2,COL9A1,COL9A3,CXCL12,CXCL14,CYLD,CYP1B1,DBN1,DCN,DDR1,…	210
Gastrointestinal Disease, Inflammatory Disease, Inflammatory Response, Organismal Injury and Abnormalities	Colitis	6.27e-21		1.837	ABCB1,ADGRE1,ADM,ADORA1,ADORA2A,ADORA3,AHR,ALOX15,ALOX5,ATG16L1,BID,BSN,C3,CAMK2G,CCL2,CCR2,CCR5,CD274,CD40,CD44,CD80,CDC42EP3,CDH1,CEACAM1,CEBPE,CFH,CXCL10,CXCL2,CXCL3,CXCL8,CYLD,EBI3,EDN1,EGLN3,FAS,FN1,FPR2,FUT7,GABRA1,GABRA4,GABRB2,GABRE,GPR132,GRIN3B,HGF,HTR7,ICAM1,ID2,ID3,IL10RA,IL12B,IL18R1,IL1B,IL23A,IL24,IL7,ITGA1,ITGB7,ITGB8,MMP7,MMP9,MPO,NCF1,NFE2L2,NFKB1,NFKBIA,NLRP12,NOD2,NOS2,NR5A2,N…	101
Inflammatory Disease, Respiratory Disease	Asthma	8.12e-21		1	ADCY9,ADORA1,ADORA2A,ADORA3,ADRA1D,ADRA2B,ADRB2,ALOX15,ALOX5,ANTXR1,C1S,C3,C3AR1,C3orf52,CCL13,CCL2,CCL24,CCR3,CD44,CHRM3,CTNNA3,CX3CR1,CXCL10,CXCL8,CYSLTR1,DUSP1,FCGR1B,FGFR3,FN1,FPR2,FSTL1,GRIN3B,HMOX1,ICAM1,ICAM3,IL12B,IL1B,IL3RA,ITGAM,KCNA3,KCNMA1,KIT,LTC4S,MGLL,MMP12,MMP9,MPO,MYH11,NFKBIA,NFKBIB,NGF,NOS2,NRG1,PDE4B,PDE7B,PDE8A,PLA2G7,PTGDR,PTGER2,PTGS2,RNASE3,RUNX3,SCN1B,SLCO2B1,SOCS3,STRA6,…	76
Hematological System Development and Function, Inflammatory Response, Tissue Morphology	Quantity of macrophages	8.23e-21		0.823	ABCA1,ADA,ADORA2A,BCL3,BID,BIRC3,C3AR1,C5AR1,CCL2,CCL22,CCL3,CCR2,CCR5,CD1D,CD40,CX3CR1,CXCL10,CXCL14,DDR1,DMD,FAS,GHRL,GPR132,GPR68,GRAP2,HCK,HMOX1,IFNAR1,IKZF1,IL12B,IL1A,IL1B,IL23A,ITGAD,ITGAV,KIT,LIF,LSP1,LTC4S,LUM,MMP12,MMP8,MMP9,NFE2L2,NFKB1,NFKB2,NFKBIA,NFKBIB,NPY,NT5E,PDGFC,PILRA,PLA2G15,PLA2G2D,PLAU,PROC,PTGER2,RAG1,RELB,SIGIRR,SNAI3,SOCS1,SOCS3,SPP1,SRC,STAT4,TNF,TNFAIP3,TNFRSF4,TREM2,U…	71
Cell Death and Survival	Cell viability	8.84e-21	Increased	4.115	ABCA1,ABCB1,ABCC3,ACE,ACHE,ACVR2A,ADAMTS1,ADORA1,ADORA2A,ADORA3,AGO2,AHR,AICDA,ALPK2,AMIGO2,ANKRD1,ANTXR1,APLF,AQP3,ATF5,B4GALT5,BCAR1,BCL2A1,BCL3,BCL6,BID,BIK,BIRC7,BLNK,BMI1,BMP4,BMP6,BTG2,C3,CA2,CAMK2B,CAMK2G,CAMK4,CAPN3,CARD11,CASK,CASR,CCL2,CCL21,CCL3,CCL4,CCND2,CCR1,CCR2,CCR7,CD1D,CD22,CD38,CD40,CD44,CD48,CD80,CD82,CDH1,CDH3,CDH5,CDK5R1,CEACAM1,CEBPB,CEBPD,CISH,CLCA2,CLCN4,CLDN3,COMMD3-BMI1…	287
Cardiovascular System Development and Function, Cellular Movement	Cell movement of endothelial cells	9.53e-21		1.693	ADAMTS1,ADM,ARHGAP24,BCAR1,BMP4,BMP6,CCL1,CCL2,CCL24,CCR3,CD40,CD44,CD82,CDH5,CEACAM1,CSPG4,CXCL1,CXCL12,CXCL14,CXCL8,CXCR2,CXCR4,CYLD,CYP1B1,DCN,DEPTOR,DLC1,DLL4,DPP4,ECSCR,EDN1,EFNB1,ELN,ENPP2,ESAM,FN1,FOXO1,FPR2,FSTL1,GP1BA,HGF,HHEX,HIF1A,HTR7,ICAM1,ID1,ID3,IGFBP3,IL1B,IL24,ITGA3,ITGAV,KIF26B,LOXL2,MAP2K3,MAP2K6,MAPK11,MARCKS,MEOX2,MET,MMP9,NFE2L2,NOXA1,NPTX1,NR4A1,NRG1,NRP2,NTN1,PDGFRA,PIK3C2…	107
Cancer, Organismal Injury and Abnormalities	Head and neck tumor	9.6e-21		1.898	ABCA1,ABCA2,ABCA6,ABCC3,ABTB2,ACAD11,ACE,ACHE,ACOX2,ACVR2A,ADAM12,ADAMTS1,ADAMTS17,ADAMTS4,ADCK2,ADCY9,ADD3,ADGRD1,ADORA1,ADRA2B,AEBP1,AFF3,AGAP3,AHDC1,AHNAK2,AICDA,AKR1C1/AKR1C2,AKR1C3,AKT1S1,ALAD,ALDH1A2,ALDOB,ALOX15,ALOX5,ALPK2,ANKRD33B,ANKRD35,ANO5,APOBEC3H,APOBR,AQP7,ARAP1,ARHGAP18,ARHGAP22,ARHGAP31,ARHGAP5,ARHGEF16,ARHGEF37,ASRGL1,ATF5,ATP10A,ATP2B3,BACH2,BCL11A,BCL3,BCL6,BCL9L,BIN1,BMF,BMI…	575
Cellular Assembly and Organization, Cellular Function and Maintenance	Organization of cytoskeleton	9.61e-21	Increased	2.679	ACAP1,ACE,ACHE,ACTN1,ACVR2A,ADAM12,ADAMTS4,ADCY6,ADGRF5,ADGRG6,ADM,ADORA2A,AHR,ALOX15,ANTXR1,ARAP1,ARHGAP18,ARHGAP24,ARHGAP5,ARHGEF28,ATP2B1,ATP8B1,BACE1,BCAR1,BCL6,BICDL1,BIN1,BMP4,BMP6,BSN,BTG2,BTG3,C21orf2,C3,CAMK2A,CAMK2B,CAMK4,CAMSAP3,CAPG,CAPN6,CAVIN3,CCL13,CCL19,CCL2,CCL21,CCL24,CCL3,CCR2,CCR5,CCR7,CD44,CD82,CDC42EP2,CDH1,CDK5R1,CELSR2,CELSR3,CGN,CNTN4,CNTNAP1,CTNNA2,CXCL1,CXCL10,CXCL12,CX…	288
Tissue Development	Development of epithelial tissue	9.76e-21		1.339	ADAMTS1,ADAMTSL4,ADM,ADRA2B,AHR,ALDH1A2,ARHGAP22,ARHGAP24,BMP4,BMP6,BMPER,C3,CA2,CASR,CCL2,CCL24,CCR2,CCR3,CCR7,CD34,CD40,CD44,CDH1,CDH5,CEACAM1,CEBPB,CGN,CLDN3,CXCL1,CXCL10,CXCL12,CXCL2,CXCL8,CXCR2,CXCR4,DLL4,DLX3,ECE1,EDN1,EDNRB,ELN,ENPP2,FGFR3,FN1,FOXO1,FPR2,GHRL,GJB2,HGF,HHEX,HIF1A,HMOX1,HOXA13,HOXA5,HYDIN,ID1,IL1A,IL1B,ITGA1,ITGB8,KIT,KRT16,KRT17,LAMA3,LAMB1,LFNG,LHX1,LHX2,LOXL2,LRG1,MAP2K3,…	137
Cellular Movement, Hematological System Development and Function, Immune Cell Trafficking, Inflammatory Response	Cellular infiltration by phagocytes	1.02e-20		1.459	ADM,ADORA2A,ALOX5AP,BID,C3,C3AR1,C5AR1,CCL19,CCL2,CCL21,CCL3,CCL4,CCR1,CCR2,CCR5,CD14,CD44,CFH,CTSG,CX3CR1,CXCL10,CXCL12,CXCL2,CXCL3,CXCL8,CXCR2,DUSP1,EDN1,EEF1A2,EGLN3,FAS,FCAR,FOXO6,FPR2,FUT7,GJB2,HGF,HIF1A,HMOX1,ICAM1,IKBKE,IL1A,IL1B,IL24,IL7,ITGAD,ITGAM,LTA,MAP3K8,MET,MMP12,MMP8,MMP9,NCF1,NFE2L2,NFKBIA,NFKBIZ,NINJ1,NOS2,NT5E,NTN1,P2RX7,PDK2,PDK4,PLAU,PRDM1,PRKCQ,PROC,PROCR,PTGS2,PTX3,SERPINA1…	88
Cell Death and Survival	Apoptosis of blood cells	1.03e-20		-0.309	ADA,ADORA2A,ADORA3,AHR,BCL11A,BCL2A1,BCL3,BCL6,BID,BIRC3,BLNK,BMF,BMP4,C3AR1,CAMK2G,CCL19,CCL2,CCL21,CCL3,CCL3L3,CCL4,CCR5,CCR7,CD14,CD22,CD274,CD38,CD40,CD44,CD80,CEBPB,CXCL1,CXCL12,CXCL2,CXCL8,CXCR4,CYLD,DCN,DLL4,DNASE2,DTX1,EFNB1,EPAS1,FAS,FCMR,FGL2,FLT3,GFI1,GIMAP4,GPR132,GPR34,GRAP2,HCAR2,HIF1A,ICAM1,ICOSLG/LOC102723996,ID3,IER3,IKBKE,IL1A,IL1B,IL7,IL7R,ITGAM,LGALS2,LILRB1,LYL1,LYN,MAP2K3,MA…	128
Cell-To-Cell Signaling and Interaction	Interaction of tumor cell lines	1.04e-20		1.444	ADAM12,ADD3,ALOX15,ANXA2R,ASGR2,BCAN,BMI1,CCL2,CCL21,CCL3,CCL4,CCR5,CD14,CD274,CD44,CD80,CD82,CDCP1,CDH1,CDH3,CFH,CLCA2,CLEC4A,COMMD3-BMI1,CTNNA3,CXCL10,CXCL12,CXCL2,CXCL3,CXCL8,CXCL9,CXCR2,CXCR4,CYTIP,DCN,DDR1,DPP4,DYSF,EFNB1,ELN,EPHB1,ERP29,FAS,FBLN5,FCAR,FCER2,FES,FN1,FOXO1,FUT7,FXYD5,GP1BA,GP1BB,HCK,HES1,HGF,HS3ST3B1,ICAM1,IGFBP3,IL1B,ITGA3,ITGA6,ITGAM,ITGAV,ITLN1,JUNB,KLRC4-KLRK1/KLRK1,LAMA3…	113
Cancer, Organismal Injury and Abnormalities, Reproductive System Disease	Prostatic tumor	1.32e-20		-0.746	ABCA1,ABCB1,ABCB9,ACACB,ACADM,ACOX2,ACVR2A,ACY3,ADAMDEC1,ADAMTS15,ADAMTS4,ADCY6,ADCY9,ADD3,ADGB,ADGRD1,ADRA1D,ADRA2B,ADRB2,ADSSL1,AEBP1,AGO2,AKR1C3,ALDH1A2,ALDOB,ALOX15,ALOX5AP,ALPK2,ALPL,AMPD3,ANK1,ANKRD1,ANKRD35,ANTXR1,ANXA9,APBB1,AQP7,AQP8,ARFGAP3,ARHGAP18,ARHGAP22,ARHGAP31,ARHGAP5,ARHGEF37,ARMC12,ATG16L1,ATP2B4,ATP8B1,AVPR1B,B4GALNT3,BACE1,BCAN,BCL11A,BCL9L,BEND5,BEND7,BIN1,BMP6,BSN,BTBD11,BT…	588
Cellular Movement, Hematological System Development and Function, Immune Cell Trafficking, Inflammatory Response	Chemotaxis of neutrophils	1.32e-20	Increased	2.127	ADORA1,ADORA2A,ALOX5,AQP9,C3,C3AR1,C5AR1,CAPG,CCL19,CCL2,CCL21,CCL24,CCL3,CCL3L1,CCL3L3,CCL4,CCL8,CCR7,CD37,CKLF,CSF3R,CTSG,CXCL1,CXCL10,CXCL12,CXCL14,CXCL2,CXCL3,CXCL6,CXCL8,CXCR2,DAPK2,DEFB1,EDN1,EDN2,EDNRA,FGR,FPR2,HCK,ICAM1,IL1B,IL23A,ITGA1,ITGAM,LSP1,LYN,NLRP12,NOD2,PDE4B,PIGR,PIK3R5,PNOC,RIPOR2,S100A12,S100A8,SERPINA1,SLIT2,SPP1,TNF,VEGFC	60
Cell Death and Survival	Cell survival	1.51e-20	Increased	4.179	ABCA1,ABCB1,ABCC3,ACE,ACHE,ACVR2A,ADAMTS1,ADORA1,ADORA2A,ADORA3,AGO2,AHR,AICDA,ALPK2,AMIGO2,ANKRD1,ANTXR1,APLF,AQP3,ATF5,B4GALT5,BCAR1,BCL2A1,BCL3,BCL6,BID,BIK,BIRC7,BLNK,BMI1,BMP4,BMP6,BTG2,C3,CA2,CAMK2B,CAMK2G,CAMK4,CAPN3,CARD11,CASK,CASR,CCL2,CCL21,CCL3,CCL4,CCNA1,CCND2,CCR1,CCR2,CCR7,CD1D,CD22,CD38,CD40,CD44,CD48,CD80,CD82,CDH1,CDH3,CDH5,CDK5R1,CEACAM1,CEBPB,CEBPD,CEBPE,CFH,CISH,CLCA2,CLCN4,C…	299
Cancer, Organismal Injury and Abnormalities, Reproductive System Disease	Prostate cancer	1.56e-20		-0.39	ABCA1,ABCB1,ABCB9,ACACB,ACADM,ACOX2,ACVR2A,ACY3,ADAMDEC1,ADAMTS15,ADAMTS4,ADCY6,ADCY9,ADD3,ADGB,ADGRD1,ADRA1D,ADRA2B,ADRB2,ADSSL1,AEBP1,AGO2,AKR1C3,ALDH1A2,ALDOB,ALOX15,ALOX5AP,ALPK2,ALPL,AMPD3,ANK1,ANKRD1,ANKRD35,ANTXR1,ANXA9,APBB1,AQP7,AQP8,ARFGAP3,ARHGAP18,ARHGAP22,ARHGAP31,ARHGAP5,ARHGEF37,ARMC12,ATG16L1,ATP2B4,ATP8B1,AVPR1B,B4GALNT3,BACE1,BCAN,BCL11A,BCL9L,BEND5,BEND7,BIN1,BMP6,BSN,BTBD11,BT…	585
Embryonic Development, Organismal Development	Development of body axis	1.57e-20		1.219	ACVR2A,ADGRV1,ADORA2A,ADRB2,AGO2,ALDH1A1,ALDH1A2,ALOX15,ALPL,ANTXR1,APBB1,BARX1,BCAN,BCL9L,BFSP1,BID,BMP4,BMP6,BMPER,BTG2,C1QB,C2orf71,CASR,CCDC85C,CCL1,CCL2,CCND2,CCR2,CDH5,CDK5R1,CEBPD,CELSR2,CFH,CNGB3,COL8A1,COL8A2,COMMD3-BMI1,CPAMD8,CRISPLD1,CSPG4,CTNNA2,CX3CR1,CXCL12,CXCL14,CXCL3,CXCL8,CXCR4,CYP1B1,CYP26B1,DCANP1,DCLK2,DCN,DDIT4,DDR1,DHRS3,DKK2,DLC1,DLL4,DLX3,ECE1,EDN1,EDNRA,EFNA5,EGLN3,ENAH…	235
Cell-To-Cell Signaling and Interaction, Hematological System Development and Function	Binding of T lymphocytes	2.1e-20	Increased	3.036	CCL19,CCL20,CCL21,CCL22,CCL3,CCL4,CCR1,CCR3,CCR7,CCR9,CD22,CD40,CD44,CD48,CD58,CD6,CD80,CLEC10A,CXCL10,CXCL11,CXCL12,CXCL9,CXCR4,DEPTOR,FAS,FN1,FUT7,GCNT1,HGF,ICAM1,IL18R1,IL1B,IL7,IL7R,KLRC4-KLRK1/KLRK1,LFNG,MYADM,NPY,NTN1,PLAU,PROC,RAPGEF1,RASGRP1,RELB,RIPOR2,SPN,SPP1,TNC,TNF,TNFSF11,TNFSF14,VCAM1,ZAP70	53
Cancer, Hematological Disease, Immunological Disease, Organismal Injury and Abnormalities	T-cell non-Hodgkin lymphoma	2.13e-20		1.414	ADA,ADORA1,ADORA2A,ADORA3,BCL6,BMF,C1QTNF1,C3,CARD11,CCL19,CCL2,CCL20,CCL22,CCL24,CCL8,CCR3,CCR7,CD1D,CD40,CDH1,CDH3,CEBPB,COL6A1,COL6A2,CXCL10,CXCL11,CXCL12,CXCL13,CXCL14,CXCL8,CXCL9,DCN,DNM3,DPP4,DTX1,DUSP16,DUSP2,EBI3,EPAS1,FAS,FCAMR,FCER2,FN1,FNDC1,GP1BA,HCK,HIC1,HLA-DRA,ID1,ID2,IER3,IFI44,IFI44L,IFNAR1,IGFBP4,IGFBP7,IGSF3,IKZF1,IL2RB,IL4I1,ISG20,ITM2C,KIT,LAD1,LAMB1,LIF,MAFB,MAP3K8,MET,MMP1,…	121
Inflammatory Response, Respiratory Disease	Inflammation of respiratory system component	2.48e-20		0.193	ABHD6,ACE,ADA,ADORA1,ADORA2A,ADORA3,ADRA1D,ADRA2B,ADRB2,AGO2,AHR,AMPD3,BACH2,BCL6,BID,C3,C3AR1,C5AR1,CARD11,CCL2,CCL22,CCL3L3,CCR1,CCR2,CCR5,CCR7,CD14,CD180,CD1D,CD44,CD48,CEBPE,CH25H,CHRM3,CISH,CLEC4D,CLEC5A,COMMD3-BMI1,CXCL1,CXCL10,CXCL12,CXCL3,CXCL8,CYLD,DDIT4,DDR1,DPEP1,DTX1,DUSP1,EDNRA,EDNRB,EOMES,FAS,FGFR3,FLT3,FPR2,GABRA1,GABRA4,GABRB2,GABRE,GPER1,GRIN3B,HIF1A,HMOX1,HOXA5,ICAM1,IFNAR1,IFNG…	122
Cell-To-Cell Signaling and Interaction, Cellular Growth and Proliferation	Stimulation of cells	2.59e-20	Increased	2.465	ACHE,ADORA1,ADORA2A,BMP4,BMP6,C3,C5AR1,CACNA1G,CARD11,CCL13,CCL19,CCL2,CCL20,CCL21,CCL22,CCL24,CCND2,CD1D,CD274,CD40,CD80,CD82,CD83,CLEC4E,CTSG,CXCL10,CXCL11,CXCL12,CXCL13,CXCL3,CXCL8,DPP4,EDN1,EDN2,EFNB1,FAS,FN1,HGF,HMOX1,ICOSLG/LOC102723996,IGFBP3,IL12B,IL18R1,IL1A,IL1B,IL23A,IL24,IL2RB,IL7,KCNIP1,KLRC4-KLRK1/KLRK1,KRT17,LIF,LILRB2,LTA,MPO,NCAM1,NGF,NGFR,NOS2,NPTX1,NPY,NRG1,P2RX1,P2RX7,PDGFC,PD…	89
Cellular Movement, Hematological System Development and Function, Immune Cell Trafficking, Inflammatory Response	Chemotaxis of antigen presenting cells	2.8e-20		1.494	ADORA1,ADORA3,C3AR1,C5AR1,CCL1,CCL19,CCL2,CCL20,CCL21,CCL22,CCL24,CCL3,CCL3L3,CCL4,CCR1,CCR2,CCR3,CCR5,CCR7,CCRL2,CD38,CKLF,CTSG,CX3CR1,CXCL10,CXCL11,CXCL12,CXCL14,CXCL9,CXCR2,CXCR4,DEFB1,EDN2,EDNRB,ELN,FPR2,HCAR2,HCK,ICAM1,IL12B,IL1A,IL1B,MMP7,NINJ1,NRP2,PLAU,PTGDR,PTPRJ,REL,RHOB,S100A4,SCG2,SCT,SPHK1,SPP1,TLR2,TNF,VCAM1	58
Cellular Movement, Hematological System Development and Function, Immune Cell Trafficking, Inflammatory Response	Cell movement of macrophages	3.77e-20	Increased	2.516	ADORA2A,BID,C3,C3AR1,C5AR1,CCL2,CCL21,CCL22,CCL3,CCL3L3,CCL4,CCR1,CCR2,CCR5,CD44,CKLF,CTSG,CX3CR1,CXCL1,CXCL10,CXCL12,CXCL3,CXCL8,CXCL9,CXCR4,DEFB1,EDN1,EDN2,EDNRB,EEF1A2,EGLN3,ELN,EPAS1,FCAR,FN1,FOXO6,FPR2,HCAR2,HCK,HGF,HIF1A,HMOX1,ICAM1,IKBKE,IL12B,IL1A,IL1B,IL24,ITGA1,LTA,MAP3K8,MMP12,MMP7,MMP9,NFE2L2,NINJ1,NOS2,NTN1,P2RX7,PDK2,PDK4,PLAU,PRDM1,PRKCQ,PTGS2,PTPRJ,PTX3,REL,RHOB,S100A4,SEMA4A,SEMA…	86
Cellular Development, Cellular Growth and Proliferation	Cell proliferation of tumor cell lines	3.87e-20		1.599	ABCB1,ACHE,ACTN1,ACVR2A,ADAM12,ADAMTS1,ADAMTS15,ADAMTS4,ADM,ADORA3,AHR,AKR1C3,AKT1S1,ALDH1A1,ANO3,ANTXR1,APBB1,AQP8,ARL4C,ATF5,BCAR1,BCL3,BCL6,BDKRB2,BID,BIN1,BIRC7,BMI1,BMP4,BMP6,BTG2,CA3,CABLES1,CACNA1G,CAMK1,CAPN3,CAPN6,CARD11,CASR,CASZ1,CCL2,CCL20,CCL22,CCL3,CCND2,CD274,CD38,CD40,CD44,CD80,CDCP1,CDH1,CDK5R1,CEACAM1,CEACAM6,CEBPB,CEBPD,CEBPE,CHN2,CHRM3,CLCA2,COL14A1,CSPG4,CTSG,CXCL1,CXCL10,CXC…	329
Cellular Movement, Hematological System Development and Function, Immune Cell Trafficking, Inflammatory Response	Chemotaxis of granulocytes	3.95e-20		1.92	ADORA1,ADORA2A,ALOX5,AQP9,C3,C3AR1,C5AR1,CAPG,CCL13,CCL19,CCL2,CCL21,CCL24,CCL3,CCL3L1,CCL3L3,CCL4,CCL8,CCR3,CCR7,CD37,CKLF,CSF3R,CTSG,CXCL1,CXCL10,CXCL12,CXCL14,CXCL2,CXCL3,CXCL6,CXCL8,CXCL9,CXCR2,DAPK2,DEFB1,EDN1,EDN2,EDNRA,FGR,FPR2,HCK,ICAM1,IL1B,IL23A,ITGA1,ITGAM,LSP1,LYN,NLRP12,NOD2,PDE4B,PIGR,PIK3R5,PNOC,PTGDR2,RIPOR2,S100A12,S100A8,SCG2,SERPINA1,SLIT2,SPP1,TNF,VEGFC	65
Molecular Transport	Transport of molecule	4.2e-20		0.118	ABCA1,ABCA2,ABCB1,ABCB11,ABCB9,ABCC3,ACE,ACHE,ACSL1,ADA,ADM,ADORA1,ADORA2A,ADORA3,ADRA2B,ADRB2,AEBP1,AGAP3,AKR1C1/AKR1C2,AKR1C3,ALOX5,ANK1,ANKRD1,ANO5,ANO8,APBB1,AQP3,AQP7,AQP8,AQP9,ATP2A3,ATP2B1,ATP2B4,ATP6V0D2,ATP8B1,AVPR1B,BCL3,BCL6,BDKRB2,BIN1,BMP4,BMP6,BMPER,C3,C3AR1,CA2,CACNA1E,CACNA1G,CACNB4,CAMK1,CAMK2A,CAMK2B,CAMK2G,CAMK4,CARD11,CASR,CCL2,CCL3,CCL8,CCR1,CCR2,CCR5,CCR7,CD14,CD22,CD40,CD44…	304
Cell-To-Cell Signaling and Interaction	Aggregation of cells	4.66e-20		0.966	ADORA2A,ADRB2,ATP2A3,C1QTNF1,C3,CCL1,CCL22,CD38,CD40,CD44,CD6,CDH1,CDH3,CDHR5,CDK5R1,CEACAM1,CFH,COL14A1,CTSG,CXCL10,CXCL12,CXCL9,DMTN,EPHB1,ESAM,FN1,GP1BA,GPR132,GPX3,GUCY1A1,GUCY1B1,HGF,HIF1A,ICAM1,ICAM3,IL7,ITGA2B,ITGAV,KIT,LTA,LYN,MET,MMP1,MMP7,MMP9,MPO,MRAS,NCAM1,NFKB2,NOS2,NRG1,NTN1,P2RX1,P2RY12,PCDH8,PDGFRA,PLCB1,PLEK,PRKCQ,PROC,PTGER2,PTGER4,PTGIR,PTGS2,PTX3,RAG1,RASGRP1,RASGRP2,REL,RET,S…	94
Hematological System Development and Function, Lymphoid Tissue Structure and Development, Organ Morphology, Tissue Morphology	Morphology of lymphoid organ	4.91e-20			ABCA1,ACP2,ADA,AHR,ALOX15,ALOX5,ALPL,ARHGAP5,ATP2B4,BANK1,BCL11A,BCL3,BCL6,BIK,BLNK,BMF,C3,CAMK4,CARD11,CBFA2T3,CCL21,CCR2,CCR7,CCR9,CD40,CD80,CEBPB,CEBPE,CIDEB,CITED2,CLEC4A,CLEC4D,COMMD3-BMI1,CXCL12,CXCL14,CXCR2,CYLD,CYP27B1,DCN,DLL4,DNASE2,EDNRB,EFNB1,EGLN3,FAS,FPR2,FUT7,GCNT1,GFI1,GRAP2,HCK,HIVEP2,HMOX1,HP,ICOSLG/LOC102723996,ID2,ID3,IFNAR1,IKZF1,IL2RB,IL7,IL7R,ITGA11,ITGA2B,ITGAD,KIT,LTA,LYN…	128
Cellular Function and Maintenance	Function of antigen presenting cells	5.26e-20		1.744	ADA,AHR,ATG16L1,BATF3,BCL3,BIRC3,CAPG,CCL2,CCR1,CCR2,CCR7,CD14,CD274,CD40,CEBPB,CLEC4E,CLEC6A,CNPY3,CSPG4,CXCL10,CXCL12,CYLD,FCER2,FES,FGR,FPR2,GFI1,GPR68,HCK,HGF,ICAM1,IFNAR1,IL12B,IL1B,IL21R,IL23A,IRAK2,ITGAD,ITGAM,LTA,LYN,MARCKSL1,MMP12,MMP7,MMP9,NFKB1,NFKB2,NFKBIA,NLRP1,NOD2,NOS2,P2RX7,PLA2G15,PLA2G2D,PLAU,PLXNA1,PTGER2,PTGER4,PTGS2,PYCARD,REL,RELB,RIPK2,SEMA3A,SIGIRR,SPP1,SUCNR1,TICAM1,TLR2,…	75
Hematological System Development and Function, Immune Cell Trafficking, Inflammatory Response, Tissue Development	Accumulation of lymphocytes	5.29e-20	Increased	2.145	ADORA2A,AICDA,BCL3,BMF,CCL2,CCL21,CCL22,CCL3L3,CCR1,CCR5,CCR7,CD1D,CD274,CD40,CD80,CLEC4A,CX3CR1,CXCL10,CXCL12,CXCL3,CXCR2,CXCR4,DEF6,DLX3,DUSP1,ENPP2,FAS,ICAM1,ICOSLG/LOC102723996,IER3,IFNAR1,IL10RA,IL12B,IL21R,IL23A,IL2RB,IL7,ITGAM,LTA,LYN,MAP3K8,NFKB1,NT5E,P2RX7,PRKCQ,RASGRP1,RUNX3,SH2D2A,STAT5A,TNF,TNFRSF25,TNFRSF4,TNFRSF8,VCAM1,VEGFC	55
Cellular Movement, Hematological System Development and Function, Immune Cell Trafficking	Migration of granulocytes	5.84e-20	Increased	2.064	ADORA1,ADORA2A,C3,CCL19,CCL2,CCL24,CCL3,CCL3L3,CCL4,CCR1,CCR3,CCR7,CD44,CEACAM1,CEBPE,CFH,CXCL1,CXCL10,CXCL11,CXCL12,CXCL2,CXCL3,CXCL6,CXCL8,CXCL9,CXCR2,FAS,FGR,FN1,GCNT1,HCK,HGF,ICAM1,IGFBP3,IL1B,ITGA6,ITGAM,LSP1,LUM,MET,MMP7,MMP9,NLRP12,NOS2,PDE4B,PIK3R5,PLAU,PRKCQ,PTGDR2,S100A8,SPP1,SWAP70,TICAM1,TLR2,TNF,VCAM1	56
Cell-To-Cell Signaling and Interaction, Cellular Movement, Hematological System Development and Function, Immune Cell Trafficking	Recruitment of mononuclear leukocytes	6.6e-20	Increased	2.264	ATG16L1,BCL3,CCL1,CCL19,CCL2,CCL20,CCL21,CCL22,CCL3,CCL4,CCR1,CCR2,CCR3,CCR5,CCR7,CD40,CD44,CDH5,CLEC4E,CX3CR1,CXCL10,CXCL11,CXCL12,CXCL3,CXCL8,CXCL9,CXCR4,FGR,FN1,FPR2,GPR132,HCK,ICAM1,IFNAR1,IL1B,IL23A,LTA,MCOLN2,NOD2,PELI1,PGLYRP2,PRKCQ,PYCARD,RIPK2,SEMA3A,STAT5A,TLR2,TNF,TNFRSF1B,TNFRSF8,TNFRSF9,VCAM1	52
Cancer, Gastrointestinal Disease, Organismal Injury and Abnormalities	Development of intestinal tumor	6.77e-20		1.387	ABCA2,ABCA6,ABCB1,ABCC3,ABLIM2,ACACB,ACE,ACVR2A,ADA,ADAM23,ADAMTS1,ADAMTS15,ADAMTS4,ADAMTSL4,ADCY4,ADCY9,ADD3,ADGB,ADM,ADORA1,ADORA2A,ADORA3,ADSSL1,AEBP1,AFF3,AGAP3,AHDC1,AHNAK2,AKR1C1/AKR1C2,ALDH1A1,ALOX15,ALOX5,ALPK2,ALPL,AMIGO2,ANK1,ANKRD22,ANKRD35,ANO3,ANO5,ANTXR1,ANXA4,APBB1,AQP8,AQP9,ARAP1,ARFGAP3,ARHGAP31,ARHGAP5,ARHGEF16,ARHGEF37,ATG16L1,ATP10A,ATP10B,ATP2A3,ATP2B1,ATP2B3,ATP2B4,ATP6V1C2,…	693
Cell-To-Cell Signaling and Interaction, Cellular Movement, Immune Cell Trafficking	Recruitment of lymphoid cells	8.97e-20	Increased	2.161	BCL3,CCL1,CCL19,CCL2,CCL20,CCL21,CCL22,CCL3,CCL4,CCR1,CCR2,CCR3,CCR5,CCR7,CD40,CD44,CDH5,CLEC4E,CX3CR1,CXCL10,CXCL11,CXCL12,CXCL13,CXCL3,CXCL8,CXCL9,CXCR4,FN1,GPR132,ICAM1,IFNAR1,IL1B,LTA,PELI1,PGLYRP2,PRKCQ,PYCARD,RIPK2,STAT5A,TLR2,TNF,TNFRSF8,TNFRSF9,VCAM1	44
Cellular Movement, Hematological System Development and Function, Immune Cell Trafficking, Inflammatory Response	Infiltration by neutrophils	9.09e-20		0.396	ADM,ADORA2A,ALOX5AP,C3,C3AR1,C5AR1,CCL21,CCL3,CCL4,CCR1,CCR2,CCR5,CD14,CD44,CFH,CTSG,CXCL10,CXCL2,CXCL3,CXCL8,CXCR2,DUSP1,FAS,FPR2,FUT7,GJB2,HGF,HMOX1,ICAM1,IL1A,IL1B,ITGAD,ITGAM,MAP3K8,MET,MMP12,MMP8,MMP9,NCF1,NFKBIA,NOS2,NT5E,NTN1,PDK2,PDK4,PRDM1,PROC,PROCR,PTGS2,PTX3,SERPINA1,SGK1,SLIT2,SOCS3,SPHK1,SPINT2,SPP1,TLR2,TNF,TNFAIP3,TNFRSF18,TNFRSF1B,TNIP1	63
Cancer, Gastrointestinal Disease, Organismal Injury and Abnormalities	Development of colorectal tumor	9.27e-20		1.067	ABCA2,ABCA6,ABCB1,ABCC3,ABLIM2,ACACB,ACE,ACVR2A,ADA,ADAM23,ADAMTS1,ADAMTS15,ADAMTS4,ADAMTSL4,ADCY4,ADCY9,ADD3,ADGB,ADM,ADORA1,ADORA2A,ADORA3,ADSSL1,AEBP1,AFF3,AGAP3,AHDC1,AHNAK2,AKR1C1/AKR1C2,ALDH1A1,ALOX15,ALOX5,ALPK2,ALPL,AMIGO2,ANK1,ANKRD22,ANKRD35,ANO3,ANO5,ANTXR1,ANXA4,APBB1,AQP8,AQP9,ARAP1,ARFGAP3,ARHGAP31,ARHGAP5,ARHGEF16,ARHGEF37,ATG16L1,ATP10A,ATP10B,ATP2A3,ATP2B1,ATP2B3,ATP2B4,ATP6V1C2,…	692
Cancer, Gastrointestinal Disease, Organismal Injury and Abnormalities	Colon cancer	1.15e-19		0.647	ABCA2,ABCA6,ABCB1,ABCC3,ABLIM2,ACACB,ACE,ACVR2A,ADA,ADAM12,ADAM23,ADAMTS1,ADAMTS15,ADAMTS4,ADAMTSL4,ADCY4,ADCY9,ADD3,ADGB,ADGRD1,ADM,ADORA1,ADORA2A,ADORA3,ADSSL1,AEBP1,AFF3,AGAP3,AHDC1,AHNAK2,AICDA,ALOX15,ALOX5,ALPK2,ALPL,ANK1,ANKRD22,ANKRD35,ANO3,ANO5,ANTXR1,ANXA4,AOC1,APBB1,AQP3,AQP8,AQP9,ARAP1,ARFGAP3,ARHGAP31,ARHGAP5,ARHGEF16,ARHGEF37,ATG16L1,ATP10A,ATP10B,ATP2A3,ATP2B1,ATP2B3,ATP6V1C2,ATP8B1…	690
Cancer, Gastrointestinal Disease, Organismal Injury and Abnormalities	Colorectal carcinoma	1.27e-19			ABCA2,ABCA6,ABCB1,ABCC3,ABLIM2,ACACB,ACE,ACVR2A,ADA,ADAM23,ADAMTS1,ADAMTS15,ADAMTS4,ADAMTSL4,ADCY4,ADCY9,ADD3,ADGB,ADM,ADORA1,ADORA2A,ADORA3,ADSSL1,AEBP1,AFF3,AGAP3,AHDC1,AHNAK2,AKR1C1/AKR1C2,ALDH1A1,ALOX15,ALOX5,ALPK2,ALPL,AMIGO2,ANK1,ANKRD22,ANKRD35,ANO3,ANO5,ANTXR1,ANXA4,APBB1,AQP8,AQP9,ARAP1,ARFGAP3,ARHGAP31,ARHGAP5,ARHGEF16,ARHGEF37,ATG16L1,ATP10A,ATP10B,ATP2A3,ATP2B1,ATP2B3,ATP2B4,ATP6V1C2,…	691
Digestive System Development and Function	Morphology of digestive system	1.41e-19			ABCB1,ABCB11,ACP2,ACVR2A,ADA,AEBP1,AHR,ALPL,ANTXR1,BARX1,BCAR1,BCL3,BID,C3,C3AR1,CCND2,CCR1,CCR2,CCR5,CCR7,CD14,CD1D,CD38,CEACAM1,CISH,COL19A1,CXCL14,CXCR2,CYLD,CYP27A1,CYP2E1,DCN,DPP4,DUSP1,ECE1,EDN1,EDNRA,EDNRB,EGLN3,ENTPD2,EPHB3,FABP6,FAS,FGFR3,FGL1,FPR2,FUT7,G0S2,GCNT1,GCSAM,GLIS3,GPAT3,GPER1,GPR132,GUCY1B1,HES1,HGF,HHEX,HIF1A,HOXA2,HOXA5,ID2,IGFBP3,IGFBP4,IKZF1,IL12B,IL7,IL7R,ITGA11,ITGA3,IT…	165
Cellular Movement	Migration of myeloid cells	1.45e-19	Increased	2.614	ADORA1,ADORA2A,C3,CCL19,CCL2,CCL24,CCL3,CCL3L3,CCL4,CCR1,CCR2,CCR3,CCR7,CD44,CEACAM1,CEBPE,CFH,CXCL1,CXCL10,CXCL11,CXCL12,CXCL2,CXCL3,CXCL6,CXCL8,CXCL9,CXCR2,CXCR4,FAS,FGR,FN1,GCNT1,HCK,HGF,HMOX1,ICAM1,IGFBP3,IL1B,ITGA6,ITGAM,ITGAV,LSP1,LUM,MET,MMP7,MMP9,NINJ1,NLRP12,NOS2,NTN1,PDE4B,PIK3R5,PLAU,PRKCQ,PTGDR2,S100A8,SEMA4D,SPP1,SWAP70,TICAM1,TIMP2,TLR2,TNF,VCAM1	64
Cancer, Gastrointestinal Disease, Organismal Injury and Abnormalities	Colorectal adenocarcinoma	1.51e-19			ABCA2,ABCA6,ABCB1,ABCC3,ABLIM2,ACACB,ACE,ACVR2A,ADA,ADAM23,ADAMTS1,ADAMTS15,ADAMTS4,ADAMTSL4,ADCY4,ADCY9,ADD3,ADGB,ADM,ADORA1,ADORA2A,ADSSL1,AEBP1,AFF3,AGAP3,AHDC1,AHNAK2,AKR1C1/AKR1C2,ALDH1A1,ALOX15,ALOX5,ALPK2,ALPL,AMIGO2,ANK1,ANKRD22,ANKRD35,ANO3,ANO5,ANTXR1,APBB1,AQP8,AQP9,ARAP1,ARFGAP3,ARHGAP31,ARHGAP5,ARHGEF16,ARHGEF37,ATG16L1,ATP10A,ATP10B,ATP2A3,ATP2B1,ATP2B3,ATP2B4,ATP6V1C2,ATP8B1,AVPR1B…	676
Cancer, Gastrointestinal Disease, Organismal Injury and Abnormalities	Colon tumor	1.64e-19		0.801	ABCA2,ABCA6,ABCB1,ABCC3,ABLIM2,ACACB,ACE,ACVR2A,ADA,ADAM12,ADAM23,ADAMTS1,ADAMTS15,ADAMTS4,ADAMTSL4,ADCY4,ADCY9,ADD3,ADGB,ADGRD1,ADM,ADORA1,ADORA2A,ADORA3,ADSSL1,AEBP1,AFF3,AGAP3,AHDC1,AHNAK2,AICDA,ALOX15,ALOX5,ALPK2,ALPL,ANK1,ANKRD22,ANKRD35,ANO3,ANO5,ANTXR1,ANXA4,AOC1,APBB1,AQP3,AQP8,AQP9,ARAP1,ARFGAP3,ARHGAP31,ARHGAP5,ARHGEF16,ARHGEF37,ATG16L1,ATP10A,ATP10B,ATP2A3,ATP2B1,ATP2B3,ATP6V1C2,ATP8B1…	695
Cell Death and Survival	Apoptosis of tumor cell lines	1.8e-19		-0.212	ABCB1,ACSM5,ADM,ADORA1,ADORA2A,AHR,AKT1S1,ALOX15,ALOX5,ANKRD1,BACH2,BCAR1,BCL2A1,BCL3,BCL6,BID,BIK,BIRC3,BIRC7,BLNK,BMF,BMI1,BMP4,BMP6,BTG2,C5AR1,CAMK1,CAMK2G,CAPN6,CASR,CAVIN3,CCNA1,CCR5,CD14,CD274,CD40,CD44,CD48,CD82,CDCP1,CDH1,CDK5R1,CEACAM1,CEACAM6,CEBPB,CEBPD,CFH,CIDEB,CLCA2,COMMD3-BMI1,CSPG4,CTSG,CXCL12,CXCL8,CXCR4,CYLD,CYP1B1,CYP2E1,DAPK2,DDIT4,DEFB1,DPP4,DUSP1,EDN1,EPAS1,FAS,FCER2,FCMR,FD…	257
Endocrine System Disorders, Gastrointestinal Disease, Metabolic Disease, Organismal Injury and Abnormalities	Diabetes mellitus	1.86e-19		0.212	ABCA1,ACE,ACSL1,ADGRD1,ADRA1D,ADRA2B,ADRB2,AEBP1,AKR1C3,ALDH1A1,ALOX15,ALOX5AP,ALPL,ANKRD44,AOC1,APOBR,ATP10A,ATP10B,BACH2,BANK1,BATF3,BMP4,BTG2,C1orf162,C1S,C3,C3AR1,CA2,CA3,CAPG,CAPN3,CCL19,CCL2,CCL22,CCL3,CCL3L3,CCL4,CCND2,CCR1,CCR2,CCR5,CCR7,CCR9,CCRL2,CD180,CD1D,CD22,CD274,CD34,CD38,CD40,CD44,CD80,CDC42EP3,CDS1,CEBPD,CFH,CHN2,CHRM3,CISH,CLEC12A,CLEC3B,CLEC4A,CLEC6A,COL14A1,COL19A1,COL21A1,CO…	232
Hematological System Development and Function, Inflammatory Response, Tissue Morphology	Quantity of neutrophils	1.87e-19		0.094	ABCB1,ADA,ADORA2A,AHR,C3,C3AR1,C5AR1,CCL2,CCL3L3,CCR2,CCR5,CD1D,CD40,CFH,CLEC10A,CLEC4E,CSF3R,CXCL2,CXCR2,DCN,FAS,FES,FUT7,GCNT1,GFI1,GPR132,ICAM1,ID1,IFNAR1,IGFBP3,IL1A,IL1B,IL23A,IL2RB,IL36RN,ITGA3,ITGAM,ITGAV,KIT,LGALS2,LUM,LYN,MMP12,MMP8,MMP9,NFKB1,NFKBIA,NLRP12,NOD2,NOS2,PDE4B,PIK3R5,PILRA,PROC,PTGIR,RAG1,RELB,S100A8,SERPINA1,SERPINB2,SIGIRR,SNAI3,SOCS3,ST3GAL4,STAT5A,STX11,TIMP2,TLR2,TLX1,T…	75
Metabolic Disease	Glucose metabolism disorder	1.96e-19		1.145	ABCA1,ACACB,ACE,ACHE,ACOX2,ACSL1,ADGRD1,ADRA1D,ADRA2B,ADRB2,AEBP1,AHDC1,AKR1C3,ALDH1A1,ALOX15,ALOX5AP,ALPL,ANKRD44,AOC1,APOBR,AQP7,ATP10A,ATP10B,BACH2,BANK1,BATF3,BID,BMP4,BTG2,C1orf162,C1S,C3,C3AR1,CA2,CA3,CACNA1E,CACNB4,CAPG,CAPN3,CCL19,CCL2,CCL22,CCL3,CCL3L3,CCL4,CCND2,CCR1,CCR2,CCR5,CCR7,CCR9,CCRL2,CD180,CD1D,CD22,CD274,CD34,CD38,CD40,CD44,CD80,CDC42EP3,CDS1,CEACAM1,CEBPB,CEBPD,CFH,CHN2,CHRM3…	269
Embryonic Development, Hematological System Development and Function, Lymphoid Tissue Structure and Development, Organ Development, Organismal Development, Tissue Development	Formation of lymphoid tissue	2.08e-19	Increased	3.484	ADA,ADM,AHR,AICDA,BANK1,BARX1,BCL3,BCL6,C3,CACNB4,CCL19,CCL21,CCR2,CCR7,CCR9,CD37,CD40,CD80,CD83,CITED2,CXCL12,CXCL13,CXCL8,CXCR4,CYLD,DLL4,EDN1,EDNRA,EDNRB,EFNB1,EOMES,EPHB3,FAS,FCAMR,FGFR3,FLT3,GRAP2,HCK,HES1,HGF,HIF1A,ICOSLG/LOC102723996,ID2,ID3,IFNAR1,IKZF1,IL12B,IL21R,IL23A,IL2RB,IL7,IL7R,KIT,LFNG,LMO2,LMO4,LTA,LYL1,LYN,LYVE1,MAFB,NFKB1,NFKB2,NFKBIA,NRP2,POU2F2,PRDM1,PRKCZ,PSEN2,PTCRA,PTPN22…	97
Cellular Movement, Hematological System Development and Function, Immune Cell Trafficking	Trafficking of leukocytes	2.19e-19		-0.508	AQP3,CCL19,CCL2,CCL20,CCL21,CCL22,CCL3,CCL3L3,CCL4,CCR2,CCR3,CCR5,CCR7,CCR9,CD44,CX3CR1,CXCL1,CXCL10,CXCL12,CXCL13,CXCL3,CXCR4,ENPP2,FOXO1,MAP3K8,NT5E,SPN,SPNS2,TNFRSF1B,TNFRSF9,VEGFC	31
Cancer, Organismal Injury and Abnormalities	Squamous-cell carcinoma	2.54e-19		1.848	ABCA1,ABCA2,ABCA6,ABCB1,ABCB11,ABCC3,ABTB2,ACAD11,ACE,ACHE,ACOX2,ACSM5,ACVR2A,ADAM12,ADAMTS15,ADAMTS17,ADCK2,ADCY9,ADD3,ADORA1,AFF3,AGO2,AHNAK2,AICDA,AKT1S1,ALAD,ALDOB,ALOX5,ALPK2,ANKRD33B,ANKRD35,ANO5,ANO8,APOBEC3H,APOBR,AQP7,ARAP1,ARHGAP18,ARHGAP31,ARHGAP5,ARHGEF16,ARMC3,ASRGL1,ATF5,ATP10A,B4GALNT3,BACH2,BCL11A,BCL6,BCL9L,BDKRB2,BMP4,BSN,BTG2,C11orf21,C16orf54,C1orf162,C1orf61,C2orf71,C3,CA2,CA…	539
Connective Tissue Disorders, Inflammatory Disease, Inflammatory Response, Organismal Injury and Abnormalities, Skeletal and Muscular Disorders	Polyarthritis	2.61e-19		1.63	ADM,AHR,BCL6,CCL20,CCL3,CCL3L1,CCL4,CCR1,CCR2,CD180,CD274,CD44,CD6,CD80,CD83,CDH1,CEBPB,CXCL14,DNASE2,DUSP1,DUSP2,F13A1,FAS,FES,FN1,FPR2,HIF1A,HLA-DRA,IL12B,IL1A,IL1B,IL23A,IL2RB,LTA,MAPK11,NFKB1,NFKBIA,NFKBIB,NR4A1,NR4A3,P2RX7,PRDM1,PTGER2,PTGER4,PTGIR,PTGS2,PYCARD,REL,S100A12,S100A8,SOCS1,SORL1,SPHK1,SPNS2,SPP1,STAT4,TLR2,TMEM173,TNF,TNFAIP3,TNFRSF1B,TNFSF15	62
Cancer, Gastrointestinal Disease, Hepatic System Disease, Organismal Injury and Abnormalities	Liver tumor	2.63e-19		1.786	ABCA1,ABCA2,ABCA6,ABCB1,ABCB11,ABCB9,ABCC3,ABCD2,ABLIM2,ABTB2,ACACB,ACAD11,ACADM,ACAP1,ACE,ACHE,ACOX2,ACSL1,ACSM5,ACTN1,ACVR2A,ACY3,ADA,ADAM12,ADAM23,ADAMDEC1,ADAMTS1,ADAMTS15,ADAMTS17,ADAMTS4,ADAMTSL4,ADCY4,ADCY6,ADCY9,ADD3,ADGB,ADORA1,ADORA3,ADRA2B,ADSSL1,AEBP1,AFF3,AGAP3,AGO2,AHDC1,AHNAK2,AHR,AICDA,AKR1C1/AKR1C2,AKR1C3,ALAD,ALDH1A1,ALDOB,ALOX5,ALPK2,ALPL,AMIGO2,AMPD2,AMPD3,ANK1,ANKRD22,ANKRD33…	1084
Cell Death and Survival, Organismal Injury and Abnormalities	Necrosis of epithelial tissue	4.17e-19		-1.085	ABCC3,ACE,ADAMTS1,ADM,AHR,ALDH1A1,ALOX15,AMIGO2,ARHGAP18,BCL2A1,BCL6,BID,BIK,BIRC3,BMF,BMP4,BMP6,CA3,CABLES1,CASR,CCR2,CCR5,CD1D,CD40,CD44,CDH1,CDH5,CEACAM1,CEBPB,CEBPD,CITED2,CXCL10,CXCL12,CXCL3,CXCL8,CXCR4,CYLD,CYP2E1,CYSLTR1,DAB2IP,DCN,EDN1,EMP1,FAS,FGL2,FOXO1,FSTL1,H2AFB3 (includes others),HGF,HMOX1,ICAM1,ID1,ID2,IER3,IGFBP3,IL1B,IL24,IL32,ITGA3,ITGA6,ITGAV,LRP5,LUM,LYN,MAP2K3,MAP2K6,MAP3K8,M…	144
Cell-To-Cell Signaling and Interaction, Cellular Movement, Hematological System Development and Function, Immune Cell Trafficking	Recruitment of lymphocytes	4.45e-19		1.942	BCL3,CCL1,CCL19,CCL2,CCL20,CCL21,CCL22,CCL3,CCL4,CCR1,CCR2,CCR3,CCR5,CCR7,CD40,CD44,CDH5,CLEC4E,CX3CR1,CXCL10,CXCL11,CXCL12,CXCL3,CXCL8,CXCL9,CXCR4,FN1,GPR132,ICAM1,IFNAR1,IL1B,LTA,PELI1,PGLYRP2,PRKCQ,PYCARD,RIPK2,STAT5A,TLR2,TNF,TNFRSF8,TNFRSF9,VCAM1	43
Cellular Movement	Trafficking of cells	4.63e-19		-0.511	AQP3,BATF3,CCL19,CCL2,CCL20,CCL21,CCL22,CCL3,CCL3L3,CCL4,CCR2,CCR3,CCR5,CCR7,CCR9,CD44,CX3CR1,CXCL1,CXCL10,CXCL12,CXCL13,CXCL3,CXCR4,ENPP2,FOXO1,FUT7,ITGAM,MAP3K8,MARCKS,NT5E,SPN,SPNS2,TNFRSF1B,TNFRSF9,VEGFC,XCR1	36
Cell-To-Cell Signaling and Interaction, Hematological System Development and Function, Inflammatory Response	Binding of professional phagocytic cells	5.37e-19		1.761	ADORA1,ADORA2A,ALOX15,C3,CCL2,CCL3,CCL3L1,CCR1,CD14,CD34,CD37,CD40,CD44,CD48,CD58,CD83,CDH1,CFH,CLEC10A,CSF3R,CTSG,CXCL1,CXCL10,CXCL12,CXCL2,CXCL3,CXCL8,CXCR2,CXCR4,DCN,FCAR,FGR,FN1,FOXO1,FUT7,HCK,ICAM1,ICAM3,ICOSLG/LOC102723996,IL1A,IL1B,ITGA6,ITGA7,ITGAM,ITGB7,KIT,LSP1,LYN,NOS2,NPY,PLAU,PLXNC1,PRKCQ,PROC,PTGS2,RASGRP2,RELB,RHOB,S100A8,SERPINA1,TERT,TGFBR1,TLR2,TNF,TNFSF11,VCAM1	66
Cellular Function and Maintenance, Hematological System Development and Function	Function of myeloid cells	5.84e-19	Increased	2.401	AHR,ATG16L1,BCL3,BIRC3,C3AR1,CAPG,CCL2,CCR1,CCR2,CCR3,CD14,CEBPB,CLEC4E,CLEC6A,CNPY3,CSPG4,CXCL10,CXCL12,CXCL8,CXCR2,FCER2,FCMR,FES,FGR,FUT7,GPR68,HCK,ICAM1,IFNAR1,IL12B,IL1B,IL23A,IRAK2,ITGAD,ITGAM,LYN,MARCKSL1,MMP12,MMP7,MMP9,MPO,NFKB1,NFKB2,NFKBIA,NLRP1,NOD2,NOS2,P2RX7,PLA2G15,PLAU,PTGER2,PTGER4,PTGS2,PYCARD,RASGRP1,REL,RELB,RIPK2,S100A4,SPP1,TICAM1,TLR2,TNF,TNIP2,TREM2	65
Immunological Disease	Allergy	8.01e-19		0.617	ABCA1,ADORA1,ADORA2A,ADORA3,ADRA1D,ADRA2B,ADRB2,ALOX5,ALOX5AP,ALPK2,AQP3,ARFGAP3,BCL3,BDKRB2,C1S,C3,C3AR1,CAPG,CARD11,CCL13,CCL20,CCL21,CCL22,CCL4,CCR2,CCR3,CCRL2,CD274,CD40,CD44,CHRM3,CISH,CPVL,CX3CR1,CXCL1,CXCL8,CXCL9,CXCR4,CYSLTR1,CYTIP,DBN1,DEFB1,DUSP1,DUSP2,FAS,FCER2,FGR,FPR2,FUT7,HCK,HLA-DRA,ICAM1,IDO2,IL12B,IL1A,IL1B,IL36G,IL3RA,IL7,ITGA6,ITGB7,JUNB,KIT,KLK1,KRT15,KRT16,KRT17,LTC4S,LYN,MAP…	111
Inflammatory Disease, Inflammatory Response, Organismal Injury and Abnormalities, Respiratory Disease	Inflammation of lung	1.01e-18		-0.557	ABHD6,ACE,ADA,ADORA1,ADORA2A,AGO2,AHR,AMPD3,BACH2,BCL6,BID,C3,C3AR1,C5AR1,CARD11,CCL2,CCL22,CCL3L3,CCR1,CCR2,CCR5,CCR7,CD14,CD180,CD1D,CD44,CEBPE,CH25H,CHRM3,CISH,CLEC4D,CLEC5A,COMMD3-BMI1,CXCL1,CXCL12,CXCL3,CYLD,DDIT4,DDR1,DPEP1,DTX1,DUSP1,EDNRA,EDNRB,FAS,FGFR3,FLT3,FPR2,GABRA1,GABRA4,GABRB2,GABRE,GPER1,HIF1A,HMOX1,HOXA5,ICAM1,IFNAR1,IFNGR2,IGFBP3,IKBKE,IL12B,IL1B,KIT,LTA,LYN,MAP2K3,MGLL,MMP12,M…	109
Cancer, Organismal Injury and Abnormalities	Advanced malignant solid tumor	1.05e-18		1.552	ABCA1,ABCB1,ABCC3,ADAM12,ADAMTS1,ADIRF,ADM,AKR1C1/AKR1C2,AKR1C3,ALDH1A2,ALOX5,ALPL,ANXA8/ANXA8L1,AQP8,ARL4C,ATP8B1,C3,C5AR1,CAPG,CCL19,CCL2,CCL21,CCNA1,CCND2,CCR2,CCR7,CD274,CD44,CD48,CDH1,CEBPD,CFH,CLDN3,CSF3R,CTNNAL1,CTSG,CXCL12,CXCL8,CXCL9,CXCR4,CYP3A5,DAB2IP,DDR1,DLC1,DLX3,DMD,DPP4,EBI3,EDN1,EDNRB,EMP1,ENAH,ENPP2,EPAS1,EPB41L3,FAS,FCGR1B,FGFR3,FGR,FLRT2,FLT3,FN1,FRK,GCH1,GYG2,HCAR2,HGF,HIF1A,…	166
Organismal Injury and Abnormalities	Fibrosis	1.15e-18		-1.742	ACADM,ACE,ACSL1,ADA,ADORA1,ADORA2A,ADORA3,ADRB2,AGO2,AHR,ALOX5,BCL6,BDKRB2,BID,BMP6,C3,C3AR1,C5AR1,CCL2,CCL24,CCR1,CCR2,CCR5,CD1D,CD40,CD44,CDH1,CEBPB,CISH,CX3CR1,CXCL12,CXCL13,CXCL9,CYP3A5,DCN,DDR1,DYSF,EBI3,ECSCR,EDN1,EDNRA,EDNRB,ENPP2,FAS,FGFR3,FLT3,FN1,FSTL1,GLIS3,HCK,HEY2,HGF,HIF1A,HILPDA,HLA-DRA,HMOX1,HOPX,HP,HTR1B,ICAM1,ID1,IFNAR1,IFNGR2,IKBKE,IL12B,IL1B,IL21R,IL23A,IL2RB,IL7,IRAK2,KIT,KLK…	139
Lymphoid Tissue Structure and Development, Tissue Morphology	Quantity of lymphoid tissue	1.24e-18		1.134	ABCB1,ADM,AHR,AICDA,BANK1,BCL11A,BCL2A1,BCL3,BLNK,BMF,C3,C5AR1,CCR7,CCR9,CD180,CD1D,CD22,CD274,CD34,CD37,CD40,CD44,CD80,CD83,CLEC4A,COMMD3-BMI1,CXCL13,CXCR4,CYLD,DLL4,DNASE2,DTX1,EFNB1,FAS,FCAMR,FCMR,FOXO1,GCSAM,GFI1,GRAP2,HIVEP2,ICOSLG/LOC102723996,ID1,ID2,IFNAR1,IKZF1,IL12B,IL1B,IL2RB,IL7,IL7R,KIT,LAMA3,LGALS2,LIF,LTA,LY9,LYN,MAP3K8,MYH11,NFKB1,NFKB2,NFKBIA,NFKBIB,NOD2,NOS2,NOTCH3,NOTCH4,NPY,NR…	103
Cellular Assembly and Organization, Cellular Function and Maintenance	Organization of cytoplasm	1.28e-18	Increased	2.735	ABCA1,ACAP1,ACE,ACHE,ACP2,ACTN1,ACVR2A,ADAM12,ADAMTS4,ADCY6,ADGRF5,ADGRG6,ADM,ADORA2A,AHR,ALOX15,ANTXR1,ANXA8/ANXA8L1,ARAP1,ARHGAP18,ARHGAP24,ARHGAP5,ARHGEF28,ATP2B1,ATP8B1,BACE1,BCAR1,BCL6,BICDL1,BIN1,BMP4,BMP6,BSN,BTG2,BTG3,C21orf2,C3,CAMK2A,CAMK2B,CAMK4,CAMSAP3,CAPG,CAPN6,CASQ1,CAVIN3,CCL13,CCL19,CCL2,CCL21,CCL24,CCL3,CCR2,CCR5,CCR7,CD44,CD82,CDC42EP2,CDH1,CDK5R1,CELSR2,CELSR3,CGN,CLVS1,CNTN4,…	301
Cancer, Organismal Injury and Abnormalities	Growth of malignant tumor	1.64e-18		1.706	ADM,ADORA2A,ADORA3,BCAN,BIK,BMP6,BTG2,BTG3,C3AR1,CASR,CCL2,CCL3,CCNA1,CCR2,CD274,CD40,CD44,CD80,CDH1,CDH3,CDH5,CDHR5,CEACAM1,CSF3R,CXCL1,CXCL11,CXCL12,CXCL3,CXCL8,CXCL9,CXCR2,CXCR4,DAB2IP,DCN,DUSP1,EDN1,FBLN5,FCER2,FGFR3,GHRL,HES1,HGF,HIF1A,HMOX1,ID1,ID2,ID3,IGFBP3,IKBKE,IL12B,IL1A,IL1B,IL24,IL7,ITGA1,ITGAM,ITGAV,KIT,LAMA3,LGALS12,LIF,LILRB1,LTA,LUM,MAPKAPK3,MET,MMP1,MMP9,NGF,NKX3-1,NOS2,NOTCH3,N…	115
Cell-To-Cell Signaling and Interaction, Cellular Movement, Hematological System Development and Function, Immune Cell Trafficking	Recruitment of antigen presenting cells	1.71e-18	Increased	2.65	ADGRG6,C3AR1,C5AR1,CCL19,CCL2,CCL20,CCL22,CCL3,CCL3L3,CCL4,CCR1,CCR2,CCR5,CD274,CD40,CD44,CLEC4E,CLEC5A,CX3CR1,CXCL10,CXCL12,CXCL3,CXCL8,CXCR2,FCER2,FGR,FPR2,HCAR2,HCK,ICAM1,IL1B,ITGAM,LSP1,LYN,MAP3K8,MCOLN2,MMP9,NFE2L2,NFKBIA,P2RY2,RHOB,S100A4,SNAI1,SPP1,TLR2,TNF,TWIST1,VCAM1	48
Organismal Injury and Abnormalities, Reproductive System Disease	Benign pelvic disease	2.13e-18			ACE,ADAM12,ADRA1D,ADRA2B,ADRB2,AHR,ALDH1A1,BCL6,BMP8B,C1S,CABLES1,CAPN6,CCL19,CCL2,CCL21,CCL22,CCL4,CCR1,CD180,CD44,CD48,CDC42EP3,CEBPB,CFH,CHRM3,CITED2,COL6A1,COL6A2,CXCL10,CXCL13,CXCL14,CXCL8,CXCL9,CXCR2,CXCR4,CYP1B1,DBP,DCN,DST,DUSP1,DUSP2,EDNRB,EPHA1,EPPK1,FAS,FN1,FOXO1,FPR2,FTH1,G0S2,GPER1,GPX3,GUCY1A2,GUCY1B1,HGF,HIF1A,HOPX,HSPB7,ICAM1,ID1,IFI44L,IFNAR1,IL18R1,IL18RAP,IL1A,IL2RB,ISG20,ISOC1…	140
Cancer, Organismal Injury and Abnormalities	Benign Tumors	2.33e-18		-0.679	ABCB1,ACHE,ACVR2A,ADAM12,ADGRD1,ADGRL1,ADRA1D,ADRA2B,ADRB2,AEBP1,AHR,ALDH1A1,ALDH1A2,ANTXR1,AQP8,ATP2B3,BCL3,BID,BMP4,BMP6,C3,CA2,CAMK2B,CAPN6,CARD11,CCND2,CCR5,CD34,CD44,CD48,CDC42EP3,CDH1,CDH3,CEACAM1,CEACAM6,CEBPD,CFH,CLDN23,COL14A1,COL19A1,COL21A1,COL22A1,COL24A1,COL5A3,COL6A1,COL6A2,COL7A1,COL8A1,COL8A2,COL9A1,COL9A3,CXCL12,CXCL14,CYLD,CYP1B1,DBN1,DCN,DDR1,DMD,DNASE1L3,DPEP1,DPYSL4,DST,DUSP1…	185
Cellular Movement, Hematological System Development and Function, Immune Cell Trafficking	Cellular infiltration by mononuclear leukocytes	2.58e-18		1.4	ADORA2A,C3,CCL19,CCL2,CCL21,CCL22,CCL3,CCL3L3,CCL4,CCR1,CCR2,CCR5,CCR7,CD274,CD40,CD44,CD80,CDH3,CTSG,CX3CR1,CXCL10,CXCL12,CXCL8,CXCL9,DEF6,FAS,FN1,GJB2,HCK,HGF,HMOX1,IL12B,IL1B,IL23A,IL7,ITGA1,LTA,MMP12,MMP9,NFKB1,NFKB2,NFKBIA,NFKBIZ,NR1H3,NR4A1,NTN1,P2RX7,PRKCQ,PTGDR2,PTGS2,SERPINE2,SOCS1,SPINT2,SPP1,STAT5A,TGFBR1,TMEM173,TNF,TNFRSF4,TNFRSF8,TNFRSF9,TNIP1,VCAM1,ZC3H12A	64
Cellular Function and Maintenance	Function of lymphatic system cells	2.76e-18		0.811	ABCB1,ADGRE1,ADRB2,AHR,BACH2,BANK1,BATF3,BCL3,BCL6,BIK,BIRC3,C3AR1,CCL1,CCR2,CCR5,CCR7,CCRL2,CD274,CD44,CD80,CEACAM1,CEBPB,CLEC12A,CNPY3,CRTAM,CX3CR1,CXCL10,CXCR2,DTX1,DUSP1,EBI3,FCAMR,FPR2,GIMAP4,ICAM1,ICOSLG/LOC102723996,ID3,IDO2,IFNAR1,IFNGR2,IL10RA,IL12B,IL18R1,IL1B,IL21R,IL23A,IL7,ITGB7,KLRC4-KLRK1/KLRK1,LTA,MAP2K3,MMP9,MYO1G,NFE2L2,NFKB1,NOD2,NOS2,NR1H3,PIGR,PIM2,PLXNA1,PRDM1,PRKCQ,PTPN13,P…	89
Cell-To-Cell Signaling and Interaction, Hematological System Development and Function	T cell response	3.03e-18		1.53	ADA,AHR,C3AR1,C5AR1,CCL19,CCL2,CCL21,CD1D,CD274,CD58,CD6,CD80,CISH,CXCL11,CXCL12,CXCL8,CXCL9,EBI3,FN1,FOXO1,HMOX1,ICAM1,ICOSLG/LOC102723996,IFNAR1,IL10RA,IL12B,IL1B,IL21R,IL23A,IL7,IL7R,KLRC4-KLRK1/KLRK1,LIF,NAMPT,NFKB2,NOS2,NOTCH3,OASL,P2RX7,PYCARD,RAG1,REL,RET,SEMA4A,SOCS1,SOCS3,STAT4,STAT5A,TNF,TNFRSF11A,TNFRSF18,TNFRSF1B,TNFRSF25,TNFRSF4,TNFRSF9,TNFSF11,TNFSF14	57
Cardiovascular System Development and Function	Morphology of cardiovascular system	3.18e-18			ABCA1,ACACB,ACADM,ACE,ADA,ADAM12,ADCY6,ADM,ADORA1,ADORA2A,ADORA3,ADRA1D,ADRA2B,ADRB2,AGO2,AHR,ALDH1A2,ALOX15,ANKRD1,BCAR1,BCL6,BDKRB2,BIN1,BIRC3,BMP4,BMPER,CA2,CAMK4,CASZ1,CCL2,CCND2,CCR5,CD44,CDH5,CFH,CITED2,CLEC4E,COL8A1,COL8A2,COMMD3-BMI1,CSRP2,CTNNA3,CXCL10,CXCL12,CXCR4,DDR1,DHRS3,DLL4,DLX3,DMD,DPF3,DRD5,DUSP1,ECE1,EDN1,EDNRA,EDNRB,EGLN3,ELN,ELOA,ENPP2,EPAS1,FAS,FBLN5,FES,FLRT2,FN1,FOXO1,GPX3…	176
Hematological System Development and Function, Tissue Development	Accumulation of myeloid cells	3.27e-18		1.962	AHR,ALOX5,BCL2A1,BMP4,C3,C5AR1,CCL2,CCL24,CCL3,CCL3L3,CCR1,CCR2,CCR3,CD40,CD44,CTSG,CX3CR1,CXCL1,CXCL10,CXCL12,CXCL2,CXCL3,CXCL8,DDR1,EDN1,FAS,GFI1,HMOX1,IFNAR1,IL12B,IL1B,ITGA1,ITGA6,ITGAM,KIT,LTC4S,MAP3K8,MMP7,MMP8,MMP9,MUC5AC,NCF1,NLRP12,NOS2,NR4A1,NT5E,OSMR,P2RY2,PLAU,PTGS2,PTX3,RET,S100A8,SPP1,TIMP2,TLR2,TLR7,TNF,TNFRSF1B,VCAM1,VEGFC	61
Connective Tissue Development and Function, Tissue Development	Growth of connective tissue	3.29e-18		1.476	ABCD2,ACVR2A,ADM,ADORA2A,AEBP1,AHR,ALOX5,BCAR1,BMI1,BMP4,BMP6,CASK,CASR,CCL13,CCL2,CCL24,CCND2,CD274,CD40,CD44,CD48,CD6,CD83,CDH1,CDH3,CEACAM1,CEBPB,CITED2,CLEC4A,COL14A1,CXCL12,CXCL3,CXCL8,DAB2IP,DCN,DPP4,DUSP1,EDN1,EDNRA,EDNRB,ELN,EPPK1,FAS,FBRS,FGFR3,FN1,FOXO1,FTH1,GEM,GPER1,HGF,HIF1A,HMOX1,HOXA5,ICOSLG/LOC102723996,ID2,IFNAR1,IGFBP3,IGFBP4,IGFBP6,IGFBP7,IL10RA,IL1A,IL1B,IL24,IL2RB,IL36G,IL4I1…	152
Cellular Function and Maintenance	Ion homeostasis of cells	3.3e-18		0.646	ABCC3,ADA,ADAMTS1,ADCY6,ADM,ADRB2,ANK1,ATP2B3,ATP2B4,AVPR1B,BDKRB2,BIK,BMP6,C1QTNF1,C3,C3AR1,C5AR1,CA2,CACNA1G,CASR,CCL1,CCL13,CCL19,CCL2,CCL20,CCL21,CCL22,CCL24,CCL3,CCL3L1,CCL3L3,CCL4,CCL8,CCR1,CCR2,CCR3,CCR5,CCR7,CCR9,CD22,CD38,CD40,CDK5R1,CHRM3,CRACR2B,CXCL1,CXCL10,CXCL12,CXCL13,CXCL2,CXCL3,CXCL8,CXCR2,CXCR4,CYP27B1,CYSLTR1,DEFB1,DRD5,EDN1,EDN2,EDNRA,EDNRB,EPAS1,FAS,FGR,FN1,FPR2,FXYD2,GABRA1,…	140
Cancer, Endocrine System Disorders, Organismal Injury and Abnormalities, Reproductive System Disease	Gonadal tumor	3.93e-18		1.715	ABCA1,ABCB1,ABCB9,ABCC3,ABHD6,ABLIM2,ACAD11,ACHE,ADAMDEC1,ADGB,ADORA1,ADORA2A,ADORA3,ADRB2,AEBP1,AFF3,AHNAK2,AKR1C1/AKR1C2,ALDH1A1,ALDH1A2,ALPK2,AMPD2,ANKRD55,ANO3,ANXA8/ANXA8L1,AOC1,APOBR,ARHGEF28,ARL4C,ATP8B1,BCAN,BCL9L,BEND5,BSN,C11orf52,C1orf61,C3,CACNA1E,CAMK2B,CAPN6,CASZ1,CCL2,CCL3,CCL4,CCNA1,CCND2,CD274,CD44,CDH1,CDK15,CEACAM6,CELSR3,CFH,CHRM3,CLDN3,CLEC17A,CLEC3B,CLVS1,CNGB3,COL21A1,COL22…	337
Gastrointestinal Disease, Hepatic System Disease, Organismal Injury and Abnormalities	Damage of liver	4.49e-18		0.319	ABCB11,ADM,ADORA2A,ADORA3,ATP8B1,C3,C3AR1,CCL2,CCL21,CCL4,CCR2,CCR5,CCR7,CD14,CD274,CD40,CD44,CFH,CHRM3,CXCL1,CXCL10,CXCL8,CXCR2,CYP2E1,DRD5,DUSP1,EBI3,EDN1,FAS,FGR,GABRA1,GABRA4,GABRB2,GABRE,HCK,HGF,HLA-DRA,HMOX1,IFNAR1,IL1A,IL1B,IL23A,IL2RB,IL3RA,LIF,LTA,MAP2K3,MAP2K6,MAP3K8,MAPKAPK3,MET,MMP9,NCF1,NFE2L2,NFKB1,NFKBIB,NOS2,NT5E,OPRL1,P2RX7,PLAU,PRKCZ,PTGER1,PTGS2,PYCARD,RAG1,S100A4,SERPINA1,SGK1…	81
Cellular Growth and Proliferation	Expansion of cells	4.77e-18	Increased	2.781	ABCB1,ACHE,ADORA2A,AHR,AICDA,BCAR1,BCL3,BMI1,BMP4,C3,C5AR1,CCL19,CCND2,CCR7,CD180,CD274,CD40,CD80,CDH1,CDH3,CEBPB,CISH,CXCL12,DEF6,DLL4,EOMES,EPAS1,FAS,FLT3,GFI1,GRAP2,HIF1A,HMOX1,ICOSLG/LOC102723996,IFNAR1,IKZF1,IL10RA,IL1A,IL1B,IL21R,IL23A,IL7,IL7R,IRX6,KIT,LIF,LRRC32,LY9,LYN,MET,MMP9,NGF,NOTCH3,PALM,PDGFRA,PIM2,PTCRA,PTGER2,PTGS2,PTPN22,REL,RELB,RET,RUNX1T1,SERPINB7,SERPINB9,SIGIRR,SNAI3,SOCS1…	88
Connective Tissue Development and Function, Tissue Morphology	Quantity of connective tissue	5.05e-18	Increased	3.255	ABCA1,ACACB,ACE,ACHE,ACVR2A,ADAM12,ADAMTS1,ADD3,ADORA2A,ADRB2,AEBP1,AHR,ALDH1A1,ALOX15,ALPL,ARHGAP5,BMP4,C3,C3AR1,C5AR1,CAMK4,CBFA2T3,CCL2,CCND2,CCR2,CD14,CD34,CD44,CD83,CEACAM1,CEBPB,CEBPD,CIDEB,CLEC10A,COL5A3,CREB5,CSPG4,CXCL13,CXCL14,CXCL8,CYLD,CYP27B1,DCN,DKK2,DMTN,DNASE2,DUSP1,EPAS1,F13A1,FES,FGFR3,FGL1,FLT3,FN1,FSTL1,G0S2,GHRL,GPAT3,GPR55,GPR68,HCK,HGF,HMOX1,HOXA5,HTR1B,ID1,ID2,IGFBP3,IKZF1…	142
Cell-To-Cell Signaling and Interaction, Inflammatory Response	Response of phagocytes	5.07e-18	Increased	2.739	ABCA1,ADORA2A,ALOX15,BCAR1,BIN1,C3,C3AR1,C5AR1,CAPG,CCL19,CCL2,CCL21,CCL22,CCL3,CCR1,CCR2,CCR5,CD14,CD38,CD44,CEBPB,CFH,CH25H,CLEC5A,CLEC6A,CXCL1,CXCL10,CXCL12,CXCL3,CXCL8,DBN1,DEF6,FAS,FCAR,FGR,FN1,HCK,HGF,HMOX1,ICAM1,ICOSLG/LOC102723996,IFNAR1,IL10RA,IL1B,ITGAM,LUM,LYN,NOD2,NOS2,NTN1,P2RX7,PLAU,PROC,PTAFR,PTPRJ,PTX3,RARRES3,RELB,RGCC,SERPINB9,SIGLEC11,SOCS1,SPHK1,TICAM1,TLR2,TLR7,TNF,TNFRSF11A,…	72
Cancer, Organismal Injury and Abnormalities	Breast or ovarian carcinoma	6.34e-18		1.744	ABCA1,ABCA2,ABCB9,ABCC3,ABHD6,ABLIM2,ACACB,ACAD11,ACP2,ACTN1,ACVR2A,ADAM23,ADAMDEC1,ADAMTS1,ADAMTS4,ADCY4,ADCY6,ADGB,ADORA1,ADORA2A,ADORA3,ADRA1D,ADRB2,AEBP1,AFF3,AGAP3,AHDC1,AHNAK2,AICDA,AKR1C1/AKR1C2,AKR1C3,ALDH1A1,ALDH1A2,ALOX5,ALPK2,AMPD2,ANK1,ANKRD1,ANKRD35,ANKRD55,ANO3,ANXA8/ANXA8L1,ANXA9,APBB1,APOBR,ARHGAP31,ARHGEF28,ARL4C,ARMC3,ATP10A,ATP10B,ATP2B1,ATP8B1,BACH2,BANK1,BCL9L,BEND5,BMP4,BSN,…	527
Digestive System Development and Function, Hepatic System Development and Function, Organ Development	Response of liver	6.85e-18		-0.474	ABCB11,ABHD6,ADORA1,ADORA2A,ADORA3,BCL6,BID,BIRC3,C3,CCL2,CCL20,CCL21,CCL22,CCL3,CCL3L3,CCL4,CCL8,CCR2,CCR5,CCR7,CD14,CD274,CD44,CD48,CDH1,CSF3R,CXCL1,CXCL10,CXCL11,CXCL2,CXCL3,CXCL6,CXCL8,CXCL9,CYP2E1,CYP3A5,DDX60L,DRD5,DTX1,FAS,FCGR1B,GABBR2,GABRA1,GABRA4,GABRB2,GABRE,GHRL,HGF,HMOX1,HP,IFNAR1,IL10RA,IL12B,IL23A,IL2RB,IL3RA,ITGAM,LTA,LYN,MAPKAPK3,MMP9,NFE2L2,NFKB1,NFKBIB,NOD2,NOS2,NR2C1,OPRL1,PD…	94
Inflammatory Disease, Inflammatory Response, Neurological Disease, Organismal Injury and Abnormalities	Encephalitis	7.82e-18		1.935	ABHD6,ADORA2A,AGO2,AHR,ALOX5,ARID5A,BCL6,C3,C3AR1,CAMK4,CCL3,CCR1,CCR2,CCR5,CCR7,CD1D,CD274,CD40,CD44,CD80,CDK5R1,CLEC4D,CLEC4E,CX3CR1,CXCL10,DEF6,DLL4,DPP4,DUSP1,EBI3,FAS,FCGR1B,GFI1,GRM4,HIF1A,ID1,ID2,IFNAR1,IL12B,IL18R1,IL1B,IL21R,IL23A,ITGAV,ITGB8,KCNA3,KIT,LIF,LYN,MAP3K8,MAPK11,MGLL,MMP8,MMP9,MPO,NCF1,NFKB2,NFKBIZ,NGF,NGFR,NINJ1,NOS2,NPY,NRG1,NT5E,PELI1,PRDM1,PRKCQ,PROC,PTGER1,PTGER2,PTGER4,…	99
Cancer, Hematological Disease, Immunological Disease, Organismal Injury and Abnormalities	Tumorigenesis of lymphocytes	8.53e-18		0.611	ABCB1,ACAD11,ACE,ADA,ADAMTS15,ADORA1,ADORA2A,ADORA3,ADRA1D,ADRB2,AHR,AICDA,AKT1S1,ALDH1A1,ALOX5,ALPL,ANO5,ANTXR1,ANXA4,ARHGEF28,ATP10A,ATP6V0D2,BACH2,BCAN,BCL11A,BCL3,BCL6,BCL9L,BID,BIRC3,BLNK,BMF,BMPER,BTG2,CA2,CARD11,CARNS1,CBFA2T3,CCL2,CCL21,CCL24,CCL3,CCL4,CCND2,CCR7,CD180,CD22,CD274,CD38,CD40,CD44,CD48,CD58,CD80,CDC42EP2,CDC42EP3,CDH1,CDHR5,CEBPD,CELSR2,CITED2,CLEC17A,CLEC4A,CNTN4,CNTNAP1,CO…	259
Cellular Movement	Cell movement of breast cancer cell lines	8.65e-18		0.873	ABCA1,ACTN1,ADAM12,ADGRF5,ADRB2,AHR,ARHGEF16,BCAR1,BHLHE41,BMP6,CCL1,CCL2,CCR2,CD44,CDCP1,CDH1,CDH3,CHN2,CXCL10,CXCL11,CXCL12,CXCL8,CXCL9,CXCR4,DEF6,DLC1,EBI3,EFNA5,ENAH,FN1,GPER1,GRINA,HGF,HHEX,HIC1,HIF1A,ID1,IFNAR1,IGFBP3,IL1B,IL32,ITGA6,ITGAV,KLRC4-KLRK1/KLRK1,MB,MET,MMP8,MMP9,MTUS1,NFKBIA,NOS2,NOX5,NRG1,NT5E,OSGIN1,PALLD,PDLIM1,PIK3R5,PLAU,PLXNA1,PPIC,PRKCQ,PRKCZ,PRKD3,PTPRJ,S100A4,SEMA3A,SEM…	93
Dermatological Diseases and Conditions, Inflammatory Disease, Inflammatory Response, Organismal Injury and Abnormalities	Dermatitis	8.79e-18		-0.579	ABCA1,ADA,AHR,ALOX15,ARFGAP3,BCL3,C3,C3AR1,C5AR1,CAPG,CARD11,CCL13,CCL20,CCL21,CCL22,CCR2,CCR3,CCR7,CD1D,CD44,CDH1,CHRM3,CPVL,CXCL13,CXCL8,CXCL9,CXCR4,CYSLTR1,CYTIP,DEFB1,DPP4,DUSP1,DUSP2,FAS,FCER2,FGR,FUT7,HCK,HLA-DRA,ICOSLG/LOC102723996,IDO2,IFNAR1,IFNGR2,IL1A,IL1B,IL23A,IL24,IL2RB,IL36RN,IL3RA,ITGA6,ITGB7,JUNB,KIT,KLK1,KRT14,KRT15,KRT16,KRT17,LTA,LYN,MAP2K3,MMP1,NAV3,NFKB1,NFKBIA,NFKBIB,NFKBIZ…	110
Cancer, Organismal Injury and Abnormalities, Reproductive System Disease	Tumorigenesis of reproductive tract	8.96e-18	Increased	2.184	ABCA1,ABCA6,ABCB1,ABCB9,ABCC3,ABHD6,ABLIM2,ACACB,ACAD11,ACADM,ACE,ACOX2,ACSL1,ACTN1,ACVR2A,ADAM12,ADAM23,ADAMDEC1,ADAMTSL4,ADCY9,ADD3,ADGB,ADM,ADORA1,ADORA2A,ADORA3,ADRA1D,ADRA2B,ADRB2,AEBP1,AFF3,AHNAK2,AHR,AKR1C1/AKR1C2,ALDH1A1,ALDH1A2,ALDOB,ALOX5,ALPK2,AMPD2,ANK1,ANKRD35,ANKRD44,ANKRD55,ANO3,ANO5,ANO8,ANXA8/ANXA8L1,AOC1,APLF,APOBR,AQP9,ARHGAP22,ARHGEF28,ARL4C,ARMC12,ARMC3,ASGR2,ATG16L1,ATP10A,A…	676
Cell Death and Survival	Cell death of mononuclear leukocytes	9.02e-18		-0.466	ADA,ADORA2A,ADORA3,AHR,BCL11A,BCL2A1,BCL3,BID,BLNK,BMF,BMP4,C3AR1,CCL19,CCL3,CCL4,CCR5,CD22,CD274,CD38,CD40,CD44,CD80,CLEC10A,CXCL10,CXCL12,CXCR4,CYLD,DDIT4,DEF6,DLL4,DRAM1,DTX1,EFNB1,EOMES,FAS,FCAR,FCMR,FGL2,FLT3,FTH1,GFI1,GIMAP4,GPR132,GRAP2,HIF1A,ICAM1,ICOSLG/LOC102723996,ID2,ID3,IER3,IKBKE,IL1A,IL1B,IL7,IL7R,LGALS2,LYN,MAP2K3,MAP2K6,MET,NFE2L2,NFKB1,NFKB2,NFKBIA,NFKBIB,NGF,NOS2,NR4A1,NR4A3,P2…	103
Cell-To-Cell Signaling and Interaction, Cellular Movement, Hematological System Development and Function, Immune Cell Trafficking, Inflammatory Response	Recruitment of macrophages	1.29e-17	Increased	2.821	ADGRG6,C3AR1,C5AR1,CCL2,CCL22,CCL3,CCL4,CCR1,CCR2,CCR5,CD274,CD40,CD44,CLEC4E,CLEC5A,CX3CR1,CXCL10,CXCL12,CXCL8,CXCR2,FCER2,FGR,HCAR2,HCK,ICAM1,IL1B,ITGAM,LSP1,LYN,MAP3K8,MCOLN2,MMP9,NFE2L2,NFKBIA,P2RY2,RHOB,S100A4,SNAI1,SPP1,TLR2,TNF,TWIST1,VCAM1	43
Cancer, Hematological Disease, Immunological Disease, Organismal Injury and Abnormalities	Mature T-cell neoplasm	1.29e-17			ADA,BCL6,C1QTNF1,C3,CARD11,CCL19,CCL2,CCL20,CCL22,CCL24,CCL8,CCR3,CCR7,CD1D,CD40,CDH1,CDH3,CEBPB,COL6A1,COL6A2,CXCL10,CXCL11,CXCL12,CXCL13,CXCL14,CXCL8,CXCL9,DNM3,DPP4,DTX1,DUSP16,DUSP2,EBI3,EPAS1,FAS,FCAMR,FCER2,FN1,FNDC1,GP1BA,HCK,HIC1,HLA-DRA,ID2,IFI44,IFI44L,IFNAR1,IGFBP4,IGFBP7,IGSF3,IKZF1,IL2RB,IL4I1,ISG20,ITM2C,LAD1,LAMB1,LIF,LINGO1,MAFB,MAP3K8,MET,MMP1,MMP12,MMP9,NAV3,NCAM1,NFKBIA,NR4A3,N…	109
Free Radical Scavenging	Production of reactive oxygen species	1.33e-17		0.86	ABCA1,ABCB1,ACOD1,AHR,ALOX5,BID,C3,C5AR1,CAPN3,CCL13,CCL3,CCL4,CCR2,CCR3,CCR5,CD14,CD40,CD44,CDH5,CEBPE,CTSG,CXCL12,CXCL2,CXCL8,CXCL9,CYP2E1,DCN,EDN1,EEF1A2,FAS,FBLN5,FBP1,FCMR,FDXR,FGR,FLT3,FN1,FOXO1,FPR2,FTH1,GCH1,GHRL,HCK,HGF,HK3,HMOX1,ICAM1,IL1B,IL24,IL32,IL4I1,ITGA1,ITGAM,LILRB2,LYN,MAP3K8,MLKL,MMP1,MTUS1,NCF1,NFE2L2,NFE2L3,NFKBIA,NGF,NGFR,NOS2,NOX5,NOXA1,NPY,NR4A1,NTRK1,P2RX7,PLAGL2,PRAM1,P…	98
Cancer, Organismal Injury and Abnormalities, Reproductive System Disease	Female genital neoplasm	1.48e-17	Increased	2.184	ABCA1,ABCA6,ABCB1,ABCB9,ABCC3,ABHD6,ABLIM2,ACACB,ACAD11,ACADM,ACE,ACOX2,ACSL1,ACTN1,ACVR2A,ADAM12,ADAM23,ADAMDEC1,ADAMTSL4,ADCY9,ADD3,ADGB,ADM,ADORA1,ADORA2A,ADORA3,ADRA1D,ADRA2B,ADRB2,AEBP1,AFF3,AHNAK2,AHR,AKR1C1/AKR1C2,ALDH1A1,ALDH1A2,ALDOB,ALOX5,ALPK2,AMPD2,ANK1,ANKRD35,ANKRD44,ANKRD55,ANO3,ANO5,ANO8,ANXA8/ANXA8L1,AOC1,APLF,APOBR,AQP9,ARHGAP22,ARHGEF28,ARL4C,ARMC12,ARMC3,ASGR2,ATG16L1,ATP10A,A…	676
Cancer, Hematological Disease, Immunological Disease, Organismal Injury and Abnormalities	B-cell neoplasm	1.54e-17		0.339	ABCB1,ACAD11,ACE,ADA,ADAMTS15,ADORA1,ADORA2A,ADORA3,ADRA1D,ADRB2,AHR,AICDA,AKT1S1,ALDH1A1,ALOX5,ALPL,ANO5,ANTXR1,ANXA4,ARHGEF28,ATP10A,ATP6V0D2,BACH2,BCAN,BCL11A,BCL3,BCL6,BCL9L,BIRC3,BLNK,BMF,BMPER,BTG2,CA2,CARD11,CARNS1,CBFA2T3,CCL2,CCL21,CCL24,CCL3,CCL4,CCND2,CCR7,CD180,CD22,CD274,CD38,CD40,CD44,CD48,CD58,CD80,CDC42EP2,CDC42EP3,CDH1,CDHR5,CEBPD,CELSR2,CITED2,CLEC17A,CLEC4A,CNTN4,CNTNAP1,COL6A1…	258
Cancer, Organismal Injury and Abnormalities	Tumor in nervous system	1.65e-17		1.931	ABCC3,ACHE,ACTN1,ADAM12,ADAMTS4,ADCY4,ADCY9,ADGRD1,ADM,ADORA1,ADRA1D,ADRA2B,AGAP3,AKR1C1/AKR1C2,ALAD,ALDH1A1,ALPK2,AQP7,ARHGAP5,ARL4C,ATF5,B3GNT3,B4GALT5,BCAN,BCL11A,BDKRB2,BIN1,BMF,BMI1,BTG2,C3orf52,C5AR1,CA2,CABYR,CACNA1G,CACNG5,CAPN3,CCL19,CCL2,CCL21,CCL3,CCND2,CCR2,CCR5,CD14,CD180,CD274,CD38,CD40,CD44,CD48,CDC42EP3,CDH1,CLCN4,CLEC17A,COL14A1,COL22A1,COL5A3,COL6A2,COL6A5,CPED1,CSF3R,CSPG4,CSRP…	252
Embryonic Development, Organ Development, Organismal Development, Tissue Development	Development of sensory organ	1.67e-17		0.834	ADGRV1,ADORA2A,ADRB2,ALDH1A1,ALDH1A2,ALOX15,BCL9L,BFSP1,BID,BMP4,BMP6,BMPER,C1QB,C2orf71,CCL1,CCL2,CCR2,CDH5,CEBPD,CFH,CNGB3,COL8A1,COL8A2,CPAMD8,CSPG4,CX3CR1,CXCL12,CXCL14,CXCL8,CYP1B1,CYP26B1,DCANP1,DDR1,DKK2,DLL4,ECE1,EDN1,EGLN3,EOMES,EPHB1,EPHB3,FGFR3,GFI1,GJA3,GPR34,GUCY1A1,HES1,HEY2,HGF,HIF1A,HOXA13,HOXA2,ICAM1,ID1,ID3,IGFBP7,IGSF3,IRX6,ITGA3,ITGA6,KCNQ1,KCNQ4,KDM6B,KRT14,LHX1,LHX2,LIF,LMO4…	136
Digestive System Development and Function, Gastrointestinal Disease, Hepatic System Development and Function, Hepatic System Disease, Inflammatory Disease, Inflammatory Response, Organ Development, Organismal Injury and Abnormalities	Inflammation of liver	1.72e-17		-0.303	ABCB11,ABHD6,ADORA1,ADORA2A,ADORA3,BCL6,BID,BIRC3,C3,CCL2,CCL20,CCL21,CCL22,CCL3,CCL3L3,CCL4,CCL8,CCR2,CCR5,CCR7,CD14,CD274,CD44,CD48,CDH1,CSF3R,CXCL1,CXCL10,CXCL11,CXCL2,CXCL3,CXCL6,CXCL8,CXCL9,CYP2E1,CYP3A5,DDX60L,DRD5,DTX1,FAS,FCGR1B,GABBR2,GABRA1,GABRA4,GABRB2,GABRE,GHRL,HGF,HMOX1,HP,IFNAR1,IL12B,IL23A,IL2RB,IL3RA,ITGAM,LTA,LYN,MAPKAPK3,MMP9,NFE2L2,NFKB1,NFKBIB,NOD2,NOS2,NR2C1,OPRL1,PDE4B,PDE…	92
Cancer, Neurological Disease, Organismal Injury and Abnormalities	Central nervous system tumor	1.8e-17		1.931	ABCC3,ACHE,ACTN1,ADAM12,ADAMTS4,ADCY4,ADCY9,ADGRD1,ADORA1,ADRA2B,AGAP3,AKR1C1/AKR1C2,ALAD,ALDH1A1,ALPK2,AQP7,ARHGAP5,ARL4C,ATF5,B3GNT3,B4GALT5,BCAN,BCL11A,BDKRB2,BIN1,BMF,BMI1,BTG2,C3orf52,C5AR1,CA2,CABYR,CACNA1G,CACNG5,CAPN3,CCL19,CCL2,CCL21,CCL3,CCND2,CCR2,CCR5,CD14,CD180,CD274,CD38,CD40,CD44,CD48,CDC42EP3,CDH1,CLCN4,CLEC17A,COL14A1,COL22A1,COL5A3,COL6A2,COL6A5,CPED1,CSF3R,CSPG4,CSRP2,CXCL1,CXC…	248
Connective Tissue Disorders, Inflammatory Disease, Inflammatory Response, Organismal Injury and Abnormalities, Skeletal and Muscular Disorders	Experimentally-induced arthritis	1.98e-17	Increased	3.06	AHR,BCL3,C3,CCL3L3,CCL4,CCR1,CCR2,CCR5,CD180,CD44,CD6,CXCL13,CXCL14,CXCL2,CXCL6,DUSP1,F13A1,FAS,FGR,FN1,FPR2,HCK,HMOX1,IL12B,IL1B,IL21R,IL23A,IL2RB,LYN,MAPK11,MMP9,NAMPT,NFKB1,NFKBIA,NFKBIB,NOD2,P2RX7,PLAU,PTGER2,PTGER4,PTGIR,PYCARD,REL,RIPK2,SLC11A1,SPHK1,SPNS2,SPP1,STAT4,TLR2,TNF,TNFAIP6,TNFRSF1B,TNFSF15	54
Cell Death and Survival	Cell death of tumor cell lines	1.98e-17		-0.778	ABCB1,ACHE,ACSM5,ADM,ADORA1,ADORA2A,AHR,AKT1S1,ALOX15,ALOX5,ANKRD1,ATP2B1,BACH2,BCAR1,BCL2A1,BCL3,BCL6,BID,BIK,BIRC3,BIRC7,BLNK,BMF,BMI1,BMP4,BMP6,BTG2,BTG3,C5AR1,CABLES1,CACNA1G,CAMK1,CAMK2G,CAMK4,CAPN3,CAPN6,CARD11,CASR,CAVIN3,CCL2,CCNA1,CCND2,CCR5,CD14,CD274,CD40,CD44,CD48,CD82,CDCP1,CDH1,CDK5R1,CDR2L,CEACAM1,CEACAM6,CEBPB,CEBPD,CFH,CIDEB,CLCA2,COMMD3-BMI1,CREB3L1,CSPG4,CTNNA2,CTSG,CXCL12,CXCL…	302
Cardiovascular Disease	Disorder of blood pressure	2.19e-17		0.407	ABCB1,ACACB,ACE,ACOX2,ADA,ADCY4,ADCY6,ADGRF5,ADGRL1,ADIRF,ADM,ADORA2A,ADORA3,ADRA1D,ADRA2B,ADRB2,AFF3,AHR,ALPL,ANKRD29,ANKRD55,ATP2A3,ATP2B1,ATP2B3,ATP2B4,BDKRB2,BMP4,C1S,CA2,CA3,CACNA1G,CACNB4,CCDC85A,CCL2,CD34,CFH,CHN2,CHRM3,CLDN23,COL8A1,CORO2A,CREB5,CXCL10,CXCL13,CXCR4,CYP2E1,CYP3A5,DBP,DDR1,DRD5,DUSP1,ECE1,EDN1,EDNRA,EDNRB,ELN,EPAS1,FNDC1,FOXS1,GABRA1,GABRA4,GABRB2,GABRE,GCNT1,GPIHBP1,GRIK1,…	158
Cell-To-Cell Signaling and Interaction	Adhesion of tumor cell lines	2.3e-17		1.693	ADAM12,ADD3,ALOX15,ANXA2R,BCAN,BMI1,CCL2,CCL21,CCL3,CCL4,CD274,CD44,CD82,CDCP1,CDH1,CDH3,CFH,CLCA2,COMMD3-BMI1,CTNNA3,CXCL10,CXCL12,CXCL2,CXCL8,CXCR4,CYTIP,DCN,DDR1,DYSF,EFNB1,ELN,EPHB1,ERP29,FBLN5,FES,FN1,FOXO1,FUT7,FXYD5,GP1BA,GP1BB,HES1,HGF,ICAM1,ITGA3,ITGA6,ITGAM,ITGAV,JUNB,LAMA3,LGALS2,LIF,LRP5,MAP3K8,MARCKS,MET,NCAM1,NECTIN3,NFKBIA,NRG1,P2RY2,PLAU,PRMT1,PROC,PTP4A3,RASGRP2,SERPINB2,SLIT2,SP…	86
Cancer, Neurological Disease, Organismal Injury and Abnormalities	Central nervous system solid tumor	2.32e-17		1.931	ABCC3,ACHE,ACTN1,ADAM12,ADAMTS4,ADCY4,ADCY9,ADGRD1,ADORA1,ADRA2B,AGAP3,AKR1C1/AKR1C2,ALAD,ALDH1A1,ALPK2,AQP7,ARHGAP5,ARL4C,ATF5,B3GNT3,B4GALT5,BCAN,BCL11A,BDKRB2,BIN1,BMF,BMI1,BTG2,C3orf52,C5AR1,CA2,CABYR,CACNA1G,CACNG5,CAPN3,CCL19,CCL2,CCL21,CCL3,CCND2,CCR2,CCR5,CD14,CD180,CD274,CD38,CD40,CD44,CD48,CDC42EP3,CDH1,CLCN4,CLEC17A,COL14A1,COL22A1,COL5A3,COL6A2,COL6A5,CPED1,CSF3R,CSPG4,CSRP2,CXCL1,CXC…	247
Behavior	Behavior	2.44e-17		0.659	ABCA2,ABCD2,ACACB,ACE,ACHE,ACVR2A,ADGRL1,ADM,ADORA1,ADORA2A,ADRA1D,ADRA2B,ADRB2,AEBP1,AGO2,APBB1,ATP2B4,AVPR1B,BACE1,BIN1,BMP4,BTG2,C3,CACNA1E,CACNA1G,CACNB4,CAMK2A,CAMK2B,CAMK4,CASR,CCL21,CCL3L3,CCND2,CCR1,CCR2,CCR5,CDK5R1,CEBPD,CHRM3,CIDEB,COL19A1,CTNNA2,CX3CR1,CXCL14,CYLD,CYP27B1,CYP2E1,CYP46A1,CYP7B1,DLG3,DNM3,DPP4,DRD5,DUSP1,EDN1,EFNA5,ELAVL4,ENHO,EPHB3,FA2H,FEZ1,FOXO6,GABBR2,GABRA1,GALR2,GC…	214
Embryonic Development, Organismal Development	Development of body trunk	2.51e-17		1.513	ABCA1,ACADM,ACE,ACVR2A,ADA,ADAMTS1,ADGRF5,ADM,ADRA2B,ADRB2,AEBP1,AHR,ALDH1A1,ALDH1A2,ANKRD1,ARHGAP5,BARX1,BCAR1,BCL3,BID,BIN1,BMF,BMP4,CACNB4,CAMK4,CAPN3,CASQ1,CASZ1,CCL2,CCND2,CCR2,CCR7,CCR9,CD14,CD38,CD40,CD44,CD80,CD83,CDH1,CDH3,CDH5,CEBPB,CEBPD,CELSR3,CISH,CITED2,COMMD3-BMI1,CXCL10,CXCL12,CXCL3,CXCR4,CYLD,CYP27B1,DDR1,DHRS3,DLC1,DLL4,DMD,DMRT2,DUSP1,ECE1,EDN1,EDN2,EDNRA,EDNRB,EFNB1,ELN,EMP1,E…	224
Cellular Movement, Hematological System Development and Function, Immune Cell Trafficking	Homing of mononuclear leukocytes	2.81e-17		1.355	ADORA2A,CASR,CCL1,CCL13,CCL19,CCL2,CCL20,CCL21,CCL22,CCL24,CCL3,CCL3L1,CCL4,CCL8,CCR1,CCR2,CCR3,CCR5,CCR7,CCR9,CD40,CD44,CHST2,CKLF,CTSG,CXCL10,CXCL11,CXCL12,CXCL13,CXCL3,CXCL8,CXCL9,CXCR2,CXCR4,CYSLTR1,DEFB1,DPP4,EFNB1,ELN,ENPP2,FN1,FOXO1,FPR2,FUT7,GCNT1,HP,IL12B,IL1B,ITGB7,KLRC4-KLRK1/KLRK1,MMP9,NFKB2,PLA2G7,PLAU,PTGDR,PTGDR2,S100A12,S100A4,SOCS3,SPP1,TLR2,TNF,TNFSF11,TNFSF14,VIPR1,WNT5A	66
Cardiovascular System Development and Function	Vascularization	2.86e-17		1.765	ADAMTS1,ADRA2B,ALOX15,C3,C3AR1,C5AR1,CCR2,CCR5,CD40,CD44,CD82,CDH5,CEACAM1,CX3CR1,CXCL12,CXCL3,CXCR2,CXCR4,DAB2IP,DLX4,ECSCR,EFNB1,EPAS1,EPHB3,FGD5,HGF,HIF1A,HOXA13,ICAM1,ID1,ID3,IFNAR1,IGFBP3,IL1B,ITGA1,ITGB8,KIT,LIF,LRP5,MB,MMP12,MMP7,MMP9,NOS2,NPY,NRARP,NRP2,NTN1,PDGFC,PDGFD,PLAU,PTGS2,RELB,S100A4,SEMA3A,SLIT2,SOCS3,SPHK1,SPP1,SRC,STAT5A,STC1,TIMP2,TLR2,TNF,TNFAIP3,TNFSF11,TP73,VCAM1,VEGFC,WNT…	71
Digestive System Development and Function, Gastrointestinal Disease	Abnormal morphology of digestive system	2.98e-17			ABCB1,ABCB11,ACVR2A,ADA,AEBP1,AHR,ALPL,ANTXR1,BARX1,BCAR1,BCL3,BID,C3,C3AR1,CCR1,CCR2,CCR5,CCR7,CD1D,CD38,CEACAM1,CISH,COL19A1,CXCR2,CYLD,CYP27A1,CYP2E1,DCN,DUSP1,ECE1,EDN1,EDNRA,EDNRB,EGLN3,ENTPD2,EPHB3,FPR2,FUT7,GCNT1,GCSAM,GLIS3,GUCY1B1,HES1,HGF,HHEX,HOXA2,HOXA5,ID2,IGFBP3,IGFBP4,IKZF1,IL12B,IL7,IL7R,ITGA11,ITGA3,ITGA6,ITGB7,KCNQ1,KRT14,LAMA3,LHX2,LIF,LTA,LYN,MAP3K8,MET,MFSD2A,MMP9,MRVI1,MTF1,…	137
Cellular Movement	Mobilization of cells	3.26e-17		1.258	ALOX5,C3AR1,CCL2,CCL20,CCL21,CCL3,CCL3L3,CCL4,CCR1,CCR5,CD1D,CSF3R,CX3CR1,CXCL10,CXCL12,CXCL14,CXCL2,CXCL3,CXCL8,CXCR2,CXCR4,DLL4,DPP4,FLT3,HGF,IL1B,IL7,KIT,ROBO4,RUNX3,S1PR5,SERPINA1,SOCS3,TNF,TNFSF11,VCAM1	36
Cellular Function and Maintenance	Function of mononuclear leukocytes	3.58e-17		0.599	ABCB1,ADGRE1,ADRB2,AHR,BACH2,BANK1,BATF3,BCL3,BCL6,BIK,BIRC3,C3AR1,CCL1,CCL2,CCR2,CCR5,CCR7,CCRL2,CD274,CD44,CD80,CEACAM1,CEBPB,CNPY3,CRTAM,CX3CR1,CXCL10,CXCR2,DTX1,DUSP1,EBI3,FCAMR,GIMAP4,ICAM1,ICOSLG/LOC102723996,ID3,IDO2,IFNAR1,IFNGR2,IL10RA,IL12B,IL18R1,IL1B,IL21R,IL23A,IL7,ITGB7,KLRC4-KLRK1/KLRK1,LTA,MAP2K3,MYO1G,NFKB1,NOD2,NOS2,PIGR,PIM2,PLXNA1,PRKCQ,PTPN13,PTPN22,RASGRP1,REL,RELB,RIPK2,SEM…	84
Cancer, Hematological Disease, Organismal Injury and Abnormalities	Mature T-cell or NK-cell neoplasm	3.61e-17			ADA,BCL6,C1QTNF1,C3,CARD11,CCL19,CCL2,CCL20,CCL22,CCL24,CCL8,CCR3,CCR7,CD1D,CD40,CDH1,CDH3,CEBPB,COL6A1,COL6A2,CXCL10,CXCL11,CXCL12,CXCL13,CXCL14,CXCL8,CXCL9,DNM3,DPP4,DTX1,DUSP16,DUSP2,EBI3,EPAS1,FAS,FCAMR,FCER2,FN1,FNDC1,GP1BA,HCK,HIC1,HLA-DRA,ID2,IFI44,IFI44L,IFNAR1,IGFBP4,IGFBP7,IGSF3,IKZF1,IL2RB,IL4I1,ISG20,ITM2C,KIT,LAD1,LAMB1,LIF,LINGO1,MAFB,MAP3K8,MET,MMP1,MMP12,MMP9,NAV3,NCAM1,NFKBIA,NR4…	110
Nervous System Development and Function	Morphology of nervous system	4.1e-17			ABCA2,ABCD2,ACHE,ACP2,ADAMTS4,ADGRG6,ADRB2,ALDH1A2,ALPL,APBB1,ARHGAP5,BACE1,BID,BMP4,BTG2,C2orf71,C3,CAMK2A,CAMK2B,CAMK4,CBLN3,CCND2,CCR2,CCR5,CD40,CD44,CD80,CDH3,CDK5R1,CEBPB,CELSR2,CELSR3,CFH,CITED2,CNTN4,CNTNAP1,COL8A2,COMMD3-BMI1,CSPG4,CTNNA2,CX3CR1,CXCL12,CXCR2,CXCR4,CYP27A1,DBN1,DLG3,DNM3,DPYSL4,DUSP1,ECE1,EDNRA,EFNA5,EFNB1,EGLN3,ENHO,EPAS1,EPB41L1,EPB41L3,EPHB1,EPHB3,FA2H,FES,FGD4,FGFR3,FO…	206
Cellular Movement, Hematological System Development and Function, Immune Cell Trafficking	Transmigration of leukocytes	4.11e-17		1.591	ADORA1,ADORA2A,AQP3,CCL19,CCL2,CCL24,CCL3,CCL3L3,CCL4,CCR1,CCR2,CCR5,CCR7,CD274,CD40,CD44,CXCL10,CXCL11,CXCL12,CXCL2,CXCL3,CXCL8,CXCL9,CXCR2,CXCR4,DCN,ENPP2,FN1,HGF,ICAM1,IL1B,ITGAM,ITGAV,JAM2,MET,MMP9,NINJ1,NOTCH4,NPY,PRKCQ,PTGDR2,SIGIRR,SRC,STC1,TIMP2,TLR2,TNF,VCAM1,ZAP70	49
Cell Death and Survival	Cell viability of leukocytes	4.97e-17		1.888	AICDA,BCL2A1,BCL3,BCL6,BIK,BLNK,BMP4,C3,CAMK2G,CAMK4,CARD11,CCL4,CCR7,CD22,CD38,CD40,CD44,CD48,CD80,CEBPB,CISH,CX3CR1,CXCL12,CXCL8,CXCR4,CYLD,DEF6,FAS,FCMR,FN1,FOXO1,HCK,HGF,HIF1A,ICAM1,ICOSLG/LOC102723996,IL1B,IL21R,IL2RB,IL3RA,IL7,IL7R,KIT,LY9,LYN,MYH11,NFKB1,NFKBIA,NGF,PIM2,PRDM1,PRKCQ,PRKCZ,PYCARD,REL,RELB,SEMA4D,SERPINB2,SERPINB9,SOD2,SPN,STAT4,STAT5A,TAC4,TAF4B,TICAM1,TNF,TNFRSF18,TNFRSF1B,…	76
Cancer, Gastrointestinal Disease, Organismal Injury and Abnormalities	Colon carcinoma	5.95e-17			ABCA2,ABCA6,ABCB1,ABCC3,ABLIM2,ACACB,ACE,ACVR2A,ADA,ADAM23,ADAMTS1,ADAMTS15,ADAMTS4,ADAMTSL4,ADCY4,ADCY9,ADD3,ADGB,ADM,ADORA1,ADORA2A,ADORA3,ADSSL1,AEBP1,AFF3,AGAP3,AHDC1,AHNAK2,ALOX15,ALOX5,ALPK2,ALPL,ANK1,ANKRD22,ANKRD35,ANO3,ANO5,ANTXR1,ANXA4,APBB1,AQP8,AQP9,ARAP1,ARFGAP3,ARHGAP31,ARHGAP5,ARHGEF16,ARHGEF37,ATG16L1,ATP10A,ATP10B,ATP2A3,ATP2B1,ATP2B3,ATP6V1C2,ATP8B1,AVPR1B,B3GNT3,B3GNT8,B4GALNT3…	651
Cellular Growth and Proliferation, Tissue Development	Proliferation of epithelial cells	6.27e-17		1.757	ACVR2A,ADORA2A,AHR,BCAR1,BCL2A1,BID,BMP4,BMP6,C3,C5AR1,CASK,CASR,CCND2,CD44,CDH1,CDH3,CEACAM1,CEBPB,CITED2,COL8A1,COL8A2,CXCL12,CXCL14,CXCL3,CXCL8,CXCR2,CXCR4,CYP7B1,DAB2IP,DLC1,EDN1,EDN2,EDNRA,EDNRB,EPAS1,EPPK1,ESRP1,FAS,FBLN5,FGFR3,FGL1,FN1,HES1,HGF,HIF1A,HOXA5,ID1,ID2,IGFBP4,IGFBP7,IL1B,IL24,IL36G,ITGA1,ITGA3,ITGA6,ITGB8,JUNB,KIT,KRT16,KRT17,LAMA3,LAMB1,LIMS2,LTA,LY9,MAP2K6,MET,MMP12,MMP7,MMP9…	122
Humoral Immune Response, Protein Synthesis	Production of antibody	6.81e-17	Increased	2.024	ABCB1,AICDA,BACH2,BANK1,BCL3,BCL6,BLNK,BMF,C3AR1,CARD11,CCR1,CCR2,CCR5,CCR7,CD180,CD1D,CD22,CD274,CD37,CD40,CD6,CD80,CD83,CEBPB,CH25H,CLEC4A,CLEC4D,CLEC4E,COMMD3-BMI1,CXCL10,CXCR2,CYLD,CYP7B1,DEF6,DNASE2,DTX1,FAS,FCER2,FCMR,FPR2,ICOSLG/LOC102723996,ID3,IFNAR1,IL21R,IL2RB,LGALS2,LTA,LYN,MAP3K8,MMP9,NFKB1,NFKB2,NFKBIA,NFKBIZ,NOD2,NOS2,PIGR,PIK3AP1,POU2F2,PSEN2,PTGDR2,PTGS2,PTPN22,PYCARD,RAG1,RASGRP…	84
Cellular Movement, Hematological System Development and Function, Immune Cell Trafficking, Inflammatory Response	Chemotaxis of dendritic cells	7.11e-17		0.455	ADORA1,ADORA3,C5AR1,CCL1,CCL19,CCL2,CCL20,CCL21,CCL22,CCL24,CCL3,CCL4,CCR1,CCR2,CCR3,CCR5,CCR7,CCRL2,CD38,CXCL10,CXCL11,CXCL12,CXCL14,CXCR2,CXCR4,DEFB1,FPR2,IL1A,IL1B,NRP2,PLAU,PTGDR,SCG2,SCT,TNF	35
Cellular Function and Maintenance, Hematological System Development and Function	Function of lymphocytes	7.25e-17		0.599	ABCB1,ADGRE1,ADRB2,AHR,BACH2,BANK1,BATF3,BCL3,BCL6,BIK,BIRC3,C3AR1,CCL1,CCR2,CCR5,CCR7,CCRL2,CD274,CD44,CD80,CEACAM1,CEBPB,CNPY3,CRTAM,CX3CR1,CXCL10,CXCR2,DTX1,DUSP1,EBI3,FCAMR,GIMAP4,ICAM1,ICOSLG/LOC102723996,ID3,IDO2,IFNAR1,IFNGR2,IL10RA,IL12B,IL18R1,IL1B,IL21R,IL23A,IL7,ITGB7,KLRC4-KLRK1/KLRK1,LTA,MAP2K3,MYO1G,NFKB1,NOD2,NOS2,PIGR,PIM2,PLXNA1,PRKCQ,PTPN13,PTPN22,RASGRP1,REL,RELB,RIPK2,SEMA3A,S…	83
Cellular Movement	Homing of tumor cell lines	7.41e-17	Increased	3.88	ACTN1,BDKRB2,C3,CCL1,CCL13,CCL19,CCL2,CCL20,CCL21,CCL22,CCL24,CCL3,CCL3L1,CCL4,CCL8,CCR5,CCR9,CD44,CD82,CTSG,CXCL1,CXCL12,CXCL13,CXCL14,CXCL3,CXCL8,CXCL9,CXCR2,CXCR4,EDN2,ENAH,FN1,FPR2,GPR132,HCK,HGF,ITGA1,ITGA6,ITGAV,KIT,LIF,NRG1,NT5E,P2RY2,PLAU,PRKCZ,RXFP1,SEMA3A,SPHK1,SRC,TNF,TNFRSF8,TRIP10	53
Cancer, Organismal Injury and Abnormalities, Reproductive System Disease	Breast cancer	7.46e-17		1.177	ABCA1,ABCA2,ABCB1,ACACB,ACP2,ACTN1,ACVR2A,ADAM12,ADAM23,ADAMTS1,ADAMTS4,ADCY4,ADCY6,ADGB,ADGRD1,ADGRF5,ADGRG6,ADORA1,ADORA3,ADRA1D,ADRB2,AGAP3,AGO2,AHDC1,AHNAK2,AICDA,AKR1C1/AKR1C2,AKR1C3,ALDH1A1,ALOX15,ALOX5,ALPL,ANK1,ANKRD1,ANKRD35,ANXA9,APBB1,APOBR,ARHGAP31,ARMC3,ATP10A,ATP10B,ATP2B1,ATP8B1,BACH2,BANK1,BCAR1,BCL6,BMI1,BMP4,BSN,BTBD11,BTG2,C1orf228,C3,C3AR1,C3orf52,CACNA1E,CACNA1G,CACNG4,CAMK2A…	463
Protein Synthesis	Production of protein	7.5e-17	Increased	2.04	ABCB1,AICDA,BACH2,BANK1,BCL3,BCL6,BLNK,BMF,C3AR1,C5AR1,CARD11,CCR1,CCR2,CCR5,CCR7,CD180,CD1D,CD22,CD274,CD37,CD40,CD6,CD80,CD83,CEBPB,CH25H,CLEC4A,CLEC4D,CLEC4E,CNPY3,COMMD3-BMI1,CXCL10,CXCR2,CYLD,CYP7B1,DEF6,DNASE2,DTX1,FAS,FCER2,FCMR,FPR2,ICOSLG/LOC102723996,ID3,IFNAR1,IL21R,IL2RB,LGALS2,LTA,LYN,MAP3K8,MMP9,NFKB1,NFKB2,NFKBIA,NFKBIZ,NOD2,NOS2,PIGR,PIK3AP1,POU2F2,PSEN2,PTGDR2,PTGS2,PTPN22,PYCARD…	87
Hematological System Development and Function, Immune Cell Trafficking, Inflammatory Response, Tissue Development	Accumulation of phagocytes	7.55e-17	Increased	2.138	AHR,C3,C5AR1,CCL2,CCL21,CCL3,CCR1,CCR2,CCR7,CD40,CD44,CTSG,CX3CR1,CXCL1,CXCL10,CXCL12,CXCL2,CXCL3,CXCL8,DDR1,EDN1,FAS,GFI1,HMOX1,IFNAR1,IL12B,IL1B,ITGA1,ITGA6,ITGAM,KIT,LTC4S,MAP3K8,MMP7,MMP9,MUC5AC,NLRP12,NOS2,NR4A1,NT5E,OSMR,PLAU,PTX3,RUNX3,S100A8,SPP1,TIMP2,TLR7,TNF,TNFRSF1B,VCAM1,VEGFC	52
Humoral Immune Response, Protein Synthesis	Quantity of immunoglobulin	8.13e-17	Increased	2.041	ABCB1,AICDA,BACH2,BANK1,BCL3,BCL6,BLNK,BMF,C3AR1,CARD11,CCR1,CCR2,CCR5,CCR7,CD180,CD1D,CD22,CD274,CD37,CD40,CD6,CD80,CD83,CEBPB,CH25H,CLEC4A,CLEC4D,CLEC4E,COMMD3-BMI1,CXCL10,CXCR2,CYLD,CYP7B1,DNASE2,DTX1,FAS,FCER2,FCMR,FPR2,ICOSLG/LOC102723996,ID3,IFNAR1,IL21R,IL2RB,LGALS2,LTA,LYN,MAP3K8,MMP9,NFKB1,NFKB2,NFKBIA,NFKBIZ,NOD2,NOS2,PIGR,PIK3AP1,POU2F2,PSEN2,PTGDR2,PTGS2,PTPN22,PYCARD,RAG1,RASGRP1,REL…	81
Cellular Development, Connective Tissue Development and Function, Tissue Development	Differentiation of bone cells	8.43e-17	Increased	3.052	ACVR2A,ADRB2,ALOX5,ATP6V0D2,BCL6,BMP4,BMP6,BMPER,C3,C3AR1,C5AR1,CA2,CAMK4,CCL2,CCL3,CCL3L3,CCR1,CCR2,CEACAM1,CEBPB,CEBPD,CREB3L1,CXCL8,CYSLTR1,DCSTAMP,DKK2,EDN1,EDNRA,EFNB1,FAS,FGFR3,FN1,GLIS3,GPR55,GPR68,HGF,HIF1A,HIVEP2,HOXA2,ID1,ID2,ID3,IL12B,IL1A,IL23A,IL32,IL7,JUNB,KDM6B,LIF,LRP5,MAFB,MAP2K3,MMP9,NAMPT,NFKB1,NFKB2,NOS2,OCSTAMP,PDGFRA,PDK4,PDLIM7,PKIG,PLCL1,PRDM1,PTGER2,PTGER4,PTGS2,ROR2,RORB…	99
Cell Death and Survival	Cell death of phagocytes	9.55e-17		-0.195	ADORA3,AHR,BCL2A1,BCL6,BID,BIRC3,C3AR1,CAMK2G,CCL19,CCL2,CCL21,CCR5,CCR7,CD14,CD40,CD44,CEBPB,CXCL1,CXCL12,CXCL2,CXCL8,CXCR4,DCN,FAS,GPR132,GPR34,HCAR2,HIF1A,HMOX1,IFNAR1,IL1B,ITGAM,LILRB1,MAP2K3,MLKL,MMP8,MPO,NAMPT,NFE2L2,NFKB1,NFKBIA,NGF,NLRP1,NOS2,NR4A1,NR4A3,P2RX7,PDGFC,PIK3AP1,PTGER1,PTGER4,PYCARD,S100A8,SLC7A11,SOCS1,SOD2,STAT5A,TICAM1,TLR2,TNF,TNFAIP3,TNFRSF11A,TNFRSF1B,TNFRSF9,TNFSF11,VEG…	66
Cancer, Endocrine System Disorders, Organismal Injury and Abnormalities, Reproductive System Disease	Ovarian tumor	1.1e-16		1.715	ABCA1,ABCB1,ABCB9,ABCC3,ABHD6,ABLIM2,ACAD11,ADAMDEC1,ADGB,ADORA1,ADORA2A,ADORA3,ADRB2,AEBP1,AFF3,AHNAK2,AKR1C1/AKR1C2,ALDH1A1,ALDH1A2,ALPK2,AMPD2,ANKRD55,ANO3,ANXA8/ANXA8L1,AOC1,APOBR,ARHGEF28,ARL4C,ATP8B1,BCL9L,BEND5,BSN,C1orf61,C3,CACNA1E,CAMK2B,CAPN6,CASZ1,CCL2,CCL3,CCL4,CCNA1,CD274,CD44,CDH1,CDK15,CEACAM6,CELSR3,CFH,CHRM3,CLDN3,CLEC17A,CLEC3B,CLVS1,CNGB3,COL21A1,COL22A1,COL24A1,COL6A2,COL6A5,…	322
Cancer, Gastrointestinal Disease, Organismal Injury and Abnormalities	Colon adenocarcinoma	1.24e-16			ABCA2,ABCA6,ABCC3,ABLIM2,ACACB,ACE,ACVR2A,ADA,ADAM23,ADAMTS1,ADAMTS15,ADAMTS4,ADAMTSL4,ADCY4,ADCY9,ADD3,ADGB,ADM,ADORA1,ADORA2A,ADSSL1,AEBP1,AFF3,AGAP3,AHDC1,AHNAK2,ALOX15,ALOX5,ALPK2,ALPL,ANK1,ANKRD22,ANKRD35,ANO3,ANO5,ANTXR1,APBB1,AQP8,AQP9,ARAP1,ARFGAP3,ARHGAP31,ARHGAP5,ARHGEF16,ARHGEF37,ATG16L1,ATP10A,ATP10B,ATP2A3,ATP2B1,ATP2B3,ATP6V1C2,ATP8B1,AVPR1B,B3GNT3,B3GNT8,B4GALNT3,BACE1,BACH2,BCAR1,…	641
Cellular Movement	Migration of breast cancer cell lines	1.33e-16		0.739	ACTN1,ADAM12,ADGRF5,ADRB2,AHR,ARHGEF16,BCAR1,BHLHE41,BMP6,CCL1,CCL2,CCR2,CD44,CDCP1,CDH1,CDH3,CHN2,CXCL10,CXCL11,CXCL12,CXCL8,CXCL9,CXCR4,DEF6,DLC1,EBI3,EFNA5,ENAH,FN1,GPER1,GRINA,HGF,HHEX,HIC1,HIF1A,ID1,IFNAR1,IGFBP3,IL1B,IL32,ITGA6,ITGAV,MET,MMP8,MMP9,MTUS1,NOS2,NOX5,NRG1,OSGIN1,PALLD,PDLIM1,PIK3R5,PLAU,PLXNA1,PPIC,PRKCQ,PTPRJ,S100A4,SEMA3A,SEMA3C,SEMA4D,SMAD1,SPP1,SRC,SSH1,TDO2,TFAP2A,TFAP2C,T…	81
Cell Death and Survival	Cell death of lymphocytes	1.42e-16		-0.406	ADA,ADORA2A,AHR,BCL11A,BCL2A1,BCL3,BID,BLNK,BMF,BMP4,C3AR1,CCL19,CCL3,CCL4,CCR5,CD22,CD274,CD38,CD40,CD44,CD80,CLEC10A,CXCL10,CXCL12,CXCR4,CYLD,DDIT4,DEF6,DLL4,DRAM1,DTX1,EFNB1,EOMES,FAS,FCAR,FCMR,FGL2,FTH1,GFI1,GIMAP4,GPR132,GRAP2,HIF1A,ICAM1,ICOSLG/LOC102723996,ID2,ID3,IER3,IKBKE,IL1A,IL1B,IL7,IL7R,LGALS2,LYN,MAP2K3,MAP2K6,MET,NFE2L2,NFKB1,NFKB2,NFKBIA,NFKBIB,NGF,NOS2,NR4A1,NR4A3,P2RX7,PRDM1,PR…	98
Inflammatory Response	Cell-mediated response	1.49e-16		0.904	BCL3,BCL6,C3,C3AR1,C5AR1,CCL22,CCR1,CCR2,CCR5,CCR7,CD274,CD40,CD44,CD80,CEBPB,CRTAM,CXCL10,CXCL8,EBI3,FN1,FOXO1,FSTL1,ICAM1,ICOSLG/LOC102723996,IL10RA,IL12B,IL18RAP,IL1B,IL23A,IL7,IL7R,ITGB8,KLRC4-KLRK1/KLRK1,LILRB1,LTA,MAP2K3,MAP3K8,MMP25,NAMPT,NCF1,NOD2,NOS2,P2RX7,PLAU,PYCARD,RASGRP1,REL,RELB,RIPK2,SH2D1B,SLC11A1,STAT4,STAT5A,STX11,TICAM1,TLR2,TLR7,TMEM173,TNF,TNFRSF18,TNFRSF1B,TNFRSF9,TRAF3	63
Hematological System Development and Function, Immunological Disease, Lymphoid Tissue Structure and Development, Organ Morphology, Organismal Injury and Abnormalities, Tissue Morphology	Abnormal morphology of lymphoid organ	1.51e-16			ABCA1,AHR,ALOX15,ALOX5,ALPL,ARHGAP5,ATP2B4,BANK1,BCL11A,BCL3,BCL6,BIK,BLNK,BMF,CARD11,CBFA2T3,CCR2,CCR7,CCR9,CD40,CD80,CEBPB,CEBPE,CITED2,CLEC4A,CLEC4D,COMMD3-BMI1,CXCR2,CYLD,CYP27B1,DCN,DNASE2,EGLN3,FAS,FPR2,FUT7,GCNT1,GFI1,GRAP2,HCK,HIVEP2,HMOX1,ICOSLG/LOC102723996,ID2,ID3,IFNAR1,IKZF1,IL2RB,IL7,IL7R,ITGA2B,LTA,LYN,NFE2,NFE2L2,NFKB1,NFKB2,NFKBIA,NFKBIZ,NLRP12,NOD2,NOS2,NOTCH3,PLA2G15,PROC,PSEN2…	95
Cancer, Organismal Injury and Abnormalities, Reproductive System Disease	Prostatic carcinoma	1.76e-16		0.478	ABCA1,ABCB1,ABCB9,ACACB,ACADM,ACOX2,ACVR2A,ACY3,ADAMTS15,ADAMTS4,ADCY6,ADCY9,ADD3,ADGB,ADRA1D,ADRA2B,ADRB2,ADSSL1,AEBP1,AGO2,ALDH1A2,ALDOB,ALOX15,ALOX5AP,ALPK2,AMPD3,ANK1,ANKRD1,ANKRD35,ANTXR1,ANXA9,APBB1,AQP7,ARFGAP3,ARHGAP18,ARHGAP22,ARHGAP31,ARHGAP5,ARHGEF37,ARMC12,ATG16L1,ATP2B4,ATP8B1,AVPR1B,B4GALNT3,BACE1,BCAN,BCL11A,BCL9L,BEND7,BIN1,BMP6,BSN,C1orf116,C1orf162,C1S,C2orf71,C3,CA2,CA3,CACHD1,…	504
Cellular Movement, Hematological System Development and Function	Mobilization of blood cells	1.79e-16		1.757	ALOX5,C3AR1,CCL2,CCL20,CCL21,CCL3,CCL3L3,CCL4,CCR1,CCR5,CD1D,CSF3R,CXCL10,CXCL12,CXCL14,CXCL2,CXCL3,CXCL8,CXCR2,CXCR4,DPP4,FLT3,IL1B,IL7,KIT,ROBO4,RUNX3,S1PR5,SERPINA1,TNF,TNFSF11,VCAM1	32
Cancer, Organismal Injury and Abnormalities	Head and neck squamous cell carcinoma	1.93e-16			ABCA2,ABCC3,ABTB2,ACAD11,ACE,ACHE,ACOX2,ACVR2A,ADAM12,ADCK2,ADORA1,AFF3,AHNAK2,AKT1S1,ALDOB,ALOX5,ANKRD33B,ANKRD35,ANO5,APOBEC3H,APOBR,AQP7,ARAP1,ARHGAP31,BACH2,BCL6,BMP4,BSN,C11orf21,C16orf54,C1orf162,C1orf61,C2orf71,CA2,CALHM3,CAMK2B,CAPN11,CASP5,CASZ1,CBFA2T3,CCDC85A,CCL8,CCR5,CD274,CD34,CD44,CD48,CD83,CDH1,CELSR2,CELSR3,CHIT1,CHST15,CLEC17A,CNTN4,COL19A1,COL21A1,COL22A1,COL5A3,COL6A5,CPAMD8,C…	302
Cellular Development, Cellular Growth and Proliferation, Nervous System Development and Function, Tissue Development	Development of neurons	2.04e-16		1.505	ACE,ACHE,ACVR2A,ADAMTS4,ADGRG6,ADGRL1,ADORA2A,ADRB2,AHR,AMIGO2,APBB1,ARHGAP5,ARHGEF28,BACE1,BCAN,BICDL1,BMP4,BSN,BTG2,BTG3,C3,CACNB4,CAMK2A,CAMK2B,CAMK4,CCL19,CCL21,CD44,CDH1,CDK5R1,CELSR2,CLSTN2,CNTN4,CNTNAP1,CTNNA2,CX3CR1,CXCL12,CXCR4,DAB2IP,DBN1,DDR1,DLG3,DMD,DNM3,DPYSL4,ECE1,EDNRA,EFNA5,EFNB1,EHD1,ELAVL4,ENAH,EOMES,EPB41L3,EPHB1,EPHB3,FGFR3,FLRT1,FLRT2,FOXO6,GABRB2,GALR2,GDA,GEM,GFI1,GFRA2,GH…	176
Cancer, Organismal Injury and Abnormalities	Head and neck carcinoma	2.17e-16		1.067	ABCA1,ABCA2,ABCC3,ABTB2,ACAD11,ACE,ACHE,ACOX2,ACVR2A,ADAM12,ADAMTS1,ADCK2,ADGRD1,ADORA1,AFF3,AGAP3,AHDC1,AHNAK2,AICDA,AKR1C3,AKT1S1,ALDOB,ALOX5,ANKRD33B,ANKRD35,ANO5,APOBEC3H,APOBR,AQP7,ARAP1,ARHGAP22,ARHGAP31,ARHGEF37,ATF5,ATP2B3,BACH2,BCL6,BCL9L,BMP4,BSN,C11orf21,C16orf54,C1orf162,C1orf61,C2orf71,C3orf52,CA2,CACNA1G,CALHM3,CAMK2B,CAPN11,CASP5,CASR,CASZ1,CBFA2T3,CCDC85A,CCL8,CCR5,CCR7,CD274,CD34…	390
Cellular Movement	Chemotaxis of tumor cell lines	2.21e-16	Increased	3.853	ACTN1,BDKRB2,C3,CCL1,CCL13,CCL19,CCL2,CCL20,CCL21,CCL22,CCL24,CCL3,CCL3L1,CCL4,CCL8,CCR5,CCR9,CD44,CTSG,CXCL1,CXCL12,CXCL13,CXCL14,CXCL3,CXCL8,CXCL9,CXCR2,CXCR4,EDN2,FN1,FPR2,GPR132,HCK,HGF,ITGA1,ITGA6,ITGAV,KIT,LIF,NRG1,NT5E,P2RY2,PLAU,PRKCZ,RXFP1,SEMA3A,SPHK1,TNF,TNFRSF8,TRIP10	50
Cancer, Organismal Injury and Abnormalities	Metastatic solid tumor	2.3e-16		1.552	ABCA1,ABCB1,ABCC3,ADAM12,ADAMTS1,ADIRF,ADM,AKR1C1/AKR1C2,AKR1C3,ALOX5,ALPL,AQP8,C3,C5AR1,CAPG,CCL19,CCL2,CCL21,CCNA1,CCND2,CCR2,CCR7,CD274,CD44,CD48,CDH1,CEBPD,CLDN3,CSF3R,CTSG,CXCL12,CXCL8,CXCL9,CXCR4,CYP3A5,DAB2IP,DDR1,DLC1,DLX3,DMD,EBI3,EDN1,EDNRB,EMP1,ENAH,ENPP2,EPAS1,EPB41L3,FAS,FCGR1B,FGFR3,FGR,FLRT2,FLT3,FN1,FRK,GCH1,GYG2,HCAR2,HGF,HIF1A,HMOX1,ICAM1,ID2,IFNAR1,IGFBP7,IL1A,IL24,IL2RB,IL3RA,…	144
Cancer, Organismal Injury and Abnormalities, Reproductive System Disease	Mammary tumor	2.3e-16		0.925	ABCA1,ABCA2,ABCB1,ACACB,ACP2,ACTN1,ACVR2A,ADAM12,ADAM23,ADAMTS1,ADAMTS4,ADCY4,ADCY6,ADGB,ADGRD1,ADGRF5,ADGRG6,ADORA1,ADORA3,ADRA1D,ADRB2,AGAP3,AGO2,AHDC1,AHNAK2,AICDA,AKR1C1/AKR1C2,AKR1C3,ALDH1A1,ALOX15,ALOX5,ALPL,ANK1,ANKRD1,ANKRD35,ANXA9,APBB1,APOBR,ARHGAP31,ARMC3,ATP10A,ATP10B,ATP2B1,ATP8B1,BACH2,BANK1,BCAR1,BCL6,BIN1,BMI1,BMP4,BSN,BTBD11,BTG2,C1orf228,C3,C3AR1,C3orf52,CACNA1E,CACNA1G,CACNG4,C…	478
Cellular Movement, Hematological System Development and Function, Immune Cell Trafficking, Inflammatory Response	Chemotaxis of mononuclear leukocytes	2.48e-16		1.512	ADORA2A,CASR,CCL1,CCL13,CCL19,CCL2,CCL20,CCL21,CCL22,CCL24,CCL3,CCL3L1,CCL4,CCL8,CCR1,CCR2,CCR3,CCR5,CCR7,CCR9,CD40,CKLF,CTSG,CXCL10,CXCL11,CXCL12,CXCL13,CXCL3,CXCL8,CXCL9,CXCR2,CXCR4,CYSLTR1,DEFB1,DPP4,EFNB1,ELN,FN1,FPR2,HP,IL12B,IL1B,KLRC4-KLRK1/KLRK1,MMP9,NFKB2,PLA2G7,PLAU,PTGDR,PTGDR2,S100A12,S100A4,SOCS3,SPP1,TLR2,TNF,TNFSF11,TNFSF14,VIPR1,WNT5A	59
Cell Morphology	Morphology of mononuclear leukocytes	2.48e-16			ABCB1,AHR,BACH2,BCL11A,BCL3,BLNK,BMF,CARD11,CCR2,CCR5,CCR9,CD22,CD274,CD40,CD80,CEBPB,COMMD3-BMI1,CSF3R,CXCL11,CYLD,CYTIP,DTX1,EBI3,FAS,FCMR,GFI1,GRAP2,HGF,HIVEP2,ID1,ID2,ID3,IKZF1,IL2RB,IL7,IL7R,ITGB7,LTA,LY9,LYN,NFKB2,NFKBIZ,PIGR,PIK3AP1,PIM2,PLA2G2D,PRDM1,PRKCQ,PRKCZ,PTCRA,PTPN22,PTPRJ,RAG1,RASGRP1,RELB,RUNX3,SEMA4D,SERPINB9,SOCS1,SOX4,TNF,TNFRSF4,TNFRSF9,TNFSF14,TOX	65
Cancer, Organismal Injury and Abnormalities, Reproductive System Disease	Female genital tract serous carcinoma	2.5e-16			ABCB1,AEBP1,ALDH1A1,ALDH1A2,ANXA8/ANXA8L1,ARL4C,ATP8B1,B3GNT3,BIK,CA2,CCL21,CD274,CDH1,CFH,CLDN3,CLEC3B,COL14A1,COL6A2,CSF3R,CSPG4,CTNNAL1,CXCL12,CXCL8,DPP4,DST,EDNRA,EDNRB,EEF1A2,ENPP2,EPHA1,EPPK1,F13A1,FBLN5,FGFR3,FGL2,FLRT2,FLT3,GEM,GPX3,GUCY1A1,HGF,IGFBP4,ITGA3,ITGB8,ITLN1,KCNMA1,KCNMB1,KIT,KRT7,LAD1,LAMP3,LDB2,LPAR5,LUM,MAPK10,MEOX2,MET,MOXD1,MYH11,NAV3,NFE2L3,NOTCH3,NOTCH4,P2RY14,PDGFRA,PDK…	102
Cell Death and Survival	Cell viability of blood cells	2.52e-16	Increased	2.083	AICDA,BCL2A1,BCL3,BCL6,BID,BIK,BLNK,BMP4,C3,CAMK2G,CAMK4,CARD11,CCL3,CCL4,CCR7,CD22,CD38,CD40,CD44,CD48,CD80,CEBPB,CISH,CX3CR1,CXCL12,CXCL8,CXCR4,CYLD,DEF6,FAS,FCMR,FLT3,FN1,FOXO1,HCK,HGF,HIF1A,ICAM1,ICOSLG/LOC102723996,IL1B,IL21R,IL2RB,IL3RA,IL7,IL7R,KIT,LY9,LYN,MYH11,NFE2,NFKB1,NFKBIA,NGF,PIM2,PRDM1,PRKCQ,PRKCZ,PYCARD,REL,RELB,RUNX1T1,SEMA4D,SERPINB2,SERPINB9,SOD2,SPN,STAT4,STAT5A,TAC4,TAF4B,TI…	81
Cancer, Organismal Injury and Abnormalities	Serous adenocarcinoma	3.43e-16			ABCB1,ABHD6,ABLIM2,ADGRD1,ADORA2A,ADORA3,ADRB2,AEBP1,AHNAK2,ALDH1A1,ALDH1A2,ALPK2,ANXA8/ANXA8L1,ARL4C,ATP8B1,B3GNT3,BCL9L,BEND5,BIK,BSN,C3,C3orf52,CA2,CAMK2B,CASZ1,CCL21,CCNA1,CD274,CDH1,CDK15,CELSR3,CFH,CLDN3,CLEC17A,CLEC3B,COL14A1,COL6A2,CREB5,CSF3R,CSPG4,CTNNAL1,CXCL12,CXCL8,CXCR2,DNASE2,DPP4,DST,DUSP27,EDNRA,EDNRB,EEF1A2,EFNB1,ENOX1,ENPP2,EPHA1,EPPK1,EPS8L3,F13A1,FBLN5,FCAMR,FGFR3,FGL2,FLRT1,…	188
Embryonic Development, Hematological System Development and Function, Lymphoid Tissue Structure and Development, Organ Development, Organismal Development, Tissue Development	Formation of lymph node	3.63e-16	Increased	2.157	ADA,ADM,AHR,BANK1,BCL3,BCL6,C3,CCL19,CCL21,CCR7,CD37,CD40,CXCL13,CYLD,FCAMR,FLT3,HCK,ICOSLG/LOC102723996,ID2,IFNAR1,IKZF1,IL21R,IL7,IL7R,LTA,NFKB1,NFKB2,NFKBIA,PTPN22,SEMA4D,SOCS1,SPNS2,SRC,ST3GAL2,TLX1,TNF,TNFRSF11A,TNFRSF1B,TNFSF11,TOX,TRIP10	41
Cellular Movement, Hematological System Development and Function, Immune Cell Trafficking, Inflammatory Response	Cell movement of monocytes	3.69e-16	Increased	2.386	ABCA1,CASR,CCL1,CCL2,CCL20,CCL22,CCL3,CCL3L1,CCL4,CCL8,CCR1,CCR2,CEACAM1,CTSG,CX3CR1,CXCL10,CXCL12,CXCL3,CXCL8,CXCL9,CXCR2,CXCR4,DEFB1,EFNB1,ELN,FN1,FPR2,HGF,HP,ICAM1,IL1B,ITGAM,ITGAV,MMP12,MMP9,NFKBIZ,NGF,NINJ1,NTN1,PILRA,PLA2G7,PRKCZ,PTGDR2,QPCT,S100A12,SEMA3A,SEMA4D,SOCS1,SPP1,TIMP2,TNF,TNFSF11,TNIP1,VCAM1,VIPR1	55
Cellular Movement, Hematological System Development and Function, Immune Cell Trafficking	Cellular infiltration by lymphocytes	3.69e-16		1.038	ADORA2A,C3,CCL19,CCL2,CCL21,CCL22,CCL3,CCR1,CCR2,CCR5,CCR7,CD274,CD40,CD44,CD80,CDH3,CX3CR1,CXCL10,CXCL12,CXCL8,CXCL9,DEF6,FAS,GJB2,HGF,HMOX1,IL1B,IL23A,IL7,ITGA1,LTA,MMP9,NFKB1,NFKB2,NFKBIA,NR1H3,NR4A1,P2RX7,PRKCQ,PTGDR2,PTGS2,SERPINE2,SOCS1,SPINT2,SPP1,STAT5A,TGFBR1,TMEM173,TNF,TNFRSF4,TNFRSF8,TNFRSF9,TNIP1,VCAM1,ZC3H12A	55
Cellular Function and Maintenance, Hematological System Development and Function	Function of macrophages	3.69e-16		1.982	AHR,ATG16L1,BCL3,BIRC3,CAPG,CCL2,CCR1,CCR2,CD14,CEBPB,CLEC4E,CLEC6A,CNPY3,CSPG4,CXCL10,CXCL12,FCER2,FES,FGR,GPR68,HCK,ICAM1,IFNAR1,IL12B,IL1B,IL23A,IRAK2,ITGAD,ITGAM,LYN,MARCKSL1,MMP12,MMP7,NFKB1,NFKB2,NFKBIA,NLRP1,NOD2,NOS2,P2RX7,PLA2G15,PLAU,PTGER2,PTGER4,PTGS2,PYCARD,REL,RELB,RIPK2,SPP1,TICAM1,TLR2,TNF,TNIP2,TREM2	55
Cell-To-Cell Signaling and Interaction, Hematological System Development and Function, Immune Cell Trafficking	Adhesion of mononuclear leukocytes	3.74e-16	Increased	4.269	CCL19,CCL2,CCL20,CCL21,CCL22,CCL3,CCL3L1,CCL4,CCR7,CCR9,CD34,CD44,CD48,CD58,CD80,CXCL11,CXCL12,CXCL8,CXCL9,CXCR4,DCN,DEPTOR,FAS,FN1,FOXO1,FUT7,HGF,ICAM1,ICOSLG/LOC102723996,IL1A,IL1B,IL7,IL7R,ITGAM,LIF,MYADM,MYO1G,NTN1,PLAU,PROC,RAPGEF1,RASGRP1,RIPOR2,SPN,SPP1,SWAP70,TERT,TNF,VCAM1,ZAP70	50
Cell-To-Cell Signaling and Interaction, Hematological System Development and Function, Immune Cell Trafficking, Inflammatory Response	Activation of antigen presenting cells	4.02e-16	Increased	4.725	ACE,ACHE,ADGRF5,ADORA1,AHR,BID,C3,CCL1,CCL2,CCL21,CCL22,CCL3,CCL4,CCR2,CCR7,CD14,CD1D,CD37,CD40,CD44,CD48,CD80,CDK5R1,CEBPB,CEBPE,CLEC4E,CX3CR1,CXCL10,CXCL8,EDN1,EDN2,FAS,FLT3,FN1,GFI1,HCK,HGF,HLA-DMB,HMOX1,ICAM1,IFNAR1,IL1B,IL23A,IL7,ITGAV,LILRA2,LTA,LYN,MAP2K3,MFSD2A,MMP9,MPO,NOS2,NPY,NR1H3,NRG1,P2RX7,PDK2,PDK4,PELI1,PLA2G2D,PSEN2,PTGER2,PTGER4,PTGS2,PYCARD,RAB3C,RELB,RIPK2,SLC11A1,SOCS1,SRC,ST…	85
Cell-To-Cell Signaling and Interaction	Binding of myeloid cells	4.32e-16	Increased	2.643	ADORA1,ADORA2A,ALOX15,C3,CCL2,CCL3,CCL3L1,CCR1,CCR3,CD14,CD34,CD37,CD40,CD44,CD48,CD58,CFH,CLEC10A,CSF3R,CTSG,CXCL1,CXCL10,CXCL12,CXCL2,CXCL3,CXCL8,CXCR2,DCN,FCAR,FGR,FN1,FOXO1,FPR2,FUT7,HCK,ICAM1,ICAM3,ICOSLG/LOC102723996,IL1A,IL1B,ITGA6,ITGA7,ITGAD,ITGAM,ITGB7,KIT,LSP1,LYN,MPO,NOS2,PLAU,PRKCQ,PROC,PTGS2,RASGRP2,RHOB,S100A8,SERPINA1,SWAP70,TERT,TGFBR1,TLR2,TNF,VCAM1	64
Cellular Development, Cellular Growth and Proliferation	Proliferation of leukemia cell lines	4.58e-16		1.228	AHR,AKR1C3,ALDH1A1,BMP4,CAMK1,CCL22,CD44,CDCP1,CEBPB,CEBPE,CTSG,DUSP1,FCER2,FES,FLT3,FOXO1,FTH1,HCK,HES1,HMOX1,IFNAR1,IGFBP3,IGFBP7,IL1A,IL1B,IL23A,IL2RB,IL7,JUNB,KIT,LIF,LILRB1,LILRB2,LMO1,LYN,NFE2,NFKB1,NFKBIA,NKX3-1,OLIG2,P2RX7,PLAU,PRDM1,PRKAR2B,PRKCQ,PTGS2,PTPN22,PTPRK,RELB,SERPINB2,SIGLEC11,SOCS1,SOCS3,SOX4,SPHK1,SRC,STAT5A,TCN2,TERT,TNF,TOX,TWIST2,VEGFC,WNT5A,WWOX,ZBTB16	66
Cellular Development, Cellular Growth and Proliferation	Expansion of blood cells	4.68e-16	Increased	2.519	ABCB1,ACHE,ADORA2A,AHR,BCL3,BMI1,BMP4,C3,C5AR1,CCND2,CCR7,CD180,CD274,CD40,CD80,CISH,CXCL12,DEF6,DLL4,EOMES,EPAS1,FAS,FLT3,GFI1,GRAP2,HIF1A,HMOX1,ICOSLG/LOC102723996,IFNAR1,IKZF1,IL10RA,IL1A,IL1B,IL21R,IL23A,IL7,IL7R,LRRC32,LY9,LYN,MET,NOTCH3,PIM2,PTCRA,PTPN22,REL,RELB,RUNX1T1,SERPINB9,SIGIRR,SNAI3,SOCS1,SPP1,SRC,STAT4,STAT5A,TGFBR1,TLR2,TNF,TNFAIP3,TNFRSF18,TNFRSF1B,TNFRSF4,TNFRSF9,TNFSF11,TNFSF…	69
Cell-To-Cell Signaling and Interaction	Response of myeloid cells	4.68e-16	Increased	2.414	ABCA1,ADORA2A,ALOX15,BCAR1,BIN1,C3,C3AR1,C5AR1,CAPG,CCL2,CCL22,CCL3,CCR1,CCR2,CCR5,CD14,CD38,CD44,CEBPB,CFH,CH25H,CLEC5A,CLEC6A,CTSG,CXCL1,CXCL10,CXCL3,CXCL8,DBN1,DEF6,FAS,FCAR,FCMR,FGR,FN1,HCK,HGF,HMOX1,ICAM1,IFNAR1,IL10RA,IL1B,ITGAM,LUM,LYN,NOD2,NOS2,NTN1,P2RX7,PLAU,PROC,PTAFR,PTPRJ,PTX3,RELB,RGCC,SIGLEC11,SOCS1,SPHK1,TICAM1,TLR2,TLR7,TLR8,TNF,TNFRSF9,TREM2,VCAM1,WNT5A	68
Cardiovascular Disease, Organismal Injury and Abnormalities	Peripheral vascular disease	5.15e-16		0.625	ABCA1,ACE,ACHE,ADA,ADORA2A,ADRA1D,ADRA2B,ADRB2,AKT1S1,ALOX5,ARID5A,ARL4C,BCL6,BTG2,C3AR1,C5AR1,CA2,CA3,CACNB4,CAMK2G,CAPG,CCR1,CCR5,CD1D,CD83,CFH,CHRM3,CLEC4A,COL6A1,CPVL,CXCL12,CXCL3,CXCR4,CYTIP,DNAJB5,DRD5,EDN1,EDNRA,F13A1,FAS,FN1,FTH1,GABRA1,GABRA4,GABRB2,GABRE,GPX3,GRIN3B,GULP1,HCAR2,HCAR3,HCK,HIF1A,ITGA2B,ITGAV,KCNQ1,LILRB2,LPXN,LYN,MAFB,MARCKS,MARK1,MBNL2,MCUB,MMP9,NFKB1,NGFR,NOS2,NOTCH3,NO…	111
Cell-To-Cell Signaling and Interaction, Cell-mediated Immune Response, Cellular Movement, Hematological System Development and Function, Immune Cell Trafficking	Recruitment of T lymphocytes	5.25e-16		1.39	BCL3,CCL1,CCL19,CCL2,CCL20,CCL21,CCL22,CCL3,CCL4,CCR1,CCR2,CCR3,CCR7,CD40,CD44,CXCL10,CXCL11,CXCL12,CXCL3,CXCL8,CXCL9,CXCR4,GPR132,ICAM1,IFNAR1,LTA,PELI1,PGLYRP2,PYCARD,TNF,TNFRSF8,TNFRSF9,VCAM1	33
Cellular Movement	Invasion of tumor cell lines	5.47e-16	Increased	2.119	ADAM12,ADAMTS1,ADAMTS15,ADM,ADRB2,AGO2,AHR,AKT1S1,ANXA8/ANXA8L1,AQP8,ARHGAP24,BATF3,BCAN,BCAR1,BHLHE41,BIRC7,BMP4,BMP6,BTG2,CA3,CAMK2G,CCL19,CCL2,CCL21,CCNA1,CCR1,CCR7,CD44,CD82,CDCP1,CDH1,CDH3,CDK5R1,CEACAM1,CEBPB,CFH,CLCN4,CLDN3,CSPG4,CTNNAL1,CXCL12,CXCL8,CXCR4,CYP1B1,DCN,DDR1,DEF6,DLC1,DPP4,DRAM1,DTX1,DUSP1,ECE1,EDN1,ENAH,ENPP2,EPAS1,ESRP1,FAS,FBLN5,FN1,FXYD5,GHRL,HGF,HHEX,HIC1,HIF1A,HMOX1,ID1…	166
Hematological System Development and Function, Humoral Immune Response, Lymphoid Tissue Structure and Development, Tissue Morphology	Quantity of B lymphocytes	5.81e-16		1.566	AHR,AICDA,BACH2,BANK1,BCL2A1,BCL3,BIK,BLNK,BMF,C3,CBFA2T3,CCR2,CCR7,CCR9,CD180,CD22,CD274,CD38,CD40,CD6,CD80,CEBPB,CEBPE,CLEC4D,COMMD3-BMI1,CXCL12,CXCL13,CXCR2,CXCR4,CYLD,DLL4,DTX1,FAS,FCMR,FES,FLT3,FOXO1,GFI1,HGF,HIF1A,ID2,IKZF1,IL21R,IL2RB,IL7,IL7R,ITGB7,LIF,LNX1,LTA,LY9,LYL1,LYN,MYO1G,NFKB1,NFKB2,NFKBIB,NGF,NOS2,NTRK1,PIK3AP1,PIM2,PIM3,POU2F2,PRDM1,PROC,PTPN22,PTPRJ,RAG1,RARG,RASGRP1,REL,RELB,…	94
Cardiovascular Disease	Hypertension	6.9e-16		-1.136	ACACB,ACE,ACOX2,ADA,ADCY4,ADCY6,ADGRF5,ADGRL1,ADIRF,ADM,ADORA2A,ADRA1D,ADRA2B,ADRB2,AFF3,AHR,ALPL,ANKRD29,ANKRD55,ATP2A3,ATP2B1,ATP2B3,ATP2B4,BDKRB2,BMP4,C1S,CA2,CA3,CACNA1G,CACNB4,CCDC85A,CCL2,CD34,CFH,CHN2,CHRM3,CLDN23,COL8A1,CORO2A,CREB5,CXCL10,CXCL13,CXCR4,CYP2E1,CYP3A5,DBP,DDR1,DRD5,ECE1,EDN1,EDNRA,EDNRB,ELN,EPAS1,FNDC1,FOXS1,GABRA1,GABRA4,GABRB2,GABRE,GCNT1,GPIHBP1,GRIK1,GUCA2B,GUCY1A1,GUCY…	149
Cellular Development, Cellular Growth and Proliferation, Hematological System Development and Function, Lymphoid Tissue Structure and Development	Expansion of leukocytes	8.36e-16	Increased	2.551	ADORA2A,AHR,BCL3,BMI1,C3,C5AR1,CCND2,CCR7,CD180,CD274,CD40,CD80,CISH,CXCL12,DEF6,DLL4,EOMES,FAS,FLT3,GFI1,GRAP2,HIF1A,ICOSLG/LOC102723996,IFNAR1,IKZF1,IL10RA,IL1B,IL21R,IL23A,IL7,IL7R,LRRC32,LY9,LYN,MET,NOTCH3,PIM2,PTCRA,PTPN22,REL,RELB,SERPINB9,SIGIRR,SOCS1,SPP1,SRC,STAT4,STAT5A,TGFBR1,TLR2,TNF,TNFAIP3,TNFRSF18,TNFRSF1B,TNFRSF4,TNFRSF9,TNFSF11,TNFSF15,TOX,ZAP70,ZBTB16	61
Hematological System Development and Function, Lymphoid Tissue Structure and Development, Organ Morphology, Tissue Morphology	Morphology of lymph node	8.75e-16			ALOX15,ATP2B4,BCL3,C3,CCL21,CCR7,CCR9,CD40,CD80,CEBPB,CEBPE,CLEC4A,CXCL12,CXCL14,CXCR2,CYLD,CYP27B1,FAS,FPR2,FUT7,GCNT1,HMOX1,ID2,IKZF1,IL2RB,IL7,LTA,LYN,NFKB1,NFKB2,NFKBIZ,NOD2,NOS2,NT5E,PROC,PSEN2,PTGER1,PTGS2,PTPN22,RAG1,REL,RELB,SATB1,SPHK1,TNF,TNFRSF11A,TNFRSF1B,TNFSF11,TNFSF14,TOX,TRAF1,ZAP70,ZC3H12A	53
Cellular Movement, Hematological System Development and Function, Immune Cell Trafficking, Inflammatory Response	Migration of neutrophils	9.04e-16	Increased	2.605	ADORA2A,CCL19,CCL3,CCL3L3,CCR1,CCR7,CD44,CEBPE,CFH,CXCL1,CXCL12,CXCL2,CXCL3,CXCL6,CXCL8,CXCL9,CXCR2,FAS,FGR,FN1,GCNT1,HCK,HGF,ICAM1,IL1B,ITGA6,ITGAM,LSP1,LUM,MET,MMP7,MMP9,NLRP12,NOS2,PDE4B,PIK3R5,PLAU,PRKCQ,S100A8,SPP1,TLR2,TNF,VCAM1	43
Cellular Development, Cellular Growth and Proliferation, Hematological System Development and Function, Lymphoid Tissue Structure and Development	Expansion of lymphocytes	9.34e-16	Increased	2.617	ADORA2A,AHR,BCL3,BMI1,C3,C5AR1,CCND2,CCR7,CD180,CD274,CD40,CD80,CISH,CXCL12,DEF6,DLL4,EOMES,FAS,FLT3,GFI1,GRAP2,HIF1A,ICOSLG/LOC102723996,IFNAR1,IKZF1,IL1B,IL21R,IL23A,IL7,IL7R,LRRC32,LY9,NOTCH3,PIM2,PTCRA,PTPN22,REL,RELB,SERPINB9,SIGIRR,SOCS1,SRC,STAT4,STAT5A,TGFBR1,TLR2,TNF,TNFAIP3,TNFRSF18,TNFRSF1B,TNFRSF4,TNFRSF9,TNFSF11,TNFSF15,TOX,ZAP70,ZBTB16	57
Cancer, Organismal Injury and Abnormalities	Development of neuroepithelial tumor	9.52e-16		0.838	ABCC3,ACTN1,ADCY9,ADGRD1,ADORA1,AGAP3,AKR1C1/AKR1C2,ALAD,ALDH1A1,ALPK2,AQP7,ARHGAP5,ARL4C,ATF5,B4GALT5,BCAN,BCL11A,BDKRB2,BIN1,BMF,BMI1,C3orf52,C5AR1,CACNA1G,CACNG5,CAPN3,CCL2,CCL3,CCND2,CCR2,CCR5,CD14,CD180,CD274,CD38,CD40,CD44,CD48,CDC42EP3,CDH1,CLCN4,CLEC17A,COL14A1,COL22A1,COL5A3,COL6A5,CPED1,CSF3R,CSPG4,CSRP2,CXCL1,CXCL12,CXCL9,CXCR4,DBNDD1,DDR1,DDX60L,DHDH,DMXL2,DNASE2,DPP4,DST,ENPP2,EPHA1,…	213
Cancer, Neurological Disease, Organismal Injury and Abnormalities	Glioma	9.97e-16		0.838	ABCC3,ACTN1,ADCY9,ADGRD1,ADORA1,AGAP3,AKR1C1/AKR1C2,ALAD,ALDH1A1,ALPK2,AQP7,ARHGAP5,ARL4C,ATF5,B4GALT5,BCAN,BCL11A,BDKRB2,BIN1,BMF,BMI1,C3orf52,C5AR1,CACNA1G,CACNG5,CAPN3,CCL2,CCL3,CCND2,CCR2,CCR5,CD14,CD180,CD274,CD38,CD40,CD44,CD48,CDC42EP3,CDH1,CLCN4,CLEC17A,COL14A1,COL22A1,COL5A3,COL6A5,CPED1,CSF3R,CSPG4,CSRP2,CXCL1,CXCL12,CXCL9,CXCR4,DBNDD1,DDR1,DDX60L,DHDH,DMXL2,DNASE2,DPP4,DST,ENPP2,EPHA1,…	212
Embryonic Development, Hematological System Development and Function, Lymphoid Tissue Structure and Development, Organ Development, Organismal Development, Tissue Development	Formation of lymphoid organ	1.05e-15	Increased	2.323	ADA,ADM,AHR,BANK1,BARX1,BCL3,BCL6,C3,CACNB4,CCL19,CCL21,CCR7,CCR9,CD37,CD40,CD80,CD83,CITED2,CXCL13,CXCR4,CYLD,EDNRA,EFNB1,EOMES,EPHB3,FAS,FCAMR,FLT3,GRAP2,HCK,HES1,ICOSLG/LOC102723996,ID2,ID3,IFNAR1,IKZF1,IL12B,IL21R,IL2RB,IL7,IL7R,KIT,LFNG,LMO2,LMO4,LTA,LYL1,MAFB,NFKB1,NFKB2,NFKBIA,PRKCZ,PSEN2,PTCRA,PTPN22,RAG1,RARG,RASGRP1,RELB,SATB1,SEMA4D,SIT1,SOCS1,SPNS2,SRC,ST3GAL2,TGFBR1,TLX1,TNF,TNFRSF11…	76
Cardiovascular Disease	Vascular lesion	1.1e-15		-1.152	ABCA1,ADGRF5,ADM,ADORA2A,AHR,ALOX15,ALOX5,ALOX5AP,CCL2,CCL3L3,CCR1,CCR2,CCR5,CD1D,CD40,CD44,CX3CR1,CXCL10,CXCL2,CYLD,DDR1,ECSCR,EDNRA,ELN,FAS,FN1,FOXO1,FUT7,GUCY1A1,GUCY1B1,HMOX1,ICAM1,IGFBP7,IL1B,LRP5,LTA,MMP12,MMP7,MMP8,MMP9,MPO,MYH11,NCF1,NFE2L2,NFKB1,NFKBIA,NOS2,NR1H3,NR4A1,NRG1,PLA2G15,PLAU,PTGDR,PTGER2,PTGER4,PTGS2,PTX3,RAG1,S100A12,SLC2A10,SOCS3,SPN,SPP1,STAT5A,TGFBR1,TIMP2,TLR2,TNFAIP3,TR…	71
Immunological Disease, Inflammatory Response	Abnormal function of immune system	1.16e-15			ALOX15,ALOX5,BATF3,BCL6,C3,C3AR1,CCL24,CD22,CD274,CD44,CISH,CLEC4A,CLEC4D,CYSLTR1,EBI3,FCER2,FUT7,GCNT1,ICAM1,ICOSLG/LOC102723996,ID2,IL21R,ITGAD,ITGB7,LGALS2,NFKB1,NFKBIB,NFKBIZ,NOD2,NOS2,REL,RELB,RUNX3,SPP1,TNF,TNFRSF1B,TNFSF11	37
Cardiovascular System Development and Function, Cellular Movement	Migration of endothelial cells	1.23e-15	Increased	2.539	ADAMTS1,ADM,ARHGAP24,BCAR1,BMP4,BMP6,CCL2,CD40,CD44,CD82,CDH5,CXCL1,CXCL12,CXCL8,CXCR2,CYLD,CYP1B1,DCN,DEPTOR,DLC1,DLL4,DPP4,ECSCR,EDN1,ELN,ESAM,FN1,FOXO1,FSTL1,HGF,HHEX,HIF1A,HTR7,ICAM1,ID1,ID3,IGFBP3,IL1B,IL24,ITGA3,ITGAV,KIF26B,LOXL2,MAP2K3,MAP2K6,MAPK11,MARCKS,MEOX2,MET,MMP9,NFE2L2,NOXA1,NR4A1,NRG1,NRP2,PDGFRA,PIK3C2B,PLAU,PLEKHG5,PLXNA1,PRKCZ,PTGS2,PTP4A3,PTPRJ,RECK,RGCC,RHOB,ROBO1,SCG2,SEMA…	91
Cellular Development, Cellular Growth and Proliferation, Hematological System Development and Function, Lymphoid Tissue Structure and Development	Expansion of mononuclear leukocytes	1.27e-15	Increased	2.547	ADORA2A,AHR,BCL3,BMI1,C3,C5AR1,CCND2,CCR7,CD180,CD274,CD40,CD80,CISH,CXCL12,DEF6,DLL4,EOMES,FAS,FLT3,GFI1,GRAP2,HIF1A,ICOSLG/LOC102723996,IFNAR1,IKZF1,IL10RA,IL1B,IL21R,IL23A,IL7,IL7R,LRRC32,LY9,NOTCH3,PIM2,PTCRA,PTPN22,REL,RELB,SERPINB9,SIGIRR,SOCS1,SRC,STAT4,STAT5A,TGFBR1,TLR2,TNF,TNFAIP3,TNFRSF18,TNFRSF1B,TNFRSF4,TNFRSF9,TNFSF11,TNFSF15,TOX,ZAP70,ZBTB16	58
Dermatological Diseases and Conditions, Organismal Injury and Abnormalities	Psoriasis	1.29e-15	Increased	2.335	ADAM12,ADAMDEC1,ADM,ADORA3,ANXA8/ANXA8L1,AQP3,AQP9,BLNK,C3,C3AR1,CCL2,CCL20,CCND2,CCR2,CDH1,CDK5R1,CEBPB,CEBPD,CHIT1,CLCA2,CLEC3B,COL14A1,CSPG4,CXCL1,CXCL10,CXCL11,CXCL3,CXCL6,CXCL8,CXCL9,CXCR2,CYP1B1,CYP2E1,CYP3A5,DBN1,DDR1,DKK2,DLX3,DPP4,DUSP1,F13A1,FN1,G0S2,GJB2,GK,HGF,HIF1A,HMOX1,HSD3B1,ICAM1,ID1,IFI44,IFI44L,IFNAR1,IFNGR2,IGFBP3,IGFBP7,IL12B,IL17RE,IL1A,IL1B,IL23A,IL24,IL36G,IL36RN,ISG20,ITG…	128
Cancer, Organismal Injury and Abnormalities, Reproductive System Disease	Female genital tract cancer	1.31e-15			ABCA1,ABCA6,ABCB1,ABCB9,ABCC3,ABHD6,ABLIM2,ACACB,ACAD11,ACADM,ACE,ACOX2,ACSL1,ACTN1,ACVR2A,ADAM23,ADAMDEC1,ADAMTSL4,ADCY9,ADD3,ADGB,ADM,ADORA1,ADORA2A,ADORA3,ADRB2,AEBP1,AFF3,AHNAK2,AKR1C1/AKR1C2,ALDH1A1,ALDH1A2,ALDOB,ALOX5,ALPK2,AMPD2,ANK1,ANKRD35,ANKRD44,ANKRD55,ANO3,ANO5,ANO8,ANXA8/ANXA8L1,AOC1,APLF,APOBR,AQP9,ARHGAP22,ARHGEF28,ARL4C,ARMC12,ARMC3,ASGR2,ATG16L1,ATP10A,ATP10B,ATP2A3,ATP2B1,ATP8B…	647
Cell Death and Survival	Cell death of T lymphocytes	1.36e-15		0.271	ADA,ADORA2A,AHR,BCL2A1,BCL3,BID,BMF,BMP4,C3AR1,CCL19,CCL3,CCL4,CCR5,CD274,CD38,CD40,CD44,CLEC10A,CXCL10,CXCL12,CXCR4,CYLD,DDIT4,DEF6,DLL4,DRAM1,DTX1,EFNB1,EOMES,FAS,FCMR,FTH1,GFI1,GIMAP4,GPR132,GRAP2,HIF1A,ICAM1,ID2,ID3,IER3,IKBKE,IL1A,IL1B,IL7,IL7R,LGALS2,MAP2K3,MAP2K6,MET,NFE2L2,NFKB1,NFKB2,NFKBIA,NFKBIB,NOS2,NR4A1,NR4A3,P2RX7,PRDM1,PRKCQ,PTCRA,RAG1,SATB1,SERPINB9,SH2D2A,SOCS1,SPHK1,SPN,SPP1,ST…	83
Lipid Metabolism, Small Molecule Biochemistry	Synthesis of eicosanoid	1.41e-15		1.934	ADA,ALOX15,ALOX5,ALOX5AP,BMP6,C5AR1,CAMK2G,CASR,CCR3,CD14,CD40,CD83,CEBPB,CXCL1,CXCL3,CXCL8,CYP1B1,EDN1,EDN2,EDNRA,EDNRB,FAS,FGFR3,FGR,FN1,GHRL,HGF,HIF1A,HMOX1,IGFBP7,IL18RAP,IL1A,IL1B,IL32,ITGA3,KIT,LTC4S,LYN,MAP3K8,MAPK10,MGST3,NCAM1,NCF1,NFKB1,NFKBIA,NGF,NOS2,NOX5,NRG1,NTN1,OPRL1,P2RX7,PLA2G2D,PNOC,PTAFR,PTGER2,PTGS2,RELB,SEMA3A,SIGIRR,SOCS1,SPHK1,STAT5A,TLR2,TNF	65
Cellular Growth and Proliferation, Connective Tissue Development and Function, Tissue Development	Proliferation of connective tissue cells	1.44e-15		1.809	ACVR2A,ADM,ADORA2A,AEBP1,AHR,ALOX5,BCAR1,BMI1,BMP4,BMP6,CASK,CASR,CCL13,CCL2,CCL24,CCND2,CD40,CD44,CDH1,CDH3,CEBPB,CITED2,CLEC4A,COL14A1,CXCL12,CXCL3,CXCL8,DAB2IP,DCN,DUSP1,EDN1,EDNRA,EDNRB,ELN,EPPK1,FAS,FBRS,FGFR3,FN1,FOXO1,FTH1,GEM,GPER1,HGF,HIF1A,HMOX1,HOXA5,ID2,IFNAR1,IGFBP3,IGFBP4,IGFBP6,IGFBP7,IL1A,IL1B,IL24,IL36G,ITGA1,ITGAV,JUNB,KCNMA1,KRT17,LIF,LRP5,LTA,LUM,MAP2K3,MAP2K6,MET,MLLT6,MMP16,…	135
Cell Death and Survival	Cell death of leukemia cell lines	1.48e-15		0.221	ABCB1,AHR,BCL2A1,BID,BIK,BIRC3,BIRC7,C5AR1,CAMK1,CAMK2G,CCNA1,CCR5,CD44,CDH1,CEACAM1,CEBPD,CTSG,CXCL12,CXCR4,CYLD,DPP4,DUSP1,FAS,FCER2,FCMR,FGR,FKBP5,FLT3,FN1,FTH1,GFI1,GIMAP4,GPR68,HCK,HES1,HGF,HMOX1,IFNAR1,IKZF1,IL1B,IL7,ITGAM,KIT,KLRC4-KLRK1/KLRK1,LIF,LMO2,LYN,MET,NFKB1,NFKBIA,NFKBIB,NGF,NOTCH3,NOTCH4,PDGFC,PLA2G7,PRKCQ,PRKCZ,PYCARD,REL,RORB,RUNX1T1,S100A8,SAT1,SEPT4,SOCS1,SOCS3,SOD2,SPHK1,SPN…	88
Cancer, Organismal Injury and Abnormalities	Extraadrenal retroperitoneal tumor	1.58e-15		1.355	ABCA6,ABCB1,ABCB11,ABCC3,ABTB2,ACACB,ACAP1,ACOX2,ACSM5,ACVR2A,ADAM12,ADAM23,ADAMTS1,ADAMTS15,ADAMTS17,ADAMTSL4,ADCY9,ADGB,ADM,ADORA1,ADORA2A,ADORA3,ADRA2B,AFF3,AHNAK2,AHR,AICDA,ALPK2,ALPL,ANK1,ANKRD29,ANO3,ANO5,APOBEC3H,AQP7,AQP9,ARHGAP22,ARHGAP5,ARMC12,ATG16L1,ATP10A,ATP10B,ATP2B1,ATP2B4,ATP8B1,B3GALT4,BCAN,BEAN1,BIN1,BMP6,BTG2,BTG3,C11orf87,C1S,C2orf40,C2orf71,C3orf52,C5AR1,CACNA1E,CACNA1G,CAMK…	528
Cell-To-Cell Signaling and Interaction, Cellular Growth and Proliferation, Hematological System Development and Function	Stimulation of leukocytes	1.61e-15		1.53	ADORA1,BMP4,C3,C5AR1,CARD11,CCL13,CCL19,CCL2,CCL20,CCL24,CD1D,CD274,CD40,CD80,CD82,CD83,CLEC4E,CTSG,CXCL10,CXCL11,CXCL12,CXCL3,CXCL8,DPP4,EFNB1,FAS,FN1,HMOX1,ICOSLG/LOC102723996,IL12B,IL18R1,IL1B,IL23A,IL7,KLRC4-KLRK1/KLRK1,KRT17,LIF,LILRB2,MPO,NOS2,P2RX7,S100A4,SPN,TLR2,TNF,TNFAIP3,TNFRSF18,TNFRSF1B,TNFRSF25,TNFRSF9,TNFSF11,TNFSF14,TNFSF15,WNT5A	54
Cell Death and Survival	Cell death of lymphatic system cells	1.64e-15		-0.521	ACHE,ADA,ADORA2A,AHR,BCL11A,BCL2A1,BCL3,BID,BLNK,BMF,BMP4,C3AR1,C5AR1,CCL19,CCL3,CCL4,CCR5,CD22,CD274,CD38,CD40,CD44,CD80,CLEC10A,CXCL10,CXCL12,CXCR4,CYLD,DCN,DDIT4,DEF6,DLL4,DRAM1,DTX1,EFNB1,EOMES,FAS,FCAR,FCMR,FGL2,FTH1,GFI1,GIMAP4,GPR132,GRAP2,HIF1A,ICAM1,ICOSLG/LOC102723996,ID2,ID3,IER3,IKBKE,IL1A,IL1B,IL7,IL7R,LGALS2,LYN,MAP2K3,MAP2K6,MET,NFE2L2,NFKB1,NFKB2,NFKBIA,NFKBIB,NGF,NOS2,NR4A1,NR4A3…	102
Organismal Development	Morphology of head	1.66e-15			ABCD2,ACHE,ACVR2A,ADAMTS4,ADGRV1,ADORA2A,ADRA2B,ADRB2,AHR,ALDH1A1,ALDH1A2,ALOX5AP,ALPL,ANTXR1,APBB1,AQP3,ARHGAP5,BACE1,BARX1,BFSP1,BID,BMP4,BMPER,BTG2,C2orf71,C3,CAMK4,CBLN3,CCND2,CCR2,CCR7,CD40,CDH1,CDK5R1,CEBPB,CELSR2,CELSR3,CFH,CNGB3,COL8A1,COL8A2,COL9A1,COMMD3-BMI1,CSPG4,CTNNA2,CX3CR1,CXCL12,CXCR4,CYP1B1,CYP26B1,CYP27A1,DBN1,DCN,DDR1,DHRS3,DKK2,DLG3,DMRT2,ECE1,EDN1,EDNRA,EDNRB,EFNA5,EFNB1,EGL…	207
Cardiovascular System Development and Function, Cell-To-Cell Signaling and Interaction	Interaction of endothelial cells	1.78e-15		1.832	ALOX15,C3,CCL2,CCL3,CCL3L1,CCL4,CCR1,CCR2,CCR3,CD274,CD34,CD37,CD44,CDH5,CTSG,CXCL1,CXCL11,CXCL12,CXCL2,CXCL8,CXCR2,CXCR4,DCN,DEPTOR,EEF1A2,ELN,FAS,FBLN5,FN1,GP1BA,HGF,ICAM1,IGFBP7,IL1A,IL1B,ITGA1,ITGA3,ITGA6,ITGAM,ITGB7,KIT,LGALS2,MET,MYADM,NFKBIA,NPY,NR4A1,NT5E,P2RY2,PIGR,PROC,PROCR,SPP1,TGFBR1,TNF,TNFRSF25,TNFRSF4,TNFSF11,VCAM1,WWTR1	60
Cell-To-Cell Signaling and Interaction, Cellular Growth and Proliferation	Stimulation of blood cells	1.82e-15		1.366	ADORA1,BMP4,C3,C5AR1,CARD11,CCL13,CCL19,CCL2,CCL20,CCL24,CD1D,CD274,CD40,CD80,CD82,CD83,CLEC4E,CTSG,CXCL10,CXCL11,CXCL12,CXCL3,CXCL8,DPP4,EFNB1,FAS,FN1,HGF,HMOX1,ICOSLG/LOC102723996,IL12B,IL18R1,IL1B,IL23A,IL7,KLRC4-KLRK1/KLRK1,KRT17,LIF,LILRB2,MPO,NOS2,P2RX7,S100A4,SPN,TLR2,TNF,TNFAIP3,TNFRSF18,TNFRSF1B,TNFRSF25,TNFRSF9,TNFSF11,TNFSF14,TNFSF15,WNT5A	55
Cell Death and Survival	Apoptosis of phagocytes	1.93e-15		0.242	ADORA3,AHR,BCL2A1,BCL6,BID,BIRC3,C3AR1,CAMK2G,CCL19,CCL2,CCL21,CCR7,CD14,CD40,CD44,CEBPB,CXCL1,CXCL12,CXCL2,CXCL8,CXCR4,DCN,FAS,GPR132,GPR34,HCAR2,HIF1A,IL1B,LILRB1,MAP2K3,MMP8,MPO,NAMPT,NFE2L2,NFKB1,NFKBIA,NGF,NLRP1,NOS2,NR4A3,P2RX7,PDGFC,PIK3AP1,PTGER1,PTGER4,S100A8,SOCS1,SOD2,STAT5A,TICAM1,TLR2,TNF,TNFAIP3,TNFRSF11A,TNFRSF1B,TNFRSF9,TNFSF11,VEGFC	58
Hematological System Development and Function, Lymphoid Tissue Structure and Development, Tissue Development	Growth of lymphoid tissue	1.93e-15		1.802	ADM,BCL3,BMP4,CCR2,CCR7,CD180,CD40,CD44,CD80,CISH,COMMD3-BMI1,CXCL10,CXCL12,CXCL8,CXCR4,DEF6,EDN1,EDNRB,EFNB1,EOMES,FGFR3,GRAP2,HGF,IKZF1,IL18RAP,IL1A,IL1B,IL7,IL7R,LFNG,LY9,NFKB1,NFKBIA,NOS2,PRKCQ,PTGS2,PYCARD,RAG1,RASGRP1,SIGIRR,SOCS1,SPP1,STAT4,STAT5A,TAC4,TICAM1,TLR2,TNF,TNFAIP3,TNFRSF11A,TNFRSF1B,TNFRSF9,TNFSF11,TNFSF14,TOX,VEGFC,ZAP70,ZBTB16	58
Cancer, Neurological Disease, Organismal Injury and Abnormalities	Central nervous system cancer	1.94e-15		1.765	ACTN1,ADAM12,ADAMTS4,ADCY4,ADORA1,ALAD,ALDH1A1,ARL4C,B3GNT3,BCAN,BDKRB2,BMI1,BTG2,C5AR1,CABYR,CAPN3,CCL19,CCL2,CCL21,CCL3,CCND2,CD14,CD180,CD274,CD44,CD48,CDH1,CLCN4,COL6A2,CSF3R,CSPG4,CSRP2,CXCL1,CXCL8,CXCL9,DBNDD1,DDR1,DDX60L,DMXL2,DNASE2,ENPP2,EPPK1,FA2H,FAM151A,FGFR3,FGR,FLT3,FN1,FNDC1,FOXO1,GPER1,GPR157,HGF,ICAM3,ID3,IGFBP3,IGFBP6,IL1A,IL1B,IL32,IL3RA,IL7,ITGAV,ITGB8,KANK2,KCNMA1,KDM6B,KIT,L…	141
Immunological Disease, Organismal Injury and Abnormalities	Abnormality of lymph node	2.06e-15			ALOX15,ATP2B4,BCL3,CCR7,CCR9,CD40,CD80,CEBPB,CEBPE,CLEC4A,CXCR2,CYLD,CYP27B1,FAS,FPR2,FUT7,GCNT1,HMOX1,ID2,IKZF1,IL2RB,IL7,LTA,LYN,NFKB1,NFKB2,NFKBIZ,NOD2,NOS2,PROC,PSEN2,PTGER1,PTGS2,PTPN22,RAG1,REL,RELB,SATB1,SPHK1,SPINT1,TNF,TNFRSF11A,TNFRSF1B,TNFRSF4,TNFRSF8,TNFSF11,TNFSF14,TOX,TRAF1,ZAP70,ZC3H12A	51
Cellular Movement, Immune Cell Trafficking, Lymphoid Tissue Structure and Development	Homing of lymphatic system cells	2.22e-15		1.583	ADORA2A,CCL1,CCL13,CCL19,CCL2,CCL20,CCL21,CCL22,CCL24,CCL3,CCL4,CCL8,CCR1,CCR2,CCR3,CCR5,CCR7,CCR9,CD40,CD44,CHST2,CKLF,CXCL10,CXCL11,CXCL12,CXCL13,CXCL3,CXCL8,CXCL9,CXCR2,CXCR4,CYSLTR1,DEFB1,DPP4,ENPP2,FN1,FOXO1,FUT7,GCNT1,IL12B,ITGB7,KLRC4-KLRK1/KLRK1,MMP9,NFKB2,PTGDR,PTGDR2,S100A4,SOCS3,SPP1,TNFSF14,VCAM1,VEGFC,WNT5A	53
Digestive System Development and Function, Organ Morphology, Organismal Development	Morphology of intestine	2.26e-15			ABCB1,ADA,AEBP1,AHR,ALPL,BCL3,C3,C3AR1,CCR7,CEACAM1,CISH,CXCR2,CYLD,EDNRB,EPHB3,FPR2,FUT7,GCNT1,GCSAM,GPR132,GUCY1B1,HES1,HGF,HIF1A,HOXA5,ID2,IGFBP4,IKZF1,IL7,IL7R,ITGA3,ITGA6,ITGB7,LTA,LYN,MAP3K8,MET,MGLL,MMP9,MUC5AC,NCF1,NFKB1,NFKB2,NOD2,NR5A2,NUAK2,PGLYRP2,PIGR,PKDCC,PLAGL2,PLAU,PTGS2,PYCARD,SLC4A4,SLC9A3R1,SPRY2,TCF7L2,TLR2,TNF,TNFRSF11A,TNFRSF1B,TNFRSF9,TNFSF11,TNFSF14,TOX,TP73,UGCG,USH1C,VI…	70
Cancer, Endocrine System Disorders, Organismal Injury and Abnormalities, Reproductive System Disease	Ovarian cancer	2.38e-15			ABCA1,ABCB1,ABCB9,ABCC3,ABHD6,ABLIM2,ACAD11,ADAMDEC1,ADGB,ADORA1,ADORA2A,ADORA3,ADRB2,AEBP1,AFF3,AHNAK2,AKR1C1/AKR1C2,ALDH1A1,ALDH1A2,ALPK2,AMPD2,ANKRD55,ANO3,ANXA8/ANXA8L1,AOC1,APOBR,ARHGEF28,ARL4C,ATP8B1,BCL9L,BEND5,BSN,C1orf61,C3,CACNA1E,CAMK2B,CAPN6,CASZ1,CCL2,CCL3,CCL4,CCNA1,CD274,CD44,CDH1,CDK15,CEACAM6,CELSR3,CFH,CHRM3,CLDN3,CLEC17A,CLEC3B,CLVS1,CNGB3,COL21A1,COL22A1,COL24A1,COL6A2,COL6A5,…	310
Inflammatory Response	Function of immune system	2.39e-15			ADORA3,AHR,ALOX15,ALOX5,BATF3,BCL6,C3,C3AR1,CCL24,CCR3,CD22,CD274,CD44,CISH,CLEC4A,CLEC4D,CXCR2,CYSLTR1,DUSP2,EBI3,FCER2,FUT7,GCNT1,ICAM1,ICOSLG/LOC102723996,ID2,IL21R,ITGAD,ITGB7,KIT,LGALS2,NFKB1,NFKBIB,NFKBIZ,NOD2,NOS2,P2RX7,PTGDR,RASGRP1,REL,RELB,RUNX3,S100A4,SPP1,STAT5A,TNF,TNFRSF1B,TNFSF11	48
Cancer, Organismal Injury and Abnormalities, Tumor Morphology	Progression of tumor	2.68e-15		1.905	ABCA1,ABCB1,ADAM12,ADAMTS1,BMI1,CABLES1,CCL19,CCL21,CCR7,CD274,CD38,CD44,CD80,CDH1,CLDN1,CLDN3,CSF3R,CXCL12,CXCL14,CXCL8,CXCL9,CXCR4,DDR1,EDN1,FAS,FGFR3,FGR,FLT3,FOXO1,FRK,HGF,HIF1A,IGFBP4,IGFBP6,IL24,IL2RB,IL3RA,ITGA6,KIT,LOXL2,LYN,MAPK11,MET,MMP1,MMP7,MMP9,MTUS1,NES,NFKB1,NFKBIA,NR2F2,NRP2,NTRK1,PDGFRA,PLAU,PRLR,PTGS2,RARG,RECK,RET,S100A4,SAT1,SOX4,SPINT2,SPP1,SRC,STAT5A,TGFBR1,TLR2,TNC,TNF,TNF…	82
Immunological Disease, Inflammatory Disease, Inflammatory Response, Neurological Disease, Organismal Injury and Abnormalities	Experimental autoimmune encephalomyelitis	2.68e-15	Increased	2.203	ADORA2A,AGO2,AHR,ARID5A,BCL6,C3,C3AR1,CAMK4,CCL3,CCR1,CCR2,CCR7,CD1D,CD274,CD40,CD44,CD80,CLEC4D,CLEC4E,CX3CR1,CXCL10,DEF6,DLL4,DPP4,DUSP1,EBI3,FAS,GRM4,HIF1A,ID1,ID2,IFNAR1,IL12B,IL18R1,IL1B,IL21R,IL23A,ITGAV,ITGB8,KCNA3,KIT,LIF,LYN,MAP3K8,MAPK11,MMP9,MPO,NCF1,NFKBIZ,NGF,NGFR,NINJ1,NOS2,NPY,NRG1,NT5E,PELI1,PRDM1,PRKCQ,PROC,PTGER1,PTGER2,PTGER4,PTPN22,PYCARD,REL,RFTN1,SEMA4A,SEMA4D,SIT1,SPN,SPNS2…	85
Cancer, Organismal Injury and Abnormalities	Connective or soft tissue tumor	2.83e-15		1.818	ABCA1,ABCB1,ACACB,ACAD11,ACE,ACHE,ADAM12,ADRA1D,ADRA2B,ADRB2,AHR,ALDH1A1,ALOX5AP,ALPL,ANK1,ANKRD35,ARHGAP22,ATP2B1,ATP2B4,BCAN,BCL6,BMI1,BMP4,BSN,C11orf52,C21orf2,C3orf52,CACNA1E,CACNA1G,CAMSAP3,CAPN6,CASR,CCL3,CCND2,CCR2,CD274,CD34,CD37,CD38,CD40,CD44,CD48,CDC42EP3,CDH1,CEBPB,CFH,CLDN3,COL14A1,COL19A1,COL21A1,COL22A1,COL24A1,COL5A3,COL6A1,COL6A2,COL7A1,COL8A1,COL8A2,COL9A1,COL9A3,CPAMD8,CPNE4,CS…	276
Cellular Development, Cellular Growth and Proliferation, Hematological System Development and Function, Hematopoiesis, Lymphoid Tissue Structure and Development, Tissue Development	Development of phagocytes	2.9e-15	Increased	2.313	ABCA1,ACHE,ADAM12,ADORA1,BATF3,BCL11A,BCL3,BCL6,BMP4,CAMK4,CBFA2T3,CCL2,CD40,CEBPE,CSF3R,CXCL11,CXCL3,DCSTAMP,ECSCR,EEF1A2,EMP1,FAS,FLT3,FN1,FOXO1,GFI1,GPR68,HGF,HHEX,ID2,ID3,IFNAR1,IKZF1,IL1A,IL2RB,IL3RA,IL7,IL7R,KIT,LILRA2,LTA,LUM,LYN,MAFB,MAP3K8,NFE2L2,NFKB1,NFKB2,NFKBIA,NLRP12,P2RX7,PIR,PRDM1,REL,RELB,RUNX3,SLIT2,SOCS1,STAT5A,TLR2,TLR7,TMEM178A,TNF,TNFRSF11A,TNFSF11,TNFSF15,TREM2	67
Cell Morphology, Immunological Disease, Lymphoid Tissue Structure and Development	Abnormal morphology of lymphocytes	2.93e-15			ABCB1,AHR,BACH2,BCL11A,BCL3,BLNK,BMF,CARD11,CCR5,CCR9,CD22,CD274,CD40,CD80,CEBPB,COMMD3-BMI1,CYLD,CYTIP,DTX1,EBI3,FAS,FCMR,GRAP2,HIVEP2,ID1,ID2,ID3,IKZF1,IL2RB,IL7,IL7R,ITGB7,LTA,LY9,LYN,NFKB2,NFKBIZ,PIGR,PIK3AP1,PLA2G2D,PRDM1,PRKCQ,PTCRA,PTPN22,PTPRJ,RAG1,RASGRP1,RELB,RUNX3,SEMA4D,SERPINB9,SOCS1,SOX4,TNF,TNFRSF4,TNFRSF9,TNFSF14,TOX	58
Cellular Development, Hematological System Development and Function, Lymphoid Tissue Structure and Development	Maturation of leukocytes	2.95e-15	Increased	2.094	ACHE,ADM,AHR,BLNK,CARD11,CCL19,CCL21,CCR2,CD40,CD44,CD80,CD83,CDH1,CEBPE,CXCR4,DLL4,EOMES,FAS,GPR132,HIF1A,HLA-DRA,HMOX1,ICAM1,ICOSLG/LOC102723996,IFNAR1,IL12B,IL1A,IL1B,IL21R,IL23A,IL36G,IL7,IL7R,ITGAM,LYN,MAP2K6,NFKB2,NGF,NGFR,POU2F2,PRDM1,PTCRA,PTGS2,RARRES3,RASGRP1,RELB,RNASE1,RUNX3,SERPINA1,SRC,SWAP70,TAF4B,TGFBR1,TICAM1,TLR2,TLR7,TLR8,TNF,TNFRSF11A,TNFRSF1B,TNFSF11,TNFSF14,TOX2,TREM2,VEGFC	65
Cell Morphology, Cellular Development	Branching of cells	3.16e-15	Increased	2.093	ADAMTS4,ADCY6,ADM,AHR,BACE1,BDKRB2,BMP4,BSN,C3,CAMK2A,CAMK2B,CAMK4,CCL19,CCL2,CCL21,CD44,CDH1,CDK5R1,CTNNA2,CXCL12,CYLD,DAB2IP,DBN1,DCN,DLL4,DPYSL4,EFNA5,EFNB1,ELAVL4,EPHB1,EPHB3,FN1,FOXO6,GDA,GEM,GRASP,HGF,ICAM5,IL1B,ITGA3,KALRN,LMO2,LOXL2,MET,MMP9,MT2A,NCAM1,NFKB1,NFKBIA,NGF,NGFR,NOS1AP,NOTCH4,NRG1,NRP2,NTN1,NTRK1,OPTN,PACSIN1,PALLD,PALM,PCDH9,PIM3,PLXNA4,PRLR,PSEN2,PTGS2,PTPRJ,RELB,RET,RGS4,RH…	99
Cellular Growth and Proliferation, Lymphoid Tissue Structure and Development	Expansion of lymphatic system cells	3.25e-15	Increased	2.63	ADORA2A,AHR,BCL3,BMI1,BMP4,C3,C5AR1,CCND2,CCR7,CD180,CD274,CD40,CD80,CISH,CXCL12,DEF6,DLL4,EOMES,FAS,FLT3,GFI1,GRAP2,HIF1A,ICOSLG/LOC102723996,IFNAR1,IKZF1,IL1B,IL21R,IL23A,IL7,IL7R,LRRC32,LY9,LYN,NOTCH3,PIM2,PTCRA,PTPN22,REL,RELB,RUNX1T1,SERPINB9,SIGIRR,SOCS1,SRC,STAT4,STAT5A,TGFBR1,TLR2,TNF,TNFAIP3,TNFRSF18,TNFRSF1B,TNFRSF4,TNFRSF9,TNFSF11,TNFSF15,TOX,ZAP70,ZBTB16	60
Cellular Assembly and Organization, Cellular Function and Maintenance	Microtubule dynamics	3.29e-15	Increased	2.357	ACAP1,ACE,ACHE,ACVR2A,ADAMTS4,ADCY6,ADGRF5,ADGRG6,ADM,ADORA2A,AHR,ALOX15,ARAP1,ARHGAP24,ARHGAP5,ARHGEF28,ATP2B1,ATP8B1,BACE1,BCAR1,BICDL1,BMP4,BMP6,BSN,BTG2,BTG3,C21orf2,C3,CAMK2A,CAMK2B,CAMK4,CAMSAP3,CAPG,CCL19,CCL2,CCL21,CCR2,CCR5,CCR7,CD44,CD82,CDC42EP2,CDH1,CDK5R1,CELSR2,CELSR3,CGN,CNTN4,CNTNAP1,CTNNA2,CXCL10,CXCL12,CXCL8,CXCR2,CXCR4,CYLD,DAB2IP,DBN1,DCLK2,DDR1,DLG3,DLL4,DNM3,DPYSL4,DST,DUSP9…	236
Cell-To-Cell Signaling and Interaction, Hematological System Development and Function, Immune Cell Trafficking	Adhesion of lymphocytes	3.94e-15	Increased	4.04	CCL19,CCL2,CCL20,CCL21,CCL22,CCL3,CCL4,CCR7,CCR9,CD44,CD48,CD58,CD80,CXCL11,CXCL12,CXCL9,CXCR4,DCN,DEPTOR,FAS,FN1,FUT7,HGF,ICAM1,ICOSLG/LOC102723996,IL1B,IL7,IL7R,LIF,MYADM,MYO1G,NTN1,PLAU,PROC,RAPGEF1,RASGRP1,RIPOR2,SPN,SPP1,SWAP70,TNF,VCAM1,ZAP70	43
Gastrointestinal Disease, Hepatic System Disease, Organismal Injury and Abnormalities	Hepatic injury	4.13e-15		0.374	ABCB11,ADM,ADORA2A,ADORA3,ATP8B1,CCL2,CCL21,CCL4,CCR2,CCR5,CCR7,CD14,CD274,CD40,CFH,CHRM3,CXCL1,CXCL10,CXCL8,CXCR2,CYP2E1,DRD5,EBI3,EDN1,FAS,GABRA1,GABRA4,GABRB2,GABRE,HGF,HLA-DRA,HMOX1,IFNAR1,IL1A,IL23A,IL2RB,IL3RA,LIF,LTA,MAP2K3,MAP3K8,MAPKAPK3,MET,MMP9,NCF1,NFE2L2,NFKB1,NFKBIB,NOS2,NT5E,OPRL1,P2RX7,PTGER1,RAG1,S100A4,SERPINA1,SOCS1,SPP1,STAT4,TICAM1,TLR2,TNF,TNFRSF10B,TNFRSF1B,TNFSF11,TP73,TRA…	67
Organismal Injury and Abnormalities, Reproductive System Disease	Endometriosis	4.14e-15			ACE,AHR,BCL6,BMP8B,C1S,CAPN6,CCL19,CCL2,CCL21,CCL22,CCL4,CCR1,CD180,CD44,CD48,CDC42EP3,CEBPB,CHRM3,CITED2,COL6A1,COL6A2,CXCL10,CXCL13,CXCL8,CXCL9,CXCR2,CXCR4,DBP,DCN,DUSP1,DUSP2,EPHA1,FN1,FOXO1,FPR2,G0S2,GPER1,GPX3,GUCY1A2,GUCY1B1,HGF,HIF1A,ICAM1,ID1,IL18R1,IL18RAP,IL1A,IL2RB,ISG20,ITGA1,ITGA6,ITGA7,ITGAM,JUNB,KIT,LIF,LRP5,MAP3K8,MARCKS,MGLL,MMP1,MMP7,MMP9,MT1E,MT1X,NFKB1,NR4A1,PDGFD,PDGFRA,PLCB4…	97
Cell-To-Cell Signaling and Interaction, Hematological System Development and Function	Aggregation of blood cells	4.2e-15		0.405	ADORA2A,ADRB2,ATP2A3,C1QTNF1,C3,CCL1,CCL22,CD40,CD44,CDH1,CEACAM1,CFH,CTSG,CXCL10,CXCL12,CXCL9,DMTN,EPHB1,GP1BA,GPX3,GUCY1A1,GUCY1B1,HIF1A,ICAM1,ICAM3,IL7,ITGA2B,ITGAV,LTA,LYN,MET,MMP1,MPO,NFKB2,NOS2,P2RX1,P2RY12,PDGFRA,PLCB1,PLEK,PRKCQ,PROC,PTGER2,PTGER4,PTGIR,PTGS2,PTX3,RAG1,RASGRP1,RASGRP2,REL,SEMA3A,SEPT5,SERPINE2,SGK1,SLC7A11,SPN,TIMP2,TLR2,TLR7,TNF,TNFRSF8,TNFRSF9,TNFSF11,TREML1,TSPAN32	66
Organismal Injury and Abnormalities, Respiratory Disease	Damage of lung	4.24e-15		0.643	ACE,ADM,ADORA2A,ADRA2B,AHR,C3,C5AR1,CCL2,CCL3L3,CCR1,CCR2,CCR5,CD14,CD180,CD44,CDC42EP3,CHRM3,CTSG,CXCL8,CXCR2,CYLD,CYP2E1,DDIT4,EDN1,FAS,FSTL1,GABRA1,GABRA4,GABRB2,GABRE,HIF1A,HMOX1,ICAM1,IFNAR1,IGFBP3,IL12B,IL21R,ITGAM,LTA,MAP2K3,MGLL,MMP12,MMP7,MMP8,NAMPT,NCF1,NFE2L2,NFKB1,NOS2,NT5E,PTAFR,PTGS2,PTX3,RUNX3,S100A8,SCNN1A,SGK1,SOCS3,SPHK1,TICAM1,TIMP2,TLR2,TNF	63
Cell Morphology, Cellular Assembly and Organization, Cellular Function and Maintenance	Formation of cellular protrusions	4.67e-15	Increased	3.214	ACAP1,ACE,ACHE,ACVR2A,ADAMTS4,ADGRF5,ADGRG6,ADORA2A,AHR,ARAP1,ARHGAP24,ARHGAP5,ARHGEF28,ATP8B1,BACE1,BCAR1,BICDL1,BMP6,BSN,BTG2,BTG3,C21orf2,C3,CAMK2A,CAMK2B,CAMK4,CAPG,CCL19,CCL2,CCL21,CCR2,CCR7,CD44,CD82,CDC42EP2,CDH1,CDK5R1,CELSR2,CELSR3,CNTN4,CNTNAP1,CTNNA2,CXCL10,CXCL12,CXCL8,CXCR2,CXCR4,DAB2IP,DBN1,DDR1,DNM3,DPYSL4,DZIP1L,EDN1,EDNRA,EFNA5,EFNB1,EHD1,ELAVL4,ENAH,EPB41L3,EPHB1,EPHB3,ESPN,FES,…	191
Cellular Growth and Proliferation	Colony formation	4.75e-15		0.383	ACHE,AHR,ALDH1A1,ANKRD1,BACH2,BCL6,BIN1,BIRC7,BMI1,C1orf61,CABLES1,CASZ1,CCL2,CCL24,CCL3,CCL3L3,CCL4,CCR5,CCR7,CCR9,CD44,CD82,CEACAM1,CLCA2,CSF3R,CXCL10,CXCL12,CXCL3,CXCL8,DCN,DLC1,DLX4,EDN1,EPAS1,EPB41L3,FAS,FGFR3,FGL1,FLT3,GPR68,HCAR2,HCK,HES1,HGF,HIF1A,HMOX1,ID1,IFNAR1,IGFBP3,IGFBP4,IGFBP7,IL1A,IL1B,IL24,IL32,IL7,ITGA1,JUNB,KIT,LIF,LMO3,LOXL4,LUM,LYL1,MET,MGLL,MIF4GD,MLLT6,MMP12,MMP9,MT1X,NFE2…	132
Cellular Movement, Hematological System Development and Function, Immune Cell Trafficking, Lymphoid Tissue Structure and Development	Homing of lymphocytes	5.31e-15		1.488	ADORA2A,CCL1,CCL13,CCL19,CCL2,CCL20,CCL21,CCL22,CCL24,CCL3,CCL4,CCL8,CCR1,CCR2,CCR3,CCR5,CCR7,CCR9,CD40,CD44,CHST2,CKLF,CXCL10,CXCL11,CXCL12,CXCL13,CXCL3,CXCL8,CXCL9,CXCR2,CXCR4,CYSLTR1,DEFB1,DPP4,ENPP2,FN1,FOXO1,FUT7,GCNT1,IL12B,ITGB7,KLRC4-KLRK1/KLRK1,MMP9,NFKB2,PTGDR,PTGDR2,S100A4,SOCS3,SPP1,TNFSF14,WNT5A	51
Lipid Metabolism, Molecular Transport, Small Molecule Biochemistry	Concentration of lipid	5.44e-15		-0.273	ABCA1,ABCA2,ABCB1,ABCB11,ABCC3,ABCD2,ABHD6,ACACB,ACSL1,ADA,ADGRF5,ADM,ADORA1,ADORA2A,ADORA3,ADRB2,AEBP1,AHR,ALDH1A1,ALOX15,ALOX5,ALOX5AP,AQP3,AQP7,AQP8,AQP9,ASGR2,ATP8B1,AVPR1B,BID,C3,CCL2,CD14,CD38,CDH5,CDS1,CEACAM1,CEBPB,CFH,CHRM3,CIDEB,CSPG4,CXCL12,CXCL14,CXCL8,CYP1B1,CYP26B1,CYP27A1,CYP27B1,CYP2E1,CYP3A5,CYSLTR1,DAB2IP,DHRS3,DUSP1,EDN1,EEF1A2,EFNA5,ENHO,ENPP2,EXTL1,FA2H,FABP6,FAS,FES,FGL1,FLT…	173
Cancer, Hematological Disease, Immunological Disease, Organismal Injury and Abnormalities	Mature B-cell neoplasm	6.17e-15			ABCB1,ACAD11,ACE,ADA,ADAMTS15,ADRA1D,ADRB2,AHR,AICDA,AKT1S1,ALDH1A1,ALOX5,ALPL,ANO5,ANTXR1,ANXA4,ARHGEF28,ATP10A,ATP6V0D2,BACH2,BCAN,BCL11A,BCL6,BCL9L,BIRC3,BMF,BMPER,BTG2,CA2,CARD11,CARNS1,CBFA2T3,CCL2,CCL21,CCL24,CCL3,CCL4,CCND2,CCR7,CD180,CD22,CD274,CD38,CD40,CD44,CD48,CD58,CD80,CDC42EP2,CDC42EP3,CDH1,CDHR5,CEBPD,CELSR2,CITED2,CLEC17A,CLEC4A,CNTN4,CNTNAP1,COL6A1,COL6A5,COL7A1,COL8A2,COMMD3-BMI…	236
Lipid Metabolism, Small Molecule Biochemistry	Synthesis of lipid	6.34e-15		1.36	ABCA1,ABCB1,ABHD6,ACACB,ACOX2,ACSL1,ADA,ADM,ADRB2,AHR,AKR1C1/AKR1C2,AKR1C3,ALDH1A1,ALDH1A2,ALOX15,ALOX5,ALOX5AP,ATP8B1,B3GALT4,BDKRB2,BMP4,BMP6,C1QTNF1,C3,C5AR1,CAMK2G,CASR,CCL2,CCR3,CD14,CD40,CD82,CD83,CDS1,CEACAM1,CEBPB,CH25H,CHRM3,CXCL1,CXCL10,CXCL12,CXCL3,CXCL8,CYP1B1,CYP27A1,CYP27B1,CYP2E1,CYP46A1,CYP7B1,DHRS9,DPP4,EDN1,EDN2,EDNRA,EDNRB,ENPP2,FAS,FDXR,FGFR3,FGR,FN1,FOXO1,FPR2,GHRL,GPAT3,GPER…	151
Gastrointestinal Disease, Organismal Injury and Abnormalities	Benign oral disorder	6.74e-15	Increased	2.2	ACVR2A,ADRA2B,AHR,ALAD,ANTXR1,BARX1,BMP4,C1S,C3,CCL19,CCL20,CCL21,CCL22,CCL3L3,CCL4,CCND2,CCR5,CCR7,CD40,CD44,CD6,CDH1,CELSR2,CHRM3,CSF3R,CXCL10,CXCL12,CXCL13,CXCL3,CXCL6,CXCL9,CXCR4,CYP3A5,DLX3,DLX4,EDN1,EDNRB,EFNA5,EFNB1,EPHB3,ESRP1,FAS,FCGR1B,FES,FGFR3,FN1,GABRA1,GABRA4,GABRB2,GABRE,GPR68,GRIN3B,HERC1,HGF,HILPDA,HOXA2,HP,IL12B,IL1A,IL7,ITGAV,ITGB8,KCNQ1,LHX2,LIF,LRRC15,LTA,MB,MLIP,MMP1,MMP16,M…	103
Lipid Metabolism, Small Molecule Biochemistry	Metabolism of eicosanoid	6.76e-15		1.999	ADA,AKR1C1/AKR1C2,AKR1C3,ALOX15,ALOX5,ALOX5AP,BMP6,C5AR1,CAMK2G,CASR,CCR3,CD14,CD40,CD83,CEBPB,CXCL1,CXCL3,CXCL8,CYP1B1,DBP,EDN1,EDN2,EDNRA,EDNRB,FAS,FGFR3,FGR,FN1,GHRL,HGF,HIF1A,HMOX1,IGFBP7,IL18RAP,IL1A,IL1B,IL32,ITGA3,KIT,LTC4S,LYN,MAP3K8,MAPK10,MGST3,NCAM1,NCF1,NFKB1,NFKBIA,NGF,NOS2,NOX5,NRG1,NTN1,OPRL1,P2RX7,PLA2G2D,PNOC,PTAFR,PTGER2,PTGS2,RELB,SEMA3A,SIGIRR,SOCS1,SPHK1,STAT5A,TLR2,TNF	68
Organismal Injury and Abnormalities, Tissue Morphology	Morphology of lesion	7.77e-15			ADAM12,ADORA2A,ADORA3,AKT1S1,ALOX15,ANTXR1,ARHGEF28,ARL4C,BID,C1QTNF1,C3,CAMK2A,CCL19,CCND2,CCR2,CD38,CD40,CD44,CDH1,CX3CR1,CXCL12,CXCL3,CXCR2,DDR1,ECSCR,FAS,FGFR3,FOXO1,GHRL,GP1BA,GPX3,HGF,HIF1A,HMOX1,ICAM1,ID1,IL1A,IL1B,ITGA1,ITGAM,JUNB,LIMS2,LMO1,LRP5,LSP1,LTA,MET,MMP1,MMP12,MMP7,MMP9,MPO,NAMPT,NFE2L2,NFKBIA,NGF,NGFR,NOS2,NR4A1,NT5E,OLIG2,OPRL1,OSMR,P2RX7,PLAU,PLK3,PNOC,PPIF,PROC,PTGDR,PTGER2,…	96
Cancer, Hematological Disease, Immunological Disease, Organismal Injury and Abnormalities	B cell cancer	7.83e-15		0.042	ACE,ADA,ADAMTS15,ADORA1,ADORA2A,ADORA3,AHR,AICDA,ALOX5,ANO5,ANTXR1,ANXA4,ARHGEF28,ATP10A,BACH2,BCL11A,BCL3,BCL6,BCL9L,BIRC3,BLNK,BMF,BTG2,CARD11,CARNS1,CBFA2T3,CCL2,CCL21,CCL24,CCL3,CCL4,CCND2,CCR7,CD180,CD22,CD274,CD38,CD40,CD44,CD48,CD58,CD80,CDC42EP3,CDH1,CDHR5,CEBPD,CELSR2,CITED2,CLEC17A,CNTN4,COL6A1,COL6A5,COL8A2,COMMD3-BMI1,CORO2A,CSF3R,CTNNA2,CXCL10,CXCL11,CXCL12,CXCL13,CXCL2,CXCL6,CXCL8,C…	205
Cell Morphology, Lymphoid Tissue Structure and Development	Morphology of lymphocytes	8.64e-15			ABCB1,AHR,BACH2,BCL11A,BCL3,BLNK,BMF,CARD11,CCR5,CCR9,CD22,CD274,CD40,CD80,CEBPB,COMMD3-BMI1,CXCL11,CYLD,CYTIP,DTX1,EBI3,FAS,FCMR,GRAP2,HIVEP2,ID1,ID2,ID3,IKZF1,IL2RB,IL7,IL7R,ITGB7,LTA,LY9,LYN,NFKB2,NFKBIZ,PIGR,PIK3AP1,PIM2,PLA2G2D,PRDM1,PRKCQ,PTCRA,PTPN22,PTPRJ,RAG1,RASGRP1,RELB,RUNX3,SEMA4D,SERPINB9,SOCS1,SOX4,TNF,TNFRSF4,TNFRSF9,TNFSF14,TOX	60
Cell-To-Cell Signaling and Interaction	Adhesion of lymphatic system cells	9.31e-15	Increased	4.057	ANXA2R,CCL19,CCL2,CCL20,CCL21,CCL22,CCL3,CCL4,CCR7,CCR9,CD44,CD48,CD58,CD80,CXCL11,CXCL12,CXCL9,CXCR4,DCN,DEPTOR,FAS,FN1,FUT7,HGF,ICAM1,ICOSLG/LOC102723996,IL1B,IL7,IL7R,LIF,MYADM,MYO1G,NTN1,PLAU,PROC,RAPGEF1,RASGRP1,RIPOR2,SPN,SPP1,SWAP70,TNF,VCAM1,ZAP70	44
Cardiovascular System Development and Function, Tissue Development	Development of endothelial tissue	1.01e-14		0.896	ADAMTS1,ADM,ADRA2B,ALDH1A2,ARHGAP22,ARHGAP24,BMP4,BMP6,BMPER,C3,CCL2,CCL24,CCR2,CCR3,CCR7,CD34,CD44,CDH5,CEACAM1,CXCL1,CXCL10,CXCL12,CXCL2,CXCL8,CXCR2,CXCR4,DLL4,EDN1,EDNRB,ENPP2,FGFR3,FN1,FOXO1,FPR2,GHRL,HGF,HHEX,HIF1A,HMOX1,HOXA13,ID1,IL1A,IL1B,ITGA1,KIT,LOXL2,LRG1,MAP2K3,MAP2K6,MEOX2,MET,MMP1,MMP9,NGF,NOTCH4,NOX5,NR2F2,NR4A1,NRARP,NRG1,NRP2,NTN1,PDGFC,PDGFRA,PIK3C2B,PLAU,PLXNA4,PROC,PROCR,PSEN…	95
Lymphoid Tissue Structure and Development, Organ Morphology, Tissue Morphology	Quantity of lymphoid organ	1.01e-14		1.249	ABCB1,AHR,BCL11A,BLNK,BMF,CCR7,CCR9,CD1D,CD34,CD44,CD80,CD83,CLEC4A,COMMD3-BMI1,CXCL13,CXCR4,CYLD,DLL4,DNASE2,EFNB1,FAS,FOXO1,GFI1,GRAP2,HIVEP2,ICOSLG/LOC102723996,ID1,ID2,IFNAR1,IKZF1,IL12B,IL1B,IL2RB,IL7,IL7R,KIT,LAMA3,LGALS2,LIF,LTA,LY9,LYN,MAP3K8,MYH11,NFKB1,NFKB2,NFKBIA,NOD2,NOS2,NOTCH3,NOTCH4,NPY,NR4A1,PRKCQ,PROC,PTCRA,RAG1,RARG,RASGRP1,RELB,RFTN1,RUNX3,SATB1,SIT1,SLC4A4,SNAI3,SOCS1,SPNS2,S…	77
Cell Morphology, Lymphoid Tissue Structure and Development	Morphology of lymphatic system cells	1.02e-14			ABCB1,AHR,BACH2,BCL11A,BCL3,BLNK,BMF,CARD11,CBFA2T3,CCND2,CCR5,CCR9,CD22,CD274,CD34,CD40,CD80,CEBPB,CEBPE,COMMD3-BMI1,CXCL11,CYLD,CYP1B1,CYTIP,DTX1,EBI3,FAS,FCMR,FES,GRAP2,HIVEP2,ID1,ID2,ID3,IKZF1,IL2RB,IL7,IL7R,ITGB7,LTA,LY9,LYN,NFE2,NFKB2,NFKBIZ,PIGR,PIK3AP1,PIM2,PLA2G2D,PRDM1,PRKCQ,PTCRA,PTPN22,PTPRJ,RAG1,RASGRP1,RELB,RUNX3,SEMA4D,SERPINB9,SLC4A4,SOCS1,SOCS3,SOX4,TNF,TNFRSF11A,TNFRSF4,TNFRSF9,…	70
Cancer, Organismal Injury and Abnormalities	Malignant neoplasm of retroperitoneum	1.04e-14		0.393	ABCA6,ABCB1,ABCB11,ABTB2,ACACB,ACAP1,ACOX2,ACSM5,ACVR2A,ADAM12,ADAM23,ADAMTS1,ADAMTS15,ADAMTS17,ADAMTSL4,ADGB,ADM,ADORA1,ADORA2A,ADORA3,ADRA2B,AFF3,AHNAK2,AHR,AICDA,ALPK2,ALPL,ANK1,ANKRD29,ANO3,ANO5,APOBEC3H,AQP7,AQP9,ARHGAP22,ARHGAP5,ARMC12,ATG16L1,ATP10A,ATP2B1,ATP2B4,B3GALT4,BCAN,BEAN1,BIN1,BMP6,BTG2,BTG3,C11orf87,C1S,C2orf40,C2orf71,C3orf52,C5AR1,CACNA1E,CACNA1G,CAMSAP3,CAPN11,CAPN6,CASC10,CA…	480
Cell Signaling, Small Molecule Biochemistry	Synthesis of nitric oxide	1.1e-14	Increased	3.067	ADM,ADORA1,ADORA2A,ADRB2,ALOX5,ATP2B4,BCL6,BDKRB2,CD14,CD34,CD38,CD40,CEBPB,CPM,CTSG,CYP1B1,DMD,DUSP1,EDN1,EDNRB,FCER2,FN1,GCH1,GHRL,HCK,HIF1A,HMOX1,ICAM1,IGFBP3,IL12B,IL1A,IL1B,IL23A,IL24,IL32,ITGAM,JUNB,LIF,LPO,MB,MET,NCF1,NFKBIA,NGF,NOS1AP,NOS2,NPY,NTN1,P2RY2,PLAU,PTGER2,PTGS2,PTX3,RIPK2,SCT,SEMA3A,SNTA1,SOCS1,SOCS3,SOD2,SPP1,SRC,STAT4,STC2,TICAM1,TLR2,TNF,TNFAIP3,TNFRSF1B,TNFSF11,TRAF3,TXNRD1…	74
Cell Death and Survival	Apoptosis of mononuclear leukocytes	1.15e-14		-0.751	ADA,ADORA2A,ADORA3,AHR,BCL11A,BCL2A1,BCL3,BID,BLNK,BMF,BMP4,C3AR1,CCL19,CCL3,CCL4,CCR5,CD22,CD274,CD38,CD40,CD44,CD80,CXCL12,CXCR4,CYLD,DLL4,DTX1,EFNB1,FAS,FCMR,FGL2,FLT3,GFI1,GIMAP4,GPR132,GRAP2,HIF1A,ICAM1,ICOSLG/LOC102723996,ID3,IER3,IKBKE,IL1A,IL1B,IL7,IL7R,LGALS2,LYN,MAP2K3,MAP2K6,MET,NFE2L2,NFKB1,NFKB2,NFKBIA,NFKBIB,NGF,NOS2,NR4A1,NR4A3,PRKCQ,PTCRA,RAG1,REL,S100A8,SATB1,SERPINB9,SKIL,SOCS1,…	89
Cell-To-Cell Signaling and Interaction, Cellular Assembly and Organization	Cell-cell contact	1.2e-14		1.65	ABCA1,ACHE,ACTN1,ADAM12,ADGRL1,ADORA2A,ALOX15,AMIGO2,ANXA9,BACE1,BCAN,BSN,C3,CACNB4,CASR,CCL2,CCR5,CD22,CD274,CD34,CD44,CD6,CDH1,CDH3,CDH5,CDK5R1,CEACAM1,CEACAM16,CLDN1,CLDN3,CLSTN2,CNTN4,CNTNAP1,COL19A1,CSRP2,CTNNA3,CXCL12,CXCL8,CXCR4,DCSTAMP,DDR1,DEPTOR,DLG3,DMD,DNM3,DYSF,EDN1,EFNA5,EPHB1,EPHB3,ERP29,ESAM,FLRT1,FLRT2,FN1,FOXO1,GABBR2,GABRA1,GHRL,GJB2,GLDN,HGF,ICAM1,ID2,IL1B,ITGA3,ITGA6,ITGAM,JA…	140
Immunological Disease	Delayed hypersensitive reaction	1.59e-14	Increased	2.558	AHR,CCL2,CCR1,CCR5,CCR7,CD44,CD83,CEBPB,CHIT1,CLEC4D,CLEC4E,CXCL10,DCN,FUT7,GCNT1,GPR34,ICAM1,IDO2,IFNGR2,IL12B,IL1B,IL21R,KRT16,KRT17,LGALS2,MAPKAPK3,MMP9,NCF1,NFKBIA,NLRP12,NOS2,PLA2G2D,PTGDR2,PTGER1,PTGER4,PYCARD,RELB,SEMA4A,SOD2,SPP1,TNF,TNFRSF9,TRIP10	43
Cancer, Hematological Disease, Immunological Disease, Organismal Injury and Abnormalities	Leukemic tumor	1.62e-14		-0.126	ABCA1,ABCB1,ABCB11,ABCC3,ACAD11,ACE,ACHE,ADA,ADGB,ADORA1,ADORA2A,ADORA3,ADRA1D,ADRB2,AHNAK2,AICDA,ALDH1A1,ALOX15,ANKRD22,ANO5,ANTXR1,AQP7,ARHGAP31,ASRGL1,ATP6V0D2,ATP8B1,B3GNT3,BACH2,BCL3,BCL6,BCL9L,BIRC3,BLNK,BMPER,BTG2,C2orf71,C3,C3orf52,CACNA1E,CACNB4,CAMK2G,CARD11,CBFA2T3,CCL2,CCL3,CCL4,CCND2,CCR5,CCR7,CD14,CD180,CD22,CD274,CD34,CD38,CD40,CD44,CD48,CD58,CD80,CDC42EP2,CDC42EP3,CDCP1,CDH1,CEBPB…	302
Cellular Movement, Hematological System Development and Function, Immune Cell Trafficking	Trafficking of mononuclear leukocytes	1.69e-14		-1.03	AQP3,CCL2,CCL21,CCL22,CCL3,CCL3L3,CCL4,CCR2,CCR3,CCR5,CCR7,CCR9,CD44,CXCL10,CXCL13,CXCL3,ENPP2,FOXO1,SPN,SPNS2,TNFRSF1B,TNFRSF9	22
Cellular Function and Maintenance, Hematological System Development and Function	Function of T lymphocytes	1.76e-14		0.133	ABCB1,ADGRE1,ADRB2,BATF3,BCL3,BCL6,BIRC3,C3AR1,CCL1,CCR2,CCR5,CCR7,CCRL2,CD274,CD44,CD80,CEACAM1,CEBPB,CRTAM,CXCL10,CXCR2,DTX1,DUSP1,EBI3,GIMAP4,ICAM1,ICOSLG/LOC102723996,ID3,IDO2,IFNAR1,IFNGR2,IL10RA,IL12B,IL18R1,IL21R,IL23A,IL7,MAP2K3,MYO1G,NFKB1,NOD2,NOS2,PIM2,PLXNA1,PRKCQ,PTPN13,PTPN22,RASGRP1,REL,RELB,RIPK2,SEMA3A,SEMA4A,SERPINB9,SPN,SPNS2,STAT4,STAT5A,STX11,TICAM1,TLR2,TLR8,TNF,TNFRSF18,TNF…	69
Cell Death and Survival, Organismal Injury and Abnormalities	Cell death of epithelial cells	1.83e-14		-0.564	ABCC3,ACE,AHR,ALDH1A1,ALOX15,BCL2A1,BCL6,BID,BIK,BIRC3,BMF,BMP4,BMP6,CA3,CABLES1,CASR,CCR2,CD1D,CD40,CD44,CDH1,CEACAM1,CEBPB,CEBPD,CITED2,CXCL10,CXCL3,CXCL8,CYLD,CYP2E1,CYSLTR1,DCN,EDN1,EMP1,FAS,FGL2,FOXO1,H2AFB3 (includes others),HGF,HMOX1,ICAM1,ID1,ID2,IER3,IGFBP3,IL1B,IL24,ITGA3,ITGA6,ITGAV,LYN,MAP2K6,MAP3K8,MAPKAPK3,MET,MLKL,NAMPT,NCF1,NFE2L2,NFKB1,NFKBIA,NFKBIB,NGF,NGFR,NOS2,NR4A1,NRGN,NTN1,…	115
Cell-To-Cell Signaling and Interaction, Inflammatory Response	Immune response of phagocytes	1.85e-14	Increased	2.999	ABCA1,ADORA2A,ALOX15,BCAR1,BIN1,C3,C3AR1,CAPG,CCL19,CCL2,CCL21,CCL22,CCL3,CD14,CD38,CD44,CEBPB,CFH,CH25H,CLEC5A,CLEC6A,CXCL1,CXCL10,CXCL3,CXCL8,DEF6,FAS,FCAR,FGR,FN1,HCK,HGF,HMOX1,ICAM1,ICOSLG/LOC102723996,IFNAR1,IL10RA,IL1B,ITGAM,LUM,LYN,NOD2,NOS2,NTN1,P2RX7,PLAU,PROC,PTPRJ,PTX3,RELB,RGCC,SERPINB9,SIGLEC11,SPHK1,TICAM1,TLR2,TLR7,TNF,TNFRSF9,TREM2,VCAM1,WNT5A	62
Cellular Development, Cellular Growth and Proliferation, Nervous System Development and Function, Tissue Development	Proliferation of neuronal cells	1.85e-14		0.505	ADCY6,ADORA2A,APBB1,ARHGAP5,BCAN,BMP4,BMP6,BTG3,CABLES1,CAMK1,CAMK2A,CAMK2B,CAMK4,CCR5,CDK5R1,CHST2,CX3CR1,CXCL12,CXCL9,CXCR4,DAB2IP,DDR1,DLL4,EFNB1,ELAVL4,ENPP2,EPHB3,FAS,FBLN5,FEZ1,FGFR3,FKBP5,FN1,FRK,FRMD7,GFRA2,GRASP,HGF,HIF1A,ICAM5,ID1,ID3,IL1B,IRX6,ITGA1,ITGA3,ITGA6,KALRN,KIT,KLK1,LAMA3,LIF,LINGO1,LRRC4C,MAML3,MAP3K8,MARCKS,MESP2,MET,MMP9,MRAS,MT2A,MYO10,NCAM1,NEGR1,NES,NFIA,NFKB1,NFKBIA,NG…	124
Cell Death and Survival	Apoptosis of leukemia cell lines	1.87e-14		0.079	AHR,BCL2A1,BID,BIK,BIRC3,BIRC7,C5AR1,CAMK1,CAMK2G,CCNA1,CCR5,CD44,CDH1,CEACAM1,CEBPD,CTSG,CXCL12,CXCR4,DPP4,DUSP1,FAS,FCER2,FCMR,FGR,FKBP5,FLT3,FN1,GFI1,GIMAP4,HCK,HES1,HGF,HMOX1,IKZF1,IL7,ITGAM,KIT,LIF,LMO2,LYN,MET,NFKB1,NFKBIA,NFKBIB,NGF,NOTCH3,NOTCH4,PDGFC,PLA2G7,PRKCQ,PRKCZ,PYCARD,RUNX1T1,S100A8,SEPT4,SOCS1,SOCS3,SOD2,SPHK1,SPN,STAT5A,TLR2,TNC,TNF,TNFAIP3,TNFRSF10B,TNFRSF11A,TNFRSF18,TNFRSF25…	75
Cellular Movement, Immune Cell Trafficking, Lymphoid Tissue Structure and Development	Chemotaxis of lymphatic system cells	2.02e-14		1.796	ADORA2A,CCL1,CCL13,CCL19,CCL2,CCL20,CCL21,CCL22,CCL24,CCL3,CCL4,CCL8,CCR1,CCR2,CCR3,CCR5,CCR7,CCR9,CD40,CKLF,CXCL10,CXCL11,CXCL12,CXCL13,CXCL3,CXCL8,CXCL9,CXCR2,CXCR4,CYSLTR1,DEFB1,DPP4,FN1,IL12B,KLRC4-KLRK1/KLRK1,MMP9,NFKB2,PTGDR,PTGDR2,S100A4,SOCS3,SPP1,TNFSF14,VEGFC,WNT5A	45
Cellular Movement, Hematological System Development and Function, Immune Cell Trafficking, Inflammatory Response, Lymphoid Tissue Structure and Development	Chemotaxis of lymphocytes	2.06e-14		1.697	ADORA2A,CCL1,CCL13,CCL19,CCL2,CCL20,CCL21,CCL22,CCL24,CCL3,CCL4,CCL8,CCR1,CCR2,CCR3,CCR5,CCR7,CCR9,CD40,CKLF,CXCL10,CXCL11,CXCL12,CXCL13,CXCL3,CXCL8,CXCL9,CXCR2,CXCR4,CYSLTR1,DEFB1,DPP4,FN1,IL12B,KLRC4-KLRK1/KLRK1,MMP9,NFKB2,PTGDR,PTGDR2,S100A4,SOCS3,SPP1,TNFSF14,WNT5A	44
Neurological Disease, Skeletal and Muscular Disorders	Neuromuscular disease	2.2e-14		0.391	ABCB1,ACADM,ACHE,ADGRD1,ADORA1,ADORA2A,ADORA3,ADRA1D,ADRA2B,ADRB2,AEBP1,ALOX5,APBB1,ATP2B1,B3GALT4,B4GALT5,BBOX1,BCL6,C2orf40,C3,CA2,CA3,CAMK2A,CAMK2B,CAMK4,CAPN3,CASQ1,CCL2,CCL4,CD38,CD44,CD48,CD80,CDK5R1,CDS1,CHRM3,COLGALT2,CORO2B,CREB3L1,CRIM1,CSF3R,CSRP2,CTNNA3,CXCL1,CXCL12,CYP26B1,CYSLTR1,DBP,DDX60L,DRD5,EEF1A2,FAS,FCGR1B,FGFR3,FLRT2,FTH1,GABBR2,GABRA1,GABRA4,GABRB2,GABRE,GCH1,GHRL,GNG7,GPER…	181
Neurological Disease, Organismal Injury and Abnormalities, Psychological Disorders	Disorder of basal ganglia	2.21e-14		-1.616	ABCB1,ABCD2,ACADM,ACHE,ADGRD1,ADORA1,ADORA2A,ADORA3,ADRA1D,ADRA2B,ADRB2,AEBP1,APBB1,ATP2B1,B3GALT4,B4GALT5,BBOX1,BCL6,C2orf40,C3,CA2,CAMK2A,CAMK2B,CAMK4,CAPN3,CASQ1,CCL4,CD38,CD44,CD48,CDK5R1,CDS1,CELSR3,CHRM3,COLGALT2,CORO2B,CREB3L1,CRIM1,CSRP2,CTNNA3,CYP26B1,DBP,DDX60L,DRD5,EEF1A2,FAS,FLRT2,FTH1,GABRA1,GABRA4,GABRB2,GABRE,GCH1,GHRL,GNG7,GPER1,GRIK2,GRIN3B,GUCY1B1,HLA-DRA,HMOX1,HP,HTR1B,ICAM5,ID…	161
Cellular Development, Cellular Growth and Proliferation, Hematological System Development and Function, Hematopoiesis, Lymphoid Tissue Structure and Development, Tissue Development	Development of antigen presenting cells	2.29e-14	Increased	2.403	ABCA1,ACHE,ADAM12,ADORA1,BATF3,BCL11A,BCL3,BCL6,CAMK4,CBFA2T3,CCL2,CD40,CEBPE,CXCL3,DCSTAMP,ECSCR,EEF1A2,EMP1,FAS,FLT3,FN1,FOXO1,GFI1,ID2,ID3,IFNAR1,IKZF1,IL1A,IL2RB,LILRA2,LTA,LYN,MAFB,MAP3K8,NFE2L2,NFKB1,NFKB2,NFKBIA,NLRP12,P2RX7,PRDM1,RELB,RUNX3,SOCS1,STAT5A,TLR2,TMEM178A,TNF,TNFRSF11A,TNFSF11,TNFSF15,TREM2	52
Cardiovascular System Development and Function, Cell-To-Cell Signaling and Interaction	Binding of endothelial cells	2.54e-14		1.914	ALOX15,C3,CCL2,CCL3,CCL3L1,CCL4,CCR1,CCR2,CCR3,CD274,CD34,CD37,CD44,CTSG,CXCL1,CXCL11,CXCL12,CXCL2,CXCL8,CXCR2,CXCR4,DCN,DEPTOR,ELN,FAS,FBLN5,FN1,GP1BA,HGF,ICAM1,IGFBP7,IL1A,IL1B,ITGA1,ITGA3,ITGA6,ITGAM,ITGB7,KIT,LGALS2,MET,MYADM,NFKBIA,NPY,NR4A1,NT5E,P2RY2,PIGR,PROC,PROCR,SPP1,TNF,TNFRSF25,TNFRSF4,TNFSF11,VCAM1,WWTR1	57
Cellular Development, Hematological System Development and Function, Lymphoid Tissue Structure and Development	Maturation of antigen presenting cells	2.71e-14		1.394	ADM,CCL19,CCL21,CCR2,CD40,CD44,CD80,CD83,CDH1,CEBPE,FAS,HMOX1,ICAM1,IFNAR1,IL12B,IL1A,IL1B,IL23A,IL36G,ITGAM,LYN,MAP2K6,NFKB2,NGF,NGFR,PRDM1,RARRES3,RELB,RNASE1,RUNX3,SERPINA1,SRC,SWAP70,TGFBR1,TICAM1,TLR2,TLR7,TLR8,TNF,TNFRSF1B,TNFSF14,TREM2,VEGFC	43
Cancer, Organismal Injury and Abnormalities	Liquid tumor	3.42e-14		0.306	ABCA1,ABCB1,ABCB11,ABCC3,ACAD11,ACE,ACHE,ADA,ADAMTS17,ADGB,ADORA1,ADORA2A,ADORA3,ADRA1D,ADRB2,AHNAK2,AICDA,ALDH1A1,ALOX15,ANKRD22,ANO5,ANTXR1,AQP7,ARHGAP31,ASRGL1,ATP6V0D2,ATP8B1,B3GNT3,B4GALNT3,BACH2,BCL3,BCL6,BCL9L,BIRC3,BLNK,BMP6,BMPER,BTG2,C2orf71,C3,C3orf52,CACNA1E,CACNB4,CAMK2G,CARD11,CBFA2T3,CCL2,CCL3,CCL4,CCND2,CCR5,CCR7,CD14,CD180,CD22,CD274,CD34,CD38,CD40,CD44,CD48,CD58,CD80,CDC42EP2,CD…	319
Cell-To-Cell Signaling and Interaction, Cell-mediated Immune Response, Cellular Movement, Hematological System Development and Function, Immune Cell Trafficking	Adhesion of T lymphocytes	3.42e-14	Increased	3.319	CCL19,CCL20,CCL21,CCL22,CCL3,CCL4,CCR7,CCR9,CD44,CD48,CD58,CD80,CXCL11,CXCL12,CXCL9,CXCR4,DEPTOR,FAS,FN1,FUT7,HGF,ICAM1,IL1B,IL7,IL7R,MYADM,NTN1,PLAU,PROC,RAPGEF1,RASGRP1,RIPOR2,SPN,SPP1,TNF,VCAM1,ZAP70	37
Hematological System Development and Function, Immunological Disease, Lymphoid Tissue Structure and Development, Organ Morphology, Organismal Injury and Abnormalities, Tissue Morphology	Abnormal morphology of lymph node	3.49e-14			ALOX15,ATP2B4,BCL3,CCR7,CCR9,CD40,CD80,CEBPB,CEBPE,CLEC4A,CXCR2,CYLD,CYP27B1,FAS,FPR2,FUT7,GCNT1,HMOX1,ID2,IKZF1,IL2RB,IL7,LTA,LYN,NFKB1,NFKB2,NFKBIZ,NOD2,NOS2,PROC,PSEN2,PTGER1,PTGS2,PTPN22,RAG1,REL,RELB,SATB1,SPHK1,TNF,TNFRSF11A,TNFRSF1B,TNFSF11,TNFSF14,TOX,TRAF1,ZAP70,ZC3H12A	48
Cellular Development, Cellular Growth and Proliferation, Connective Tissue Development and Function, Skeletal and Muscular System Development and Function, Tissue Development	Formation of osteoclasts	3.53e-14	Increased	2.103	ADAM12,AHR,ALOX5,BCL6,CCL2,CCL3,CCL3L3,CD38,CD44,CXCL11,CXCL3,CXCL8,CYP1B1,DCSTAMP,F13A1,FOXO1,HIVEP2,ICAM1,IL1A,IL1B,IL7,IL7R,LIF,LTA,NFIA,NFKB1,NFKB2,NFKBIA,NLRP12,PRDM1,PSTPIP2,PTGS2,S100A8,SOCS3,SQSTM1,TMEM178A,TNF,TNFRSF11A,TNFRSF1B,TNFRSF9,TNFSF11,TREML1,ZNF521	43
Organismal Injury and Abnormalities	Discomfort	3.7e-14		1.392	ABCB1,ACHE,ADA,ADORA1,ADORA2A,ADORA3,ADRA1D,ADRA2B,ADRB2,ALOX5,C5AR1,CA2,CA3,CACNA1G,CACNB4,CCR2,CD14,CHRM3,CX3CR1,CXCL12,CXCL8,CYSLTR1,DRD5,FLT3,GABBR2,GABRA1,GABRA4,GABRB2,GABRE,GRIK1,GRIN3B,GRM4,GUCY1A1,GUCY1A2,GUCY1B1,HCAR2,HCAR3,HTR1B,HTR7,ICAM1,IL1B,ITGA2B,ITGAV,JUNB,KCNQ1,KIT,LPAR5,MET,MMP9,MPO,NGF,NRG1,NTRK1,OPRL1,P2RX7,P2RY12,PDE4B,PDE7B,PDE8A,PNOC,PTGS2,RET,SCN1B,SCN4A,SCN4B,SLC18A1,SLC…	80
Cell Morphology, Cellular Movement	Cell spreading	3.7e-14		0.964	ANTXR1,ARAP1,ARHGAP24,BCAR1,C3,CCR5,CD40,CD44,COL5A3,CSPG4,CXCL12,CXCL8,CXCR2,CYLD,DLC1,EDNRB,EFNB1,EHD1,FCAR,FES,FGR,FN1,GEM,GP1BA,GPR132,HCK,HGF,ICAM1,ITGA1,ITGA11,ITGA2B,ITGA3,ITGA6,ITGA7,ITGAM,ITGAV,KLRC4-KLRK1/KLRK1,LAMA3,LPXN,LYN,MARCKS,MET,MMP9,MYADM,MYO10,NGF,NRG1,P2RY12,PALLD,PEAK1,PLAU,PLXNC1,PODXL,PRKCQ,PRKD3,RAP2C,RAPGEF1,RHOB,SEMA3A,SPHK1,SPP1,SPRY2,SRC,SYNM,TGFB1I1,TNC,TNF,TNFSF11,T…	74
Cellular Movement	Extravasation	3.85e-14	Increased	2.043	ACE,ALOX5AP,ALPL,ARHGAP24,BMPER,CCL2,CCL3,CCL3L3,CCL4,CCR1,CCR2,CCR5,CD44,CXCL1,CXCL12,CXCL8,CXCL9,CXCR4,CYSLTR1,CYTIP,ENPP2,ESAM,FUT7,HIF1A,ICAM1,IL1B,ITGA1,ITGAM,LSP1,NGF,NTRK1,PLVAP,PTAFR,RAMP1,ST3GAL4,TLR2,TNF,TNFAIP6	38
Nervous System Development and Function, Neurological Disease	Abnormal morphology of nervous system	4.21e-14			ABCA2,ABCD2,ACHE,ACP2,ADAMTS4,ADGRG6,ADRB2,ALPL,APBB1,ARHGAP5,BACE1,BID,BMP4,C2orf71,C3,CAMK2A,CAMK4,CBLN3,CCND2,CCR2,CCR5,CD44,CD80,CDK5R1,CEBPB,CELSR2,CELSR3,CFH,CITED2,CNTN4,CNTNAP1,COL8A2,COMMD3-BMI1,CSPG4,CTNNA2,CX3CR1,CXCL12,CXCR2,CXCR4,DBN1,DLG3,DNM3,DUSP1,ECE1,EDNRA,EFNA5,EFNB1,EGLN3,ENHO,EPAS1,EPB41L1,EPB41L3,EPHB1,EPHB3,FA2H,FES,FGD4,FGFR3,FOXO6,GABRA1,GALR2,GFI1,GFRA2,GHRL,GJB2,GLDN,GP…	171
Cellular Movement	Cell movement of tumor cells	4.25e-14		1.158	BCAR1,CCL19,CCL2,CCL21,CCL3,CCR7,CD44,CD82,CEACAM1,CSF3R,CSPG4,CX3CR1,CXCL11,CXCL12,CXCL13,CXCL8,CXCR4,DDR1,DPP4,DUSP1,FN1,FRK,HGF,IL7,ITGA3,LSP1,LUM,LYN,MET,MGLL,MMP9,NFKBIA,NKX3-1,PDGFD,PEAK1,PLAU,PTGS2,RET,RHOB,RHOBTB2,SEMA4D,SLIT2,SNAI1,SOCS1,SOX7,SPHK1,SPP1,SPRY2,SRC,TGFBR1,TNC,TNF,VCAM1,WNT5A,ZBTB16	55
Cancer, Organismal Injury and Abnormalities, Tumor Morphology	Invasion of tumor	4.27e-14	Increased	3.554	B4GALT5,BCAN,BIRC7,CCL2,CCR9,CD14,CD274,CD44,CD82,CDH1,CEACAM1,COL7A1,CXCL12,CXCR4,DPP4,EDN1,EDN2,ENPP2,FAS,FN1,FRK,HGF,HIF1A,HMOX1,ICAM1,ID1,IL24,ITGA1,ITGA6,LOXL2,LRRC15,MET,MMP1,MMP9,NFE2L2,NUAK2,PALLD,PDGFRA,PLAU,PTGS2,RASGRP1,RECK,REL,RHOB,RHOBTB2,S100A8,SEMA4D,SLIT2,SOCS1,SOX7,SPHK1,SPINT1,SPP1,SRC,TERT,TGFBR1,TIMP2,TRAF3,TWIST1,TWIST2,TYMP,VEGFC,WNT5A,ZBTB16	64
Organismal Development, Organismal Injury and Abnormalities	Abnormal morphology of head	4.44e-14			ABCD2,ACHE,ACVR2A,ADAMTS4,ADGRV1,ADORA2A,ADRA2B,ADRB2,AHR,ALDH1A1,ALPL,ANTXR1,APBB1,AQP3,ARHGAP5,BARX1,BFSP1,BID,BMP4,BMPER,C2orf71,C3,CAMK4,CBLN3,CCND2,CCR2,CCR7,CDH1,CDK5R1,CEBPB,CELSR2,CELSR3,CFH,CNGB3,COL8A1,COL8A2,COL9A1,COMMD3-BMI1,CSPG4,CTNNA2,CX3CR1,CXCL12,CXCR4,CYP1B1,CYP26B1,DBN1,DCN,DDR1,DHRS3,DKK2,DLG3,DMRT2,ECE1,EDN1,EDNRA,EDNRB,EFNA5,EFNB1,EGLN3,EHD1,ENHO,ENTPD2,EPB41L1,EPHB1,EPHB3,…	185
Cancer, Neurological Disease, Organismal Injury and Abnormalities	Astrocytoma	4.44e-14			ABCC3,ACTN1,ADCY9,ADGRD1,ADORA1,AGAP3,AKR1C1/AKR1C2,ALDH1A1,ALPK2,AQP7,ARHGAP5,ARL4C,BCAN,BCL11A,BDKRB2,BIN1,BMF,C5AR1,CACNG5,CAPN3,CCL2,CCL3,CCND2,CCR2,CCR5,CD14,CD180,CD274,CD44,CD48,CDC42EP3,CDH1,CLCN4,CLEC17A,COL22A1,COL5A3,COL6A5,CSPG4,CSRP2,CXCL1,CXCL12,CXCL9,CXCR4,DBNDD1,DDR1,DDX60L,DHDH,DMXL2,DNASE2,DST,ENPP2,EPHA1,EPHB1,EPPK1,FA2H,FAM151A,FCHSD2,FER1L6,FGD5,FGFR3,FLRT2,FLT3,FN1,FOXO1,FPR…	185
Digestive System Development and Function, Gastrointestinal Disease, Organ Morphology, Organismal Development, Organismal Injury and Abnormalities	Abnormal morphology of intestine	4.51e-14			ABCB1,ADA,AEBP1,AHR,ALPL,BCL3,C3,C3AR1,CCR7,CEACAM1,CISH,CXCR2,CYLD,EDNRB,EPHB3,FPR2,FUT7,GCNT1,GCSAM,GUCY1B1,HES1,HOXA5,ID2,IKZF1,IL7,IL7R,ITGA3,ITGA6,ITGB7,LTA,LYN,MAP3K8,MMP9,MUC5AC,NCF1,NFKB1,NFKB2,NOD2,NR5A2,NUAK2,PGLYRP2,PIGR,PKDCC,PLAGL2,PLAU,PTGS2,PYCARD,SLC4A4,SLC9A3R1,SPRY2,TCF7L2,TLR2,TNF,TNFRSF11A,TNFRSF1B,TNFSF11,TNFSF14,TOX,TP73,USH1C,VIPR1,WNT5A	62
Cardiovascular System Development and Function, Cellular Development, Cellular Function and Maintenance, Cellular Growth and Proliferation, Organismal Development, Tissue Development	Endothelial cell development	4.56e-14		0.668	ADAMTS1,ADM,ADRA2B,ALDH1A2,ARHGAP22,ARHGAP24,BMP4,BMP6,BMPER,C3,CCL2,CCL24,CCR2,CCR3,CCR7,CD34,CD44,CDH5,CEACAM1,CXCL1,CXCL10,CXCL12,CXCL2,CXCL8,CXCR2,DLL4,EDN1,EDNRB,ENPP2,FGFR3,FN1,FOXO1,FPR2,GHRL,HGF,HHEX,HIF1A,HMOX1,HOXA13,ID1,IL1A,IL1B,ITGA1,KIT,LOXL2,LRG1,MAP2K3,MAP2K6,MEOX2,MET,MMP1,MMP9,NGF,NOTCH4,NOX5,NR2F2,NR4A1,NRARP,NRG1,NRP2,NTN1,PDGFC,PDGFRA,PIK3C2B,PLAU,PLXNA4,PROC,PROCR,PSEN2,PTGI…	92
Cancer, Organismal Injury and Abnormalities, Reproductive System Disease	Prostatic adenocarcinoma	4.63e-14			ABCA1,ABCB1,ABCB9,ACACB,ACADM,ACOX2,ACVR2A,ACY3,ADAMTS15,ADAMTS4,ADCY6,ADCY9,ADD3,ADGB,ADRA1D,ADRA2B,ADRB2,ADSSL1,AEBP1,ALDH1A2,ALDOB,ALOX15,ALOX5AP,ALPK2,AMPD3,ANK1,ANKRD1,ANKRD35,ANXA9,APBB1,AQP7,ARFGAP3,ARHGAP18,ARHGAP22,ARHGAP31,ARHGAP5,ARHGEF37,ARMC12,ATG16L1,ATP2B4,ATP8B1,AVPR1B,B4GALNT3,BACE1,BCAN,BCL11A,BCL9L,BEND7,BIN1,BSN,C1orf116,C1orf162,C1S,C2orf71,C3,CA2,CA3,CACHD1,CACNA1E,CACNA1G,C…	473
Cancer, Organismal Injury and Abnormalities	Primary neoplasm	4.77e-14		0	ADCY4,ALAD,ALPL,AOC1,AQP8,B3GNT3,BCAR1,BCL6,BMI1,C1orf61,CASZ1,CCL19,CCL21,CD22,CD274,CD40,CD44,CDK5R1,CEACAM6,CLDN3,CLEC3B,COL6A2,CSF3R,CXCL14,CXCL8,CXCR4,DDR1,EBI3,EDNRB,EPAS1,FAM151A,FCER2,FGFR3,FLT3,FN1,FNDC1,FOXO1,FRK,GABRA1,GABRB2,GPR157,HGF,HIF1A,HOPX,ID2,IFNAR1,IGFBP3,IL3RA,KANK2,KIT,LGALS12,LINGO1,LYN,MAPK11,MET,MGLL,MMP7,MSC,MTHFD2,MYH11,NCAM1,NES,NFKB1,NOTCH3,NPFFR2,NT5E,NTRK1,NUAK2,OS…	111
Neurological Disease	Movement Disorders	4.99e-14		-0.68	ABCA1,ABCA2,ABCB1,ABCD2,ABHD6,ACADM,ACHE,ADAM23,ADD3,ADGRD1,ADORA1,ADORA2A,ADORA3,ADRA1D,ADRA2B,ADRB2,AEBP1,ANO3,APBB1,ATP2B1,ATP2B3,B3GALT4,B4GALT5,BACE1,BBOX1,BCL6,BEAN1,BID,C2orf40,C3,CA2,CA3,CACNA1G,CACNB4,CAMK2A,CAMK2B,CAMK4,CAPN3,CASQ1,CBLN3,CCL4,CD38,CD44,CD48,CDK5R1,CDS1,CHRM3,CNTNAP1,COLGALT2,COMMD3-BMI1,CORO2B,CREB3L1,CRIM1,CSRP2,CTNNA3,CYP26B1,DBP,DDX60L,DRD5,EEF1A2,EPB41L3,FAS,FCGR1B,…	215
Cellular Development, Cellular Growth and Proliferation, Hematological System Development and Function, Lymphoid Tissue Structure and Development	Expansion of T lymphocytes	5e-14	Increased	2.623	ADORA2A,AHR,BMI1,C3,C5AR1,CCR7,CD274,CD40,CD80,CISH,CXCL12,DEF6,DLL4,EOMES,FAS,FLT3,GFI1,GRAP2,HIF1A,ICOSLG/LOC102723996,IFNAR1,IKZF1,IL1B,IL21R,IL23A,IL7,IL7R,LRRC32,LY9,NOTCH3,PIM2,PTPN22,REL,RELB,SERPINB9,SOCS1,SRC,STAT4,TGFBR1,TLR2,TNF,TNFRSF18,TNFRSF1B,TNFRSF4,TNFRSF9,TNFSF15,TOX,ZAP70,ZBTB16	49
Cellular Development	Maturation of blood cells	5.9e-14		1.652	ACHE,ADM,AHR,ALOX15,BLNK,CARD11,CCL19,CCL21,CCND2,CCR2,CD40,CD44,CD80,CD83,CDH1,CEBPE,CXCR4,DLL4,EOMES,FAS,GPR132,HIF1A,HLA-DRA,HMOX1,ICAM1,ICOSLG/LOC102723996,IFNAR1,IL12B,IL1A,IL1B,IL21R,IL23A,IL36G,IL7,IL7R,ITGAM,LYN,MAP2K6,NFE2,NFKB2,NGF,NGFR,PDGFRA,POU2F2,PRDM1,PTCRA,PTGS2,RARRES3,RASGRP1,RELB,RNASE1,RUNX3,SERPINA1,SRC,SWAP70,TAF4B,TGFBR1,TICAM1,TLR2,TLR7,TLR8,TNF,TNFRSF11A,TNFRSF1B,TNFSF11,…	70
Hematological System Development and Function, Lymphoid Tissue Structure and Development, Tissue Morphology	Quantity of regulatory T lymphocytes	6.04e-14		0.564	ADORA2A,AHR,BACH2,CAMK4,CARD11,CCL19,CCL21,CCL4,CCR5,CD1D,CD38,CD80,CHST2,CYLD,DLL4,EBI3,FLT3,HIF1A,ICOSLG/LOC102723996,ID1,IL12B,IL2RB,IL7,IL7R,ITGB8,LRRC32,LTA,NOS2,NOTCH3,P2RX7,PRKCQ,PTAFR,PTPN22,REL,STAT5A,TGFBR1,TLR2,TNF,TNFRSF11A,TNFRSF1B,TNFRSF25,TNFSF15	42
Cellular Movement	Cell movement of cancer cells	6.04e-14		1.042	BCAR1,CCL19,CCL2,CCL21,CCL3,CCR7,CD44,CD82,CEACAM1,CSF3R,CSPG4,CXCL11,CXCL12,CXCL13,CXCL8,CXCR4,DDR1,DPP4,DUSP1,FN1,FRK,HGF,IL7,ITGA3,LSP1,LUM,LYN,MET,MGLL,MMP9,NKX3-1,PEAK1,PLAU,RHOB,SEMA4D,SNAI1,SOCS1,SPHK1,SPP1,SPRY2,SRC,TGFBR1,TNC,TNF,VCAM1,WNT5A,ZBTB16	47
Cell Death and Survival	Apoptosis of lymphocytes	6.07e-14		-0.525	ADA,ADORA2A,AHR,BCL11A,BCL2A1,BCL3,BID,BLNK,BMF,BMP4,C3AR1,CCL19,CCL3,CCL4,CCR5,CD22,CD274,CD38,CD40,CD44,CD80,CXCL12,CXCR4,CYLD,DLL4,DTX1,EFNB1,FAS,FCMR,FGL2,GFI1,GIMAP4,GPR132,GRAP2,HIF1A,ICAM1,ICOSLG/LOC102723996,ID3,IER3,IKBKE,IL1A,IL1B,IL7,IL7R,LGALS2,LYN,MAP2K3,MAP2K6,MET,NFE2L2,NFKB1,NFKB2,NFKBIA,NFKBIB,NGF,NOS2,NR4A1,NR4A3,PRKCQ,PTCRA,RAG1,REL,SATB1,SERPINB9,SKIL,SOCS1,SOX4,SPHK1,SPN,SPP1…	85
Neurological Disease	Neurological signs	6.22e-14		0.475	ABCB1,ABCD2,ACADM,ACHE,ADGRD1,ADORA2A,ADRA1D,ADRA2B,ADRB2,AEBP1,ATP2B1,B3GALT4,B4GALT5,BBOX1,BCL6,C2orf40,C3,CA2,CAMK2A,CAMK2B,CAMK4,CASQ1,CCL4,CD38,CD44,CD48,CDK5R1,CDS1,CEBPB,CHRM3,CORO2B,CREB3L1,CRIM1,CSRP2,CYP26B1,DBP,DDX60L,DRD5,EEF1A2,FLRT2,GABRA1,GABRA4,GABRB2,GABRE,GFI1,GHRL,GNG7,GPER1,GRIK2,GRIN3B,GUCY1B1,HCAR2,HCAR3,HMOX1,HP,HTR1B,HTR7,ICAM5,ID3,IER3,IER5,ISOC1,ITGAM,JUNB,KCNIP1,KCNMA1,…	143
Cell-To-Cell Signaling and Interaction	Response of antigen presenting cells	6.64e-14	Increased	2.81	ABCA1,ALOX15,BATF3,BCAR1,BIN1,C3,C3AR1,CAPG,CCL19,CCL21,CCL22,CCL3,CD14,CD38,CD40,CD44,CEBPB,CH25H,CLEC6A,CXCL12,DEF6,FAS,FCAMR,FGR,FN1,HCK,HGF,HMOX1,ICOSLG/LOC102723996,IFNAR1,IL10RA,IL1B,IL23A,ITGAM,LUM,LYN,MAP3K8,NOD2,NOS2,NTN1,P2RX7,PROC,PTPRJ,PTX3,RARRES3,RGCC,SEMA4A,SERPINB9,SIGLEC11,SOCS1,SOCS3,SPHK1,SWAP70,TICAM1,TLR2,TLR7,TNF,TNFRSF11A,TREM2,WNT5A	60
Cellular Movement, Hematological System Development and Function, Immune Cell Trafficking	Cell movement of PBMCs	6.99e-14		1.664	CCL19,CCL2,CCL20,CCL21,CCL3,CCL4,CCL8,CCR1,CCR2,CCR5,CCR7,CCR9,CTSG,CXCL10,CXCL12,CXCL13,CXCL8,CXCL9,CXCR4,DPP4,EFNB1,FOXO1,FPR2,ICAM1,ITGAM,PRKCZ,RIPOR2,SRC,TLR2,TNF	30

## Sheet: Toxi
Categories	Diseases or Functions Annotation	p-Value	Predicted Activation State	Activation z-score	Molecules	# Molecules
Liver Hyperplasia/Hyperproliferation	Liver tumor	2.63e-19		1.786	ABCA1,ABCA2,ABCA6,ABCB1,ABCB11,ABCB9,ABCC3,ABCD2,ABLIM2,ABTB2,ACACB,ACAD11,ACADM,ACAP1,ACE,ACHE,ACOX2,ACSL1,ACSM5,ACTN1,ACVR2A,ACY3,ADA,ADAM12,ADAM23,ADAMDEC1,ADAMTS1,ADAMTS15,ADAMTS17,ADAMTS4,ADAMTSL4,ADCY4,ADCY6,ADCY9,ADD3,ADGB,ADORA1,ADORA3,ADRA2B,ADSSL1,AEBP1,AFF3,AGAP3,AGO2,AHDC1,AHNAK2,AHR,AICDA,AKR1C1/AKR1C2,AKR1C3,ALAD,ALDH1A1,ALDOB,ALOX5,ALPK2,ALPL,AMIGO2,AMPD2,AMPD3,ANK1,ANKRD22,ANKRD33…	1084
Liver Damage	Damage of liver	4.49e-18		0.319	ABCB11,ADM,ADORA2A,ADORA3,ATP8B1,C3,C3AR1,CCL2,CCL21,CCL4,CCR2,CCR5,CCR7,CD14,CD274,CD40,CD44,CFH,CHRM3,CXCL1,CXCL10,CXCL8,CXCR2,CYP2E1,DRD5,DUSP1,EBI3,EDN1,FAS,FGR,GABRA1,GABRA4,GABRB2,GABRE,HCK,HGF,HLA-DRA,HMOX1,IFNAR1,IL1A,IL1B,IL23A,IL2RB,IL3RA,LIF,LTA,MAP2K3,MAP2K6,MAP3K8,MAPKAPK3,MET,MMP9,NCF1,NFE2L2,NFKB1,NFKBIB,NOS2,NT5E,OPRL1,P2RX7,PLAU,PRKCZ,PTGER1,PTGS2,PYCARD,RAG1,S100A4,SERPINA1,SGK1…	81
Liver Inflammation/Hepatitis	Inflammation of liver	1.72e-17		-0.303	ABCB11,ABHD6,ADORA1,ADORA2A,ADORA3,BCL6,BID,BIRC3,C3,CCL2,CCL20,CCL21,CCL22,CCL3,CCL3L3,CCL4,CCL8,CCR2,CCR5,CCR7,CD14,CD274,CD44,CD48,CDH1,CSF3R,CXCL1,CXCL10,CXCL11,CXCL2,CXCL3,CXCL6,CXCL8,CXCL9,CYP2E1,CYP3A5,DDX60L,DRD5,DTX1,FAS,FCGR1B,GABBR2,GABRA1,GABRA4,GABRB2,GABRE,GHRL,HGF,HMOX1,HP,IFNAR1,IL12B,IL23A,IL2RB,IL3RA,ITGAM,LTA,LYN,MAPKAPK3,MMP9,NFE2L2,NFKB1,NFKBIB,NOD2,NOS2,NR2C1,OPRL1,PDE4B,PDE…	92
Liver Cirrhosis	Cirrhosis	4.07e-15			ABCB11,ABCC3,ADA,ADAMTS1,ADRA1D,ADRA2B,ADRB2,ALPL,C1orf61,C5AR1,CCL2,CCL8,CCR1,CCR5,CCR7,CD180,CD38,CD48,CD80,CDC42EP3,CHRM3,CSF3R,CXCL8,CXCR4,CYP3A5,CYP7B1,DDX60L,DNASE2,DPEP1,EDNRB,FGFR3,FLT3,FN1,GABRA1,GABRA4,GABRB2,GABRE,GPER1,GRIN3B,GUCY1A1,GUCY1A2,GUCY1B1,HGF,HLA-DRA,ICAM3,IFNAR1,IFNGR2,IL1A,IL23A,IL7R,ITGA6,MGLL,MMP9,MNDA,NFE2L2,NOS2,NOTCH4,NR1H3,NR4A1,NT5E,PDE4B,PDE7B,PDE8A,PTAFR,RET,RUNX…	72
Liver Damage	Hepatic injury	4.13e-15		0.374	ABCB11,ADM,ADORA2A,ADORA3,ATP8B1,CCL2,CCL21,CCL4,CCR2,CCR5,CCR7,CD14,CD274,CD40,CFH,CHRM3,CXCL1,CXCL10,CXCL8,CXCR2,CYP2E1,DRD5,EBI3,EDN1,FAS,GABRA1,GABRA4,GABRB2,GABRE,HGF,HLA-DRA,HMOX1,IFNAR1,IL1A,IL23A,IL2RB,IL3RA,LIF,LTA,MAP2K3,MAP3K8,MAPKAPK3,MET,MMP9,NCF1,NFE2L2,NFKB1,NFKBIB,NOS2,NT5E,OPRL1,P2RX7,PTGER1,RAG1,S100A4,SERPINA1,SOCS1,SPP1,STAT4,TICAM1,TLR2,TNF,TNFRSF10B,TNFRSF1B,TNFSF11,TP73,TRA…	67
Liver Hyperplasia/Hyperproliferation	Liver cancer	1.11e-12		1.925	ABCA1,ABCA2,ABCB11,ABCC3,ABCD2,ABLIM2,ACACB,ACE,ACOX2,ACSL1,ACTN1,ACVR2A,ADA,ADAM12,ADAM23,ADAMDEC1,ADAMTS1,ADAMTS17,ADAMTS4,ADAMTSL4,ADCY4,ADGB,ADRA2B,AEBP1,AFF3,AGO2,AHDC1,AHNAK2,AHR,AICDA,AKR1C1/AKR1C2,ALAD,ALDH1A1,ALDOB,ALOX5,ALPK2,ALPL,AMIGO2,AMPD3,ANK1,ANKRD35,ANKRD44,ANKUB1,ANO5,ANXA9,APOBEC3H,AQP7,ARAP1,ARHGAP22,ARHGAP24,ARHGAP5,ARHGEF28,ARMC3,ASRGL1,ATF5,ATG16L1,ATP10A,ATP10B,ATP6V1C2,AV…	655
Liver Hyperplasia/Hyperproliferation	Liver carcinoma	2.31e-12		1.146	ABCA1,ABCA2,ABCB11,ABCC3,ABCD2,ABLIM2,ACACB,ACE,ACOX2,ACSL1,ACTN1,ACVR2A,ADA,ADAM12,ADAM23,ADAMDEC1,ADAMTS1,ADAMTS17,ADAMTS4,ADAMTSL4,ADCY4,ADGB,AEBP1,AFF3,AGO2,AHDC1,AHNAK2,AHR,AICDA,AKR1C1/AKR1C2,ALAD,ALDOB,ALOX5,ALPK2,AMIGO2,AMPD3,ANK1,ANKRD35,ANKRD44,ANKUB1,ANO5,ANXA9,APOBEC3H,AQP7,ARAP1,ARHGAP22,ARHGAP24,ARHGAP5,ARHGEF28,ARMC3,ASRGL1,ATF5,ATG16L1,ATP10A,ATP10B,ATP6V1C2,AVPR1B,B3GALT4,B3GAT2,…	632
Cardiac Arteriopathy	Coronary artery disease	7.57e-12			ABCA1,ABCB1,ACE,ADA,ADM,ADORA1,ADORA2A,ADORA3,ADRA2B,ADRB2,AHR,ALOX5AP,ANKRD29,CA2,CA3,CACNA1E,CACNB4,CCL2,CD14,CDCP1,CDR2L,CNGB3,CORO2A,CTNNA3,DPP4,EDN1,GABRA1,GABRA4,GABRB2,GABRE,GUCY1A1,GUCY1A2,GUCY1B1,HCAR2,HCAR3,ICAM1,IL1B,ITGA2B,ITGAM,ITGAV,KALRN,MARC1,NOS2,NPFFR2,NPR2,P2RY12,PDE4B,PDE7B,PDE8A,PLA2G7,PLXNA2,PROC,PTGER1,PTGER2,PTGER4,PTGIR,PTGS2,RASL12,SCN1B,SCNN1A,SLC7A11,SNAPC4,SOX4,TERT,T…	72
Renal Damage	Damage of kidney	7.83e-12		0.544	ACE,ADM,ADORA1,ADORA2A,ADORA3,ADRA2B,ALOX5,BDKRB2,BID,BMP4,C3,C3AR1,C5AR1,CAMK2A,CAMK4,CCR1,CCR2,CD44,CFH,DUSP1,EDN1,FAS,FGR,FN1,FUT7,GPRC5B,HCK,HGF,HMOX1,ICAM1,IL12B,MAP2K3,NOD2,NOS2,NTN1,PDE4B,PDE7B,PDE8A,POU2F2,PROC,RGCC,RIPK2,SIGIRR,SLC7A11,SPP1,STAT4,TLR2,TNF	48
Liver Cirrhosis	Cirrhosis of liver	2.89e-11			ABCB11,ABCC3,ADRB2,ALPL,C1orf61,C5AR1,CCL2,CCL8,CCR7,CD180,CD38,CD48,CD80,CDC42EP3,CHRM3,CXCL8,CXCR4,CYP3A5,CYP7B1,DDX60L,DNASE2,FGFR3,FLT3,FN1,GPER1,GRIN3B,HGF,HLA-DRA,ICAM3,IFNAR1,IFNGR2,IL1A,IL23A,IL7R,ITGA6,MGLL,MMP9,MNDA,NFE2L2,NOS2,NOTCH4,NR1H3,NR4A1,NT5E,PTAFR,RET,RUNX3,SERPINA1,SPP1,TNF,TP73,WNT5A	52
Cardiac Infarction	Infarction of heart	6.73e-11		0.606	ACE,ADORA1,ADORA2A,ADORA3,ADRA1D,ADRA2B,ADRB2,C1QTNF1,C3,CA2,CA3,CCL3L3,CD14,CD38,CD44,CSF3R,CXCL12,CXCL8,CXCR4,EDN1,EEF1A2,F13A1,FCGR1B,FSTL1,GUCY1A1,GUCY1A2,GUCY1B1,HGF,HIF1A,HMOX1,ITGA2B,ITGAM,ITGAV,LGALS2,LIMS2,LTA,MB,MMP9,NGF,NGFR,NOS2,NPY,NT5E,P2RY12,PPIF,PTGER1,PTGER2,PTGER4,PTGS2,PTX3,SCNN1A,SLC18A1,TLR2,TNF,TNFRSF1B,TUBA4A,TUBA8,TUBB2A,TUBB3,TUBB4A	60
Cardiac Infarction	Myocardial infarction	7.47e-11		0.409	ACE,ADORA1,ADORA2A,ADORA3,ADRA1D,ADRA2B,ADRB2,C1QTNF1,C3,CA2,CA3,CCL3L3,CD14,CD44,CSF3R,CXCL12,CXCL8,CXCR4,EDN1,EEF1A2,F13A1,FCGR1B,FSTL1,GUCY1A1,GUCY1A2,GUCY1B1,HGF,HIF1A,HMOX1,ITGA2B,ITGAM,ITGAV,LGALS2,LIMS2,LTA,MB,MMP9,NGF,NGFR,NOS2,NPY,NT5E,P2RY12,PPIF,PTGER1,PTGER2,PTGER4,PTGS2,PTX3,SCNN1A,SLC18A1,TLR2,TNF,TNFRSF1B,TUBA4A,TUBA8,TUBB2A,TUBB3,TUBB4A	59
Hepatocellular Carcinoma, Liver Hyperplasia/Hyperproliferation	Hepatocellular carcinoma	1.39e-10		1.363	ABCB11,ACOX2,ACVR2A,ADA,ADAM12,ADAMTS1,AGO2,AICDA,AKR1C1/AKR1C2,ALOX5,AQP7,ARHGAP22,ASRGL1,B3GAT2,C1orf61,C3,CA2,CABYR,CACNA1G,CASR,CCL19,CCL20,CCL21,CD274,CD44,CD82,CDC42EP3,CDH1,CEACAM1,CHST2,CSF3R,CXCL10,CXCL12,CXCL14,CXCL2,CXCL8,DCN,DDX60L,DLC1,DNASE1L3,DNASE2,DPEP2,DRD5,DST,EDNRB,EFNA5,ENPP2,EPHB3,ETV3L,FAS,FBLN5,FBP1,FER1L6,FEZ1,FGFR3,FGL1,FLRT2,FLT3,FN1,FRK,GABRE,GCH1,GPER1,GPR55,HGF,HIF1A…	157
Renal Hydronephrosis	Hydronephrosis	3.37e-09		1.437	ADAMTS1,ADAMTS4,ADRA1D,AHR,BMP4,CCL19,CCL2,CCL21,CHRM3,CLEC6A,CXCL8,CXCL9,CXCR2,DCN,EPHA1,FSTL1,HGF,HOXA13,ID2,IMPA2,MMP7,MMP9,MYH11,NFIA,RARG,TGFBR1,XCR1	27
Renal Damage	Injury of kidney	3.91e-09		0.098	ADM,ADORA1,ADORA2A,ADORA3,ADRA2B,ALOX5,BMP4,C3,C3AR1,C5AR1,CAMK2A,CAMK4,CCR1,CCR2,CD44,CFH,FUT7,GPRC5B,HGF,HMOX1,ICAM1,MAP2K3,NOD2,NOS2,NTN1,PDE4B,PDE7B,PDE8A,PROC,RIPK2,SIGIRR,SLC7A11,SPP1,STAT4,TLR2	35
Renal Inflammation, Renal Nephritis	Nephritis	6.07e-09		-0.224	ABCA1,ACE,ADORA1,ADORA2A,BMF,BMI1,C3,C5AR1,CCL2,CCL22,CCL3L3,CCL4,CCR1,CCR7,CD1D,CD22,CD274,CD40,CD80,CEBPB,CFH,CHRM3,CX3CR1,CXCL8,DCN,DTX1,EPAS1,FAS,GP1BA,HGF,HIF1A,HMOX1,ICAM1,ICOSLG/LOC102723996,IFNAR1,IL21R,ITGA1,ITGAM,LIF,LTA,LYN,MAPKAPK3,MMP9,MPO,NFE2L2,NFKB1,NFKB2,NFKBIA,NOS2,PDE4B,PDE7B,PDE8A,PDLIM1,PIGR,PLEKHA1,PROC,PSEN2,PTGS2,RAG1,RELB,SH2D2A,SNAI1,SOCS1,SPP1,SPRY2,TLR2,TLR7,TNF,TNFAIP…	72
Liver Inflammation/Hepatitis	Alcoholic hepatitis	6.42e-09			ABCB11,ADORA1,ADORA2A,CCL2,CSF3R,CXCL1,CXCL10,CXCL2,CXCL6,CXCL8,FAS,PDE4B,PDE7B,PDE8A,SLC7A11,TNF	16
Liver Necrosis/Cell Death	Cell death of liver	1.38e-08		1.18	ADA,ADM,AHR,BID,BIRC3,BMF,C3,CCR2,CD14,CD274,CD40,CEBPB,CFH,CXCL10,CXCL3,CYP2E1,FAS,FGL2,HGF,HMOX1,IER3,ITGAV,LIF,MAP3K8,MET,MMP9,MTF1,NCF1,NFE2L2,NFKB1,NFKBIA,NFKBIB,NGF,NGFR,NOS2,NR2C1,PROC,PTGER1,PTGS2,REL,SELENOP,SIGIRR,SOCS1,SOCS3,SOD2,SPHK1,TLR7,TNF,TNFRSF1B,TNFSF14,TNIP1,UGCG,USP2,VASN,VEGFC	55
Liver Cirrhosis	Primary liver cirrhosis	1.81e-08			ABCB11,ABCC3,ALPL,C5AR1,CCL2,CCL8,CCR7,CD180,CD80,CXCR4,FGFR3,FLT3,FN1,HGF,HLA-DRA,IFNGR2,IL1A,IL7R,ITGA6,MNDA,NOS2,NOTCH4,NR1H3,NR4A1,PTAFR,SPP1,WNT5A	27
Cardiac Enlargement	Hypertrophy of heart	2.07e-08			ABCA1,ACE,ADA,ADCY6,ADM,ADORA1,ADORA2A,ADORA3,ADRA1D,ADRB2,AHR,ALOX15,ANKRD1,BMP4,CA2,CAMK4,CXCL12,DMD,DPF3,DUSP1,ECE1,EDN1,EDNRA,ELN,EPAS1,FN1,GPX3,GUCY1A1,HCK,HEY2,HGF,HIF1A,HMOX1,HOPX,IER3,IKBKE,IL1B,KCND2,KCNQ1,LIF,MAP2K3,MAP2K6,MB,MBNL2,MLIP,MMP1,MMP7,MMP9,MYBPC3,MYH14,MYZAP,NCF1,NFKB1,NFKBIA,NOS2,NPR2,NR4A3,NT5E,PDE9A,PDGFC,PLAU,PLCB1,PTGIR,PTGS2,RGS4,RRAD,SEMA3A,SOD2,TERT,TNF,TNFAIP3,TPM1	72
Liver Necrosis/Cell Death	Necrosis of liver	2.51e-08		1.078	ADA,ADM,AHR,BID,BIRC3,BMF,C3,CCR2,CD14,CD274,CD40,CEBPB,CFH,CXCL10,CXCL3,CYP2E1,FAS,FGL2,HGF,HMOX1,IER3,ITGAV,LIF,MAP3K8,MET,MMP9,MTF1,NCF1,NFE2L2,NFKB1,NFKBIA,NFKBIB,NGF,NGFR,NOS2,NR2C1,PROC,PTGER1,PTGS2,REL,SELENOP,SIGIRR,SOCS1,SOCS3,SOD2,SPHK1,TLR7,TNF,TNFRSF1B,TNFSF14,TNIP1,UGCG,USP2,VASN	54
Liver Cirrhosis	Primary biliary cirrhosis	6.14e-08			ABCB11,ABCC3,ALPL,C5AR1,CCL2,CCL8,CCR7,CD180,CD80,CXCR4,FGFR3,FLT3,HGF,HLA-DRA,IFNGR2,IL1A,IL7R,ITGA6,MNDA,NOS2,NOTCH4,NR1H3,NR4A1,PTAFR,SPP1,WNT5A	26
Liver Proliferation	Proliferation of liver cells	9.56e-08		1.432	AHR,BID,BMP4,C3,C3AR1,CASR,CEACAM1,CEBPB,CITED2,CXCL12,CXCL14,CXCL3,CXCR2,CXCR4,DLC1,EDN1,EDNRA,EDNRB,FAS,FGL1,HGF,IL1B,ITGA6,ITGAV,LTA,LY9,MAP2K6,MET,NCF1,NFE2L2,NFKB1,NFKBIA,NGFR,OSMR,PIM3,PTGS2,SLC39A14,SOCS1,SOCS3,SPP1,TIMP2,TNF,TNFRSF1B	43
Liver Necrosis/Cell Death	Cell death of liver cells	1.57e-07		1.072	ADM,AHR,BID,BIRC3,BMF,CCR2,CD274,CD40,CEBPB,CFH,CXCL10,CXCL3,CYP2E1,FAS,FGL2,HGF,HMOX1,IER3,ITGAV,MET,MMP9,NCF1,NFE2L2,NFKB1,NFKBIA,NFKBIB,NGF,NGFR,NOS2,PTGER1,PTGS2,REL,SELENOP,SOCS1,SOCS3,SOD2,SPHK1,TLR7,TNF,TNFRSF1B,TNFSF14,TNIP1,UGCG,USP2,VASN	45
Cardiac Inflammation	Carditis	2.42e-07		-0.914	BCL6,CCL2,CCL3L3,CCR2,CCR5,DPEP1,IL1B,IL23A,ITGAM,MMP9,MYBPC3,PRKCQ,RNASE3,SOCS1,STAT4,TICAM1,TUBA4A,TUBA8,TUBB2A,TUBB3,TUBB4A	21
Liver Steatosis	Hepatic steatosis	4.24e-07		1.139	ABCA1,ABCB11,ACADM,ACE,ACOX2,ACSL1,ADORA1,ADORA2A,AHR,ALOX5,BID,C3,CAVIN3,CCL2,CCR2,CCR5,CD14,CD40,CD44,CD48,CIDEB,CSPG4,CYP2E1,DDX60L,DPP4,DUSP1,EGLN3,ENHO,EPAS1,FGL1,FOXO1,G0S2,GHRL,HMOX1,ID1,IFNAR1,IL1B,MFSD2A,NR1H3,NR4A1,OSMR,PDE4B,PDE7B,PDE8A,PDGFC,PDK2,PLA2G15,PLA2G16,PRKAR2B,PTGER4,RGCC,RIPK2,S100A4,SERPINA1,SOD2,SORT1,SPP1,STARD10,SUCNR1,TICAM1,TLR2,TNF	62
Liver Necrosis/Cell Death	Apoptosis of liver	4.82e-07		1.361	ADM,AHR,BID,BIRC3,BMF,CCR2,CD274,CD40,CEBPB,CFH,CXCL10,FAS,HGF,ITGAV,MET,MMP9,NCF1,NFKB1,NFKBIA,NFKBIB,NGF,NGFR,NOS2,PTGER1,PTGS2,REL,SELENOP,SOCS1,SOCS3,SOD2,TNF,TNFRSF1B,TNFSF14,TNIP1,USP2,VASN,VEGFC	37
Renal Necrosis/Cell Death	Cell death of kidney cells	4.92e-07		-0.906	ADORA1,BCL2A1,BCL6,BID,BIK,BIRC3,CABLES1,CASR,CD44,CITED2,DCN,DUSP1,EDN1,EMP1,FAS,FOXO1,HGF,HIF1A,ICAM1,IER3,IGFBP3,IL1B,IL24,IL32,ITGAV,LGALS12,LRP5,LYN,MAFB,MAP1LC3A,MAP2K6,MAP3K8,MLKL,NAMPT,NFE2L2,NFKB1,NFKBIA,NOS2,NRGN,NTN1,NTRK1,P2RX7,PEA15,PLCB1,PRMT1,PROC,PSEN2,PTGER1,PTGS2,PYCARD,RAG1,RGS4,SOD2,SPHK1,SPP1,STK26,STRA6,TERT,TGFB1I1,TICAM1,TLR2,TMEFF2,TNF,TNFRSF10B,TNFRSF1B,TNFRSF25,TNFSF11,…	69
Liver Necrosis/Cell Death	Necrosis of liver parenchyma	6.28e-07		1.428	AHR,BID,BIRC3,BMF,CCR2,CD40,CXCL10,CXCL3,CYP2E1,FAS,FGL2,HGF,HMOX1,MET,NCF1,NFE2L2,NFKB1,NFKBIA,NFKBIB,NGFR,NOS2,NR2C1,PTGER1,PTGS2,REL,SELENOP,SOCS1,SOCS3,SOD2,SPHK1,TNF,TNFRSF1B,TNFSF14,TNIP1,UGCG,USP2,VASN	37
Liver Necrosis/Cell Death	Apoptosis of liver cells	8.04e-07		1.236	ADM,AHR,BID,BIRC3,BMF,CCR2,CD274,CD40,CEBPB,CFH,CXCL10,FAS,HGF,ITGAV,MET,MMP9,NCF1,NFKB1,NFKBIA,NFKBIB,NGF,NGFR,NOS2,PTGER1,PTGS2,REL,SELENOP,SOCS1,SOCS3,SOD2,TNF,TNFRSF1B,TNFSF14,TNIP1,USP2,VASN	36
Pulmonary Hypertension	Pulmonary Hypertension	1.07e-06		-0.659	ADA,ADORA2A,ADRA2B,ADRB2,CA2,CA3,CXCR4,DDR1,EDN1,EDNRA,EDNRB,EPAS1,GABRA1,GABRA4,GABRB2,GABRE,IL12B,KIT,NOS2,NPR2,P2RY12,PDE4B,PDE7B,PDE8A,PDGFRA,PTGER1,PTGIR,RET,SCN1B,SMAD1,TNF,TNFAIP6	32
Cardiac Infarction	Acute myocardial infarction	1.25e-06			ACE,ADORA1,ADORA2A,ADORA3,ADRB2,C3,CSF3R,CXCL12,EDN1,F13A1,FCGR1B,HGF,ITGA2B,ITGAV,MB,P2RY12,PTGER1,PTGER2,PTGER4,PTGS2,PTX3,TLR2,TNF,TUBA4A,TUBA8,TUBB2A,TUBB3,TUBB4A	28
Liver Necrosis/Cell Death	Cell death of hepatocytes	1.35e-06		1.301	AHR,BID,BIRC3,BMF,CCR2,CD40,CXCL10,CXCL3,CYP2E1,FAS,FGL2,HGF,HMOX1,MET,NCF1,NFE2L2,NFKB1,NFKBIA,NFKBIB,NGFR,NOS2,PTGER1,PTGS2,REL,SELENOP,SOCS1,SOCS3,SOD2,SPHK1,TNF,TNFRSF1B,TNFSF14,TNIP1,UGCG,USP2,VASN	36
Liver Inflammation/Hepatitis	Viral hepatitis	1.96e-06			ADORA3,C3,CCL2,CCL20,CCL21,CCL3,CCL4,CCR5,CCR7,CD274,CDH1,CSF3R,CXCL10,CXCL11,CXCL8,CXCL9,CYP3A5,DRD5,FCGR1B,GABBR2,HGF,IFNAR1,IL23A,IL2RB,IL3RA,MAPKAPK3,MMP9,NOS2,OPRL1,S100A4,SPP1,TNF,TNFRSF10B,TP73	34
Kidney Failure	Failure of kidney	2.76e-06		-1.562	ACE,ACHE,ADA,ADM,ADORA1,ADORA2A,ADRA1D,ADRA2B,ADRB2,C3,CASR,CD1D,CD274,CD80,CXCL8,DCN,DRD5,DUSP1,EDN1,FCGR1B,GABRA1,GABRA4,GABRB2,GABRE,GUCY1A1,GUCY1A2,GUCY1B1,HGF,HMOX1,IFNAR1,IL2RB,ITGA1,ITGAM,MAS1,NPR2,P2RY12,PDE4B,PDE7B,PDE8A,PTGS2,SIGIRR,SLC7A11,SPP1,STC1,TLR2,TNF,TNFRSF1B,TWIST1	48
Cardiac Arrythmia	Arrhythmia	2.86e-06		0.12	ACE,ADORA1,ADORA2A,ADORA3,ADRA1D,ADRA2B,ADRB2,ANKRD1,CACNB4,CAMK4,CCL2,CDC42EP3,CHRM3,CTNNA3,DMD,GHRL,HEY2,KCNMA1,KCNMB1,KCNQ1,MMP1,MMP9,MPO,MYBPC3,NOS1AP,P2RX7,P2RY12,PROC,PTGFR,PTGS2,RGS4,RGS6,SCN1B,SCN4A,SCN4B,SNTA1,TBX3,TNF,TPM1,TUBA4A,TUBA8,TUBB2A,TUBB3,TUBB4A,VCAM1,VCL	46
Liver Fibrosis	Migration of hepatic stellate cells	4.42e-06		1.48	CCL2,CCL3,CCL4,CCR5,CCR7,CD44,EDN1,EEF1A2,NCF1,SPP1	10
Liver Proliferation	Proliferation of hepatocytes	4.76e-06		1.103	AHR,BID,BMP4,C3,CASR,CEACAM1,CEBPB,CITED2,CXCL12,CXCL14,CXCL3,CXCR2,CXCR4,DLC1,FAS,FGL1,HGF,IL1B,ITGA6,LTA,LY9,MAP2K6,MET,NFE2L2,NFKB1,NFKBIA,NGFR,OSMR,SLC39A14,SOCS1,SOCS3,TNF,TNFRSF1B	33
Renal Inflammation, Renal Nephritis	Glomerulonephritis	5.01e-06		0.022	ABCA1,ACE,ADORA1,ADORA2A,BMF,BMI1,C3,C5AR1,CCL2,CCL22,CCL3L3,CCL4,CCR1,CD1D,CD40,CD80,CEBPB,CFH,CHRM3,DTX1,FAS,GP1BA,HGF,HMOX1,ICAM1,IFNAR1,IL21R,LIF,LYN,MAPKAPK3,MMP9,MPO,NFE2L2,NFKBIA,NOS2,PDE4B,PDE7B,PDE8A,PDLIM1,PIGR,PLEKHA1,PROC,PSEN2,PTGS2,SH2D2A,SOCS1,SPP1,SPRY2,TLR7,TNF,TNFAIP3,TNFSF14,VCAM1	53
Kidney Failure	Acute renal failure	6.01e-06		-0.243	ACE,ADORA1,ADRA1D,ADRA2B,ADRB2,CD274,DRD5,EDN1,GABRA1,GABRA4,GABRB2,GABRE,HMOX1,ITGAM,NPR2,SIGIRR,SLC7A11,SPP1,TLR2,TNF	20
Cardiac Arrythmia	Supraventricular arrhythmia	7.9e-06		-0.152	ACE,ADORA1,ADORA2A,ADORA3,ADRA1D,ADRA2B,ADRB2,CACNB4,CCL2,CDC42EP3,CHRM3,KCNMA1,KCNMB1,KCNQ1,MMP1,MMP9,MPO,P2RY12,PTGS2,RGS4,SCN1B,SCN4A,SCN4B,SNTA1,TNF,TUBA4A,TUBA8,TUBB2A,TUBB3,TUBB4A,VCAM1	31
Renal Proliferation	Proliferation of glomerular cells	7.97e-06	Increased	2.304	CAMK4,CCL21,CCR7,CXCL10,CXCL9,DCN,DUSP1,EDN1,FPR2,IL1B,ITGA1,PLAU,SERPINB7,SRC,TLR2,TNF	16
Renal Inflammation, Renal Nephritis	Proliferative nephritis	8.38e-06			ABCA1,ACE,BMI1,C3,CD40,CFH,MAPKAPK3,NOS2,PDLIM1,PIGR,SPP1,SPRY2,TLR7,TNF	14
Cardiac Fibrosis	Fibrosis of heart	1.02e-05		-1.668	ACADM,ACE,ACSL1,ADORA1,ADORA3,ADRB2,AHR,BCL6,ECSCR,FN1,HEY2,HMOX1,HOPX,HTR1B,IKBKE,IL1B,LIMS2,MAPK11,MBNL2,MMP9,MPO,MYBPC3,NCF1,NFKB1,NOS2,PDE9A,PDGFC,PLAU,PROC,PTGIR,PTGS2,PTX3,SNAI1,SOD2,SPP1,TLR2,TNF,TNFAIP3	38
Cardiac Inflammation	Myocarditis	1.11e-05		-1.2	BCL6,CCL2,CCL3L3,CCR2,CCR5,IL1B,IL23A,MMP9,MYBPC3,PRKCQ,RNASE3,SOCS1,STAT4,TICAM1	14
Renal Proliferation	Proliferation of mesangial cells	1.45e-05	Increased	2.437	CAMK4,CCL21,CCR7,CXCL10,CXCL9,DCN,EDN1,FPR2,IL1B,ITGA1,PLAU,SERPINB7,TLR2,TNF	14
Cardiac Enlargement	Hypertrophy of cardiac muscle	1.75e-05			ADCY6,ADORA1,BMP4,CA2,DMD,DUSP1,ECE1,EDN1,EDNRA,FN1,HEY2,HGF,IER3,IL1B,KCND2,LIF,MAP2K3,MAP2K6,MLIP,MMP9,MYBPC3,NCF1,NFKB1,NFKBIA,NR4A3,PDE9A,PLAU,PLCB1,RGS4,RRAD,TERT,TNF,TNFAIP3	33
Renal Damage	Nephrotoxicity	1.98e-05			ADORA1,BMP4,BTG2,CCL3L3,CD80,CLDN1,CXCR4,CYP2E1,FN1,GJB2,IGFBP3,IL1B,JUNB,NGF,PECR,PRKCZ,SLC27A2,SLC34A2,SLC7A11,SPP1,ST6GALNAC3,TXNRD1	22
Renal Inflammation, Renal Nephritis	Crescentic glomerulonephritis	2.04e-05			ADORA2A,CCL22,CCL3L3,CCL4,ICAM1,MPO,SPP1,VCAM1	8
Renal Necrosis/Cell Death	Apoptosis of kidney cells	2.09e-05		0.947	ADORA1,BID,DCN,DUSP1,EDN1,HGF,HIF1A,IL1B,MAFB,MAP1LC3A,NFKBIA,NTN1,PROC,PTGER1,PTGS2,RAG1,SOD2,TLR2,TNF,TNFRSF1B,TNFSF11	21
Liver Fibrosis	Fibrosis of liver	2.13e-05		-1.921	ADORA2A,AHR,CCR1,CCR2,CCR5,CDH1,CEBPB,HGF,HMOX1,HP,IFNAR1,LHX2,MMP1,MMP8,MPO,NCF1,NFE2L2,NFKB1,NOS2,NT5E,PDGFC,PILRA,PLAU,PROC,RELB,SOCS1,SOCS3,SPP1,TIMP2,TNF	30
Renal Inflammation, Renal Nephritis	Focal glomerulonephritis	2.43e-05			ABCA1,ACE,BMI1,C3,CCL2,HGF,NOS2,PDLIM1,PIGR,SPRY2,TLR7,TNF	12
Heart Failure	Failure of heart	2.65e-05		1.098	ACE,ACHE,ADM,ADORA1,ADORA2A,ADRA1D,ADRA2B,ADRB2,BIRC3,CA2,CA3,CACNB4,CDS1,CSF3R,CXCL12,DPP4,DRD5,FOXO1,GABRA1,GABRA4,GABRB2,GABRE,GRIN3B,GUCY1A1,GUCY1A2,GUCY1B1,HEY2,IL1B,LIMS2,MB,MMP9,MYBPC3,MYZAP,NEBL,NFKB1,NOS2,NPR2,P2RY12,PDE4B,PDE7B,PDE8A,PDE9A,PLAU,PPIF,PTGER4,PTGIR,PTGS2,RRAD,RXFP1,SCNN1A,SLC18A1,SLC7A11,TNF	53
Liver Damage, Liver Inflammation/Hepatitis	Chronic hepatitis	3.1e-05			ADORA3,CCL2,CCL21,CCL4,CCR7,CD274,CXCL10,CXCL8,DRD5,GABRA1,GABRA4,GABRB2,GABRE,HGF,IFNAR1,IL23A,IL2RB,IL3RA,LTA,MAPKAPK3,MMP9,NOS2,OPRL1,RAG1,S100A4,SPP1,TNF,TNFRSF10B,TP73	29
Renal Necrosis/Cell Death	Apoptosis of kidney cell lines	3.23e-05		-0.817	BCL2A1,BCL6,BID,BIK,BIRC3,CABLES1,CASR,CD44,CITED2,FAS,FOXO1,HGF,IER3,IGFBP3,IL24,ITGAV,LGALS12,LRP5,LYN,MAP2K6,MAP3K8,NFE2L2,NFKBIA,NOS2,NRGN,P2RX7,PEA15,PRMT1,PSEN2,PYCARD,RGS4,SOD2,SPHK1,SPP1,STK26,STRA6,TERT,TGFB1I1,TICAM1,TMEFF2,TNF,TNFRSF10B,TNFRSF25,TP73,TRAF1	45
Liver Inflammation/Hepatitis	Infection by Hepatitis C virus	3.34e-05			ADORA3,CCL2,CCL20,CCL21,CCL3,CCL4,CCR5,CCR7,CDH1,CXCL10,CXCL11,CXCL8,CXCL9,CYP3A5,DRD5,GABBR2,IFNAR1,MAPKAPK3,NOS2,OPRL1,S100A4,SPP1,TNF	23
Renal Damage, Renal Tubule Injury	Proximal tubular toxicity	3.62e-05			ADORA1,BMP4,BTG2,CCL3L3,CLDN1,CXCR4,CYP2E1,FN1,GJB2,IGFBP3,IL1B,JUNB,NGF,PECR,PRKCZ,SLC27A2,SLC34A2,SPP1,ST6GALNAC3,TXNRD1	20
Liver Inflammation/Hepatitis	Acute hepatitis	4.12e-05			ADORA1,ADORA2A,CCR5,CD274,CD44,HGF,IFNAR1,MMP9,PDE4B,PDE7B,PDE8A	11
Cardiac Enlargement	Enlargement of heart ventricle	4.4e-05			ABCA1,ACE,ADA,ADORA1,ADORA2A,ADORA3,ADRA1D,ADRB2,CXCL12,DPF3,EDN1,EPAS1,GUCY1A1,HIF1A,IER3,KCND2,MB,MBNL2,MMP1,MYBPC3,NOS2,NT5E,P2RX7,PLAU,PLCB1,PTGIR,PTGS2,SEMA3A,TPM1	29
Liver Failure	Failure of liver	4.63e-05		-0.943	ABCB11,ADRA1D,ADRA2B,ADRB2,CCR5,CSF3R,CYP7B1,DUSP1,EDN1,FAS,HGF,HMOX1,IL23A,OPRL1,SLC7A11,TNF	16
Cardiac Arrythmia	Atrial flutter	5.41e-05			ACE,ADRA1D,ADRA2B,ADRB2,CACNB4,CHRM3,KCNMA1,KCNMB1,KCNQ1,SCN4A,TUBA4A,TUBA8,TUBB2A,TUBB3,TUBB4A	15
Renal Damage, Renal Tubule Injury	Damage of renal tubule	5.41e-05		1.066	ACE,BID,C3,CCR1,EDN1,FN1,FUT7,HGF,ICAM1,POU2F2,SIGIRR,TLR2,TNF	13
Renal Proliferation	Proliferation of kidney cells	5.54e-05		1.614	CAMK4,CCL21,CCR7,CDH1,CXCL10,CXCL9,DCN,DUSP1,EDN1,FPR2,HGF,IL1B,ITGA1,PLAU,SERPINB7,SRC,TLR2,TNF	18
Liver Necrosis/Cell Death	Apoptosis of hepatocytes	5.71e-05		1.635	AHR,BID,BIRC3,BMF,CCR2,CD40,CXCL10,FAS,HGF,MET,NCF1,NFKB1,NFKBIA,NFKBIB,NGFR,PTGER1,PTGS2,REL,SELENOP,SOCS1,SOCS3,SOD2,TNF,TNFRSF1B,TNFSF14,TNIP1,USP2,VASN	28
Cardiac Arrythmia	Cardiac fibrillation	6.6e-05		-0.152	ACE,ADRA1D,ADRA2B,ADRB2,CACNB4,CCL2,CDC42EP3,CHRM3,KCNMA1,KCNMB1,KCNQ1,MMP1,MMP9,MPO,P2RX7,P2RY12,PTGS2,RGS4,SCN1B,SCN4A,SCN4B,SNTA1,TNF,TUBA4A,TUBA8,TUBB2A,TUBB3,TUBB4A,VCAM1,VCL	30
Renal Inflammation, Renal Nephritis	Proliferative glomerulonephritis	7.37e-05			ABCA1,ACE,BMI1,C3,CFH,MAPKAPK3,NOS2,PDLIM1,PIGR,SPRY2,TLR7,TNF	12
Liver Damage	Hepatotoxicity	7.45e-05		0.748	ABCB1,ALDH1A1,ARHGAP24,FAS,NFE2L2,NOS2,RASGRP1,SERPINA1,SLC7A11,TNF,TNFRSF1B	11
Renal Damage	Reperfusion injury of kidney	7.45e-05		1.373	ADORA3,C3,C3AR1,C5AR1,CCR2,CD44,NOD2,NOS2,NTN1,RIPK2,TLR2	11
Cardiac Necrosis/Cell Death	Cell death of heart cells	8.2e-05		-0.785	ACSL1,ADCY6,ADM,ADRB2,ATG16L1,C1QTNF1,CASR,CTSG,DPP4,ECSCR,EDN1,FAS,FSTL1,GHRL,HGF,HIF1A,HMOX1,IL1B,LIF,MAP2K3,MAP2K6,MAPK11,MPO,MYBPC3,NAMPT,NOS2,NRG1,NTN1,PPIF,RNASE3,RRAD,SOCS3,SOD2,SPHK1,SPP1,STAR,TBX20,TERT,TIMP2,TNF,TNFAIP3	41
Cardiac Arrythmia	Atrial fibrillation	8.3e-05			ACE,ADRA1D,ADRA2B,ADRB2,CACNB4,CCL2,CDC42EP3,CHRM3,KCNMA1,KCNMB1,KCNQ1,MMP1,MMP9,MPO,P2RY12,PTGS2,RGS4,SCN1B,SCN4A,SCN4B,TNF,TUBA4A,TUBA8,TUBB2A,TUBB3,TUBB4A,VCAM1	27
Cardiac Inflammation	Experimental autoimmune myocarditis	8.49e-05		0	CCL2,CCL3L3,CCR2,CCR5,IL23A,MMP9,MYBPC3,PRKCQ	8
Kidney Failure	Chronic renal failure	8.57e-05		-1.108	ACE,ACHE,ADM,ADORA1,ADORA2A,C3,CASR,CD1D,CD80,CXCL8,DCN,DRD5,FCGR1B,GABRA1,GABRA4,GABRB2,GABRE,HGF,IFNAR1,IL2RB,MAS1,P2RY12,PDE4B,PDE7B,PDE8A,PTGS2,SLC7A11,STC1,TNF,TNFRSF1B,TWIST1	31
Cardiac Necrosis/Cell Death	Cell death of cardiomyocytes	8.97e-05		-0.952	ACSL1,ADCY6,ADM,ADRB2,ATG16L1,C1QTNF1,CASR,CTSG,DPP4,ECSCR,EDN1,FAS,FSTL1,GHRL,HGF,HIF1A,HMOX1,IL1B,LIF,MAP2K3,MAP2K6,MAPK11,MPO,MYBPC3,NAMPT,NOS2,NRG1,NTN1,PPIF,RNASE3,RRAD,SOCS3,SOD2,SPHK1,SPP1,TBX20,TERT,TIMP2,TNF,TNFAIP3	40
Pulmonary Hypertension	Pulmonary hypertensive arterial disease	0.00012			DDR1,EDN1,EDNRA,EDNRB,EPAS1,KIT,P2RY12,PDGFRA,PTGER1,PTGIR,RET,SCN1B,SMAD1,TNF,TNFAIP6	15
Cardiac Enlargement	Hypertrophy of heart cells	0.000123			ADCY6,ADORA1,ALOX15,BMP4,CA2,DMD,DUSP1,EDN1,EDNRA,EPAS1,FN1,GPX3,HCK,HGF,IER3,IL1B,KCND2,LIF,MAP2K3,MAP2K6,MMP9,MYBPC3,NCF1,NFKBIA,PLAU,PLCB1,RGS4,RRAD,TERT,TNFAIP3	30
Liver Necrosis/Cell Death	Apoptosis of hepatic stellate cells	0.000128		-0.113	CEBPB,FAS,HGF,ITGAV,MMP9,NGF,NGFR,TNF	8
Cardiac Stenosis	Stenosis of semilunar valve	0.000143			ELN,GABRA1,GABRA4,GABRB2,GABRE,HEY2,ICAM1,MMP1,MMP9,MYH11,SPP1,TIMP2,TNF,VCAM1	14
Cardiac Enlargement	Ventricular hypertrophy	0.000145			ABCA1,ACE,ADA,ADORA2A,ADORA3,ADRA1D,ADRB2,CXCL12,DPF3,EDN1,EPAS1,GUCY1A1,HIF1A,IER3,KCND2,MB,MBNL2,MMP1,MYBPC3,NOS2,NT5E,PLAU,PLCB1,PTGIR,PTGS2,SEMA3A,TPM1	27
Renal Inflammation, Renal Nephritis	Acute phase crescentic glomerulonephritis	0.000146			CCL22,CCL3L3,CCL4,ICAM1,VCAM1	5
Cardiac Necrosis/Cell Death	Apoptosis of cardiomyocytes	0.00015		-1.017	ACSL1,ADCY6,ADM,ADRB2,ATG16L1,C1QTNF1,CASR,CTSG,EDN1,FAS,FSTL1,GHRL,HGF,HIF1A,HMOX1,IL1B,LIF,MAP2K3,MAP2K6,MAPK11,MPO,NAMPT,NOS2,NRG1,NTN1,RRAD,SOCS3,SOD2,SPHK1,SPP1,TBX20,TERT,TIMP2,TNF,TNFAIP3	35
Cardiac Stenosis	Stenosis of aortic valve	0.000168			ELN,GABRA1,GABRA4,GABRB2,GABRE,HEY2,ICAM1,MMP1,MMP9,SPP1,TIMP2,TNF,VCAM1	13
Pulmonary Hypertension	Chronic thromboembolic pulmonary hypertension	0.000189			EDNRA,EDNRB,P2RY12,PTGIR	4
Renal Damage, Renal Tubule Injury	Injury of renal tubule	0.000193		0.378	C3,CCR1,FUT7,HGF,ICAM1,SIGIRR,TLR2	7
Renal Necrosis/Cell Death	Cell death of kidney cell lines	0.000194		-1.356	BCL2A1,BCL6,BID,BIK,BIRC3,CABLES1,CASR,CD44,CITED2,EMP1,FAS,FOXO1,HGF,IER3,IGFBP3,IL24,IL32,ITGAV,LGALS12,LRP5,LYN,MAP2K6,MAP3K8,MLKL,NAMPT,NFE2L2,NFKB1,NFKBIA,NOS2,NRGN,NTRK1,P2RX7,PEA15,PLCB1,PRMT1,PSEN2,PYCARD,RGS4,SOD2,SPHK1,SPP1,STK26,STRA6,TERT,TGFB1I1,TICAM1,TMEFF2,TNF,TNFRSF10B,TNFRSF1B,TNFRSF25,TP73,TRAF1	53
Cardiac Dilation	Dilated cardiomyopathy	0.000194		-0.109	ACE,ACSL1,ADGRD1,ADORA1,ADORA3,ADRA1D,ADRB2,AHR,ANKRD1,ATP2A3,CACNB4,CDC42EP3,CDK5R1,CTNNA3,DMD,EDN1,EGLN3,FHOD3,FN1,GPER1,HSPB7,HTR1B,ICAM3,IL23A,LIMS2,MGLL,MMP1,MMP8,MMP9,MYBPC3,MYH11,NEBL,PDE9A,PDGFC,PSEN2,SCN4B,SLC1A3,SLCO2B1,SNTA1,SOD2,TBX20,TIMP2,TPM1,VCL	44
Kidney Failure	End stage renal disease	0.00022		-1.108	ACE,ACHE,ADORA1,ADORA2A,C3,CASR,CD1D,CD80,CXCL8,DCN,FCGR1B,GABRA1,GABRA4,GABRB2,GABRE,HGF,IFNAR1,MAS1,PDE4B,PDE7B,PDE8A,PTGS2,SLC7A11,STC1,TNF,TNFRSF1B,TWIST1	27
Cardiac Enlargement	Hypertrophy of cardiomyocytes	0.000233			ADCY6,ADORA1,BMP4,CA2,DMD,DUSP1,EDN1,EDNRA,FN1,HGF,IER3,IL1B,KCND2,LIF,MAP2K3,MAP2K6,MMP9,MYBPC3,NCF1,NFKBIA,PLAU,PLCB1,RGS4,RRAD,TERT,TNFAIP3	26
Congenital Heart Anomaly	Congenital heart disease	0.000265		0.167	ACVR2A,ADRA1D,ADRA2B,ADRB2,ALDH1A2,C3,CITED2,CXCL12,CXCL8,CXCR4,DHRS3,DLC1,ECE1,EDN1,EDNRA,EDNRB,FCGR1B,FES,HEY2,HHEX,KCNQ1,KYNU,MAML3,MYH11,NOS1AP,NR2F2,P2RY12,PDGFRA,PRDM1,PSEN2,PTGS2,RARG,ROBO1,ROR2,SCN4B,SH3PXD2B,SKI,SLC2A10,SMAD1,SNTA1,SOX4,TBX20,TBX3,TEAD2,TFAP2A,TNF,TPM1	47
Glomerular Injury	Formation of glomerular crescent	0.000266		0.128	CCL22,CCR1,CD1D,HMOX1,IL12B,MMP12,PLAU,STC1	8
Liver Inflammation/Hepatitis	Severe hepatitis	0.000294			ADORA1,ADORA2A,CCR7,CSF3R,PDE4B,PDE7B,PDE8A	7
Pulmonary Hypertension	Primary pulmonary hypertension	0.000295			EDN1,EDNRA,EDNRB,EPAS1,P2RY12,PTGIR,SMAD1,TNF,TNFAIP6	9
Cardiac Stenosis	Calcific aortic valve stenosis	0.000308			MMP1,MMP9,SPP1,TIMP2,TNF	5
Renal Dysfunction	Dysfunction of kidney	0.000371		1.254	ACE,ALOX5,C3,NOS2,SRC,TLR2,TNF,TNFRSF1B	8
Renal Inflammation, Renal Nephritis	IgA nephropathy	0.000376			ABCA1,ACE,BMI1,C3,NOS2,PDLIM1,PIGR,SPRY2,TLR7,TNF	10
Cardiac Infarction	ST-elevation myocardial infarction	0.000445			ADRB2,ITGA2B,ITGAV,P2RY12,PTGER1,PTGER2,PTGER4,PTX3,TUBA4A,TUBA8,TUBB2A,TUBB3,TUBB4A	13
Increased Levels of AST	Increased Levels of AST	0.000508	Increased	2.21	AHR,CYP2E1,FAS,LTA,MAP3K8,PTGS2,STAT4,TNF	8
Liver Damage, Liver Inflammation/Hepatitis	Chronic viral hepatitis	0.000562			ADORA3,CCL2,CCL21,CCL4,CCR7,CD274,CXCL10,CXCL8,DRD5,IFNAR1,IL23A,IL2RB,IL3RA,MAPKAPK3,MMP9,OPRL1,S100A4,SPP1,TNF,TNFRSF10B,TP73	21
Cardiac Congestive Cardiac Failure, Heart Failure	Congestive heart failure	0.000615		0.555	ACE,ADM,ADRA1D,ADRA2B,ADRB2,BIRC3,CA2,CA3,DPP4,DRD5,GUCY1A1,GUCY1A2,GUCY1B1,HEY2,MB,NOS2,NPR2,PDE4B,PDE7B,PDE8A,PTGER4,RXFP1,SCNN1A,SLC7A11,TNF	25
Heart Failure	Acute heart failure	0.000664			ADRA1D,ADRB2,GUCY1A1,GUCY1A2,GUCY1B1,NPR2,PDE4B,PDE7B,PDE8A	9
Liver Hemorrhaging	Bleeding of liver	0.000664		-0.333	ADM,BID,CCR2,FAS,FES,LIF,PILRA,PROC,PTGS2	9
Liver Inflammation/Hepatitis	Infection by hepatitis B virus	0.000671			C3,CCL2,CD274,CSF3R,CXCL10,CXCL8,CYP3A5,FCGR1B,IFNAR1,IL23A,IL2RB,IL3RA,NOS2,TNF,TNFRSF10B,TP73	16
Renal Damage, Renal Tubule Injury	Damage of tubulointerstitium	0.00068			ACE,CCR1,EDN1,FN1,HGF,TNF	6
Cardiac Arrythmia, Tachycardia	Paroxysmal supraventricular tachycardia	0.000683			ADORA1,ADORA2A,ADORA3,ADRA1D,ADRA2B,ADRB2,CACNB4,SCN4A	8
Renal Necrosis/Cell Death	Cell death of renal glomerulus	0.00075		0.012	DUSP1,EDN1,IL1B,ITGA1,NFKBIA,PLAU,PROC,PTGER1,PTGS2,RAG1,SOD2,TNF,TNFSF11	13
Cardiac Dilation	Dilation of heart chamber	0.000754		0.632	ADRB2,MARCKSL1,MMP9,MPO,MYBPC3,NCF1,NOS2,NUPR1,SPP1,TNF	10
Increased Levels of Creatinine	Increased Levels of Creatinine	0.000783		0.525	ACE,ADCY6,ADM,ADORA3,BID,CCL22,CCR2,CD44,EDNRB,ICAM1,SLC34A2,STAT4	12
Glomerular Injury	Glomerulosclerosis	0.000911		-1.654	ABCA1,ADM,BDKRB2,C3,CCL2,CCR1,CD1D,CX3CR1,DCN,FRAT1,HGF,HMOX1,ITGA1,KLK1,LYN,MAS1,NOS2,PDLIM1,PTGER1,PTGS2,SKI,SKIL,SNAI1,SPP1,STC1,TNFRSF1B,TWIST1	27
Glomerular Injury, Renal Necrosis/Cell Death	Necrosis of renal glomerulus	0.000935		0.266	DUSP1,EDN1,IL1B,NFKBIA,PLAU,PROC,PTGER1,PTGS2,RAG1,SOD2,TNF,TNFSF11	12
Liver Hyperplasia/Hyperproliferation	Liver metastasis	0.00111	Increased	2.449	CCL2,CD44,CXCR4,DAB2IP,FGFR3,FLT3,HIF1A,KIT,PDGFRA,PDLIM1,PLAU,RET,SNAI1,SOD2	14
Renal Necrosis/Cell Death	Apoptosis of renal glomerulus	0.00111		0.266	DUSP1,EDN1,IL1B,ITGA1,NFKBIA,PROC,PTGER1,PTGS2,RAG1,SOD2,TNF,TNFSF11	12
Biliary Hyperplasia, Liver Cholestasis	Flow of bile	0.00116		-1.98	ABCB11,SCT,SLC9A3R1,TNF	4
Cardiac Enlargement	Right ventricular hypertrophy	0.00118			ABCA1,ADA,ADORA2A,CXCL12,EPAS1,GUCY1A1,PTGS2,SEMA3A	8
Congenital Heart Anomaly	Familial congenital heart disease	0.00118		-0.199	ACVR2A,ADRA1D,ADRA2B,CITED2,DHRS3,DLC1,ECE1,EDN1,EDNRA,HEY2,HHEX,KCNQ1,MYH11,NR2F2,RARG,ROR2,SCN4B,SH3PXD2B,SKI,SLC2A10,SNTA1,SOX4,TBX20,TEAD2,TFAP2A,TPM1	26
Liver Fibrosis	Activation of hepatic stellate cells	0.00131		1.232	CCR2,CXCL12,EDN1,FN1,HGF,IL1A,LHX2,MMP9,PDGFC,PLAU,TNF,WNT5A	12
Glomerular Injury, Renal Necrosis/Cell Death	Apoptosis of glomerular cells	0.00138		0.537	DUSP1,EDN1,IL1B,NFKBIA,PROC,PTGER1,PTGS2,RAG1,SOD2,TNF,TNFSF11	11
Increased Levels of Hematocrit	Increased Levels of Hematocrit	0.00145		1.213	ACE,ADD3,BDKRB2,DMTN,EPAS1,HMOX1,LHX2,NFE2L2,NR2C1,PTGS2,SLC11A2,SLC4A4,SOD2,SPP1,STAT5A,TNIP1,ZC3H12A	17
Increased Levels of LDH	Increased release of LDH	0.00146		1.761	EDN1,EDNRA,HMOX1,IL1A,IL1B,TNF	6
Liver Inflammation/Hepatitis	Severe alcoholic hepatitis	0.00146			ADORA1,ADORA2A,CSF3R,PDE4B,PDE7B,PDE8A	6
Liver Regeneration	Regeneration of liver	0.00148		1.021	AHR,C3,C3AR1,CEBPB,HGF,LIF,MET,MMP9,NFE2L2,PLAU,PTGS2,RSPO1,SAT1,SLC39A14,SOCS3,TNF	16
Glomerular Injury, Renal Fibrosis	Fibrosis of kidney	0.00156		-0.723	BDKRB2,C3,CCL2,CD1D,CX3CR1,DCN,HGF,KLK1,MAS1,PTGER1,PTGS2,SKI,SKIL,SNAI1,SPP1,STC1,TNFRSF1B,TWIST1	18
Glomerular Injury, Renal Necrosis/Cell Death	Apoptosis of mesangial cells	0.00159		-0.242	DUSP1,IL1B,NFKBIA,PTGS2,RAG1,SOD2,TNF	7
Increased Levels of LDH	Increased Levels of LDH	0.00167		1.279	CCR2,EDN1,EDNRA,HMOX1,IL1A,IL1B,NLRP1,PTGS2,TNF	9
Cardiac Arteriopathy	Coronary slow flow syndrome	0.00191			PTGER1,PTGER2,PTGER4	3
Cardiac Infarction	Fatal myocardial infarction	0.00191			NGFR,P2RY12,PTGS2	3
Renal Inflammation, Renal Nephritis	Progressive crescentic glomerulonephritis	0.00191			CCL22,ICAM1,VCAM1	3
Liver Cholestasis	Secretion of bile salt	0.00191			ABCB1,ABCB11,ATP8B1	3
Liver Damage, Liver Inflammation/Hepatitis	Chronic hepatitis C	0.00193			ADORA3,CCL2,CCL21,CCL4,CCR7,CXCL10,CXCL8,DRD5,IFNAR1,MAPKAPK3,OPRL1,S100A4,SPP1,TNF	14
Heart Failure	Chronic heart failure	0.00204			ACE,ACHE,ADRA1D,ADRA2B,ADRB2,CA2,CA3,CSF3R,CXCL12,NPR2	10
Increased Levels of AST	Increased localization of AST	0.00205	Increased	2.401	FAS,LTA,MAP3K8,PTGS2,STAT4,TNF	6
Cardiac Dysfunction	Ventricular dysfunction	0.00214		-0.318	ABCA1,ACE,ADORA3,ADRA1D,ADRB2,CCR2,CSF3R,DPP4,IER3,IL1B,MB,MBNL2,MMP1,MMP9,MYBPC3,NCF1,NFKB1,NOS2,NT5E,PDE9A,PLAU,PTGIR,PTX3,TNF,TPM1	25
Congenital Heart Anomaly	Atrial or ventricular septal defect	0.00235		0.081	ADRA1D,ADRA2B,ADRB2,CITED2,CXCL12,CXCR4,DHRS3,ECE1,EDN1,EDNRA,FES,HEY2,HHEX,PDGFRA,RARG,ROR2,SOX4,TBX20,TEAD2,TFAP2A,TPM1	21
Increased Levels of ALT	Increased Levels of ALT	0.0025		1.301	AHR,CYP2E1,IL1B,LTA,NCF1,NOS2,SPP1,STAT4,TNF	9
Congenital Heart Anomaly	Perimembranous ventricular septal defect	0.00271		-0.943	CXCL12,CXCR4,ECE1,EDNRA,HEY2,ROR2,SOX4	7
Liver Cholestasis	Cholestasis	0.00283			ABCB1,ABCB11,ABCC3,ACSL1,ADA,AKR1C3,ATP8B1,CXCL8,CYP27A1,CYP7B1,FAS,GJB2,GK,HGF,MGST3,SULT1A2,TNF	17
Renal Proliferation	Cell proliferation of kidney cell lines	0.00312		0.943	ALOX15,CABLES1,CDCP1,CEACAM1,CEBPB,DLC1,FGFR3,FOXO1,HGF,MET,MMP25,NTN1,OSBP2,P2RX7,PRKCZ,PTGS2,PTP4A3,QPCT,RARRES3,RET,RNF144B,SAT1,SOCS3,STK26,TJP1,TMEFF2,TNF,TTLL4,TXNRD1,ZMIZ2	30
Congenital Heart Anomaly	Familial cardiac septal defect	0.00326			CITED2,DHRS3,ECE1,EDN1,EDNRA,HHEX,RARG,SOX4,TBX20,TEAD2,TFAP2A,TPM1	12
Renal Necrosis/Cell Death	Necrosis of renal tubule	0.00326		0.718	ADORA1,BID,DCN,HGF,HIF1A,HMOX1,ICAM1,MAFB,NOS2,NTN1,SPP1,TLR2	12
Glomerular Injury, Renal Damage	Damage of renal glomerulus	0.00345		0	ADM,BMP4,C3,CAMK2A,CCR1,IL12B,PROC	7
Liver Hyperplasia/Hyperproliferation	Symptomatic stage iodine-refractory liver metastasis	0.00349			FGFR3,FLT3,KIT,PDGFRA,RET	5
Liver Adhesion	Adhesion of liver cells	0.00367			ADAM12,ICAM1,ITGAM,VCAM1	4
Liver Inflammation/Hepatitis	Fulminant hepatitis	0.00367		1.064	ADORA3,BID,CCR5,FAS	4
Renal Damage	Acute kidney injury	0.00422			ADORA1,ADORA2A,ADRA2B,CAMK4,GPRC5B,HMOX1,PDE4B,PDE7B,PDE8A,SLC7A11,SPP1	11
Liver Inflammation/Hepatitis, Liver Steatosis	Nonalcoholic steatohepatitis	0.00433			ADORA1,ADORA2A,CD48,CYP2E1,DDX60L,PDE4B,PDE7B,PDE8A,TNF	9
Cardiac Dilation	Dilation of left ventricle	0.00434		0.397	ADRB2,MARCKSL1,MMP9,MPO,MYBPC3,SPP1,TNF	7
Renal Necrosis/Cell Death	Cell viability of kidney cell lines	0.00437		1.009	ABCC3,AQP3,BCL6,CEBPD,HGF,ITGAV,MAP3K8,NFKBIA,P2RX7,PSEN2,RASD2,RET,TAF4B,TNF,TNFAIP3	15
Liver Necrosis/Cell Death	Apoptosis of oval cells	0.00448			BMF,HGF,MET	3
Liver Damage	Drug-induced hepatotoxicity	0.00448			FAS,NOS2,SLC7A11	3
Cardiac Stenosis	Stenosis of pulmonary artery	0.00448			CITED2,ELN,IGFBP7	3
Cardiac Damage	Cardiotoxicity	0.0047			ABCB1,ACE,ADRA1D,ADRB2,CSF3R,TUBA4A,TUBA8,TUBB2A,TUBB3,TUBB4A	10
Congenital Heart Anomaly	Ventricular septal defect	0.00479		0.006	ADRA1D,ADRB2,CITED2,CXCL12,CXCR4,DHRS3,ECE1,EDN1,EDNRA,FES,HEY2,HHEX,PDGFRA,RARG,ROR2,SOX4,TBX20,TEAD2,TFAP2A	19
Cardiac Dilation	Dilation of heart ventricle	0.00541		0.063	ADRB2,MARCKSL1,MMP9,MPO,MYBPC3,NOS2,SPP1,TNF	8
Renal Dilation	Dilation of kidney	0.00573	Decreased	-2	ADM,EDNRA,EDNRB,MMP9	4
Glomerular Injury, Renal Damage	Injury of renal glomerulus	0.00625		-0.447	ADM,BMP4,C3,CAMK2A,CCR1,PROC	6
Cardiac Fibrosis	Interstitial fibrosis of myocardium	0.00636			NCF1,NFKB1	2
Liver Damage, Liver Inflammation/Hepatitis	Low grade chronic hepatitis C	0.00636			CCL21,CCR7	2
Pulmonary Hypertension	Portopulmonary hypertension	0.00636			EDNRA,EDNRB	2
Cardiac Arteriopathy	Stable coronary artery disease	0.00636			ACE,P2RY12	2
Congenital Heart Anomaly	Conotruncal heart malformations	0.00639		-0.199	ACVR2A,CITED2,DHRS3,ECE1,EDN1,EDNRA,HEY2,HHEX,RARG,ROR2,SOX4,TEAD2,TFAP2A,TPM1	14
Cardiac Dysfunction	Dysfunction of left ventricle	0.00664		1.387	CSF3R,DPP4,MMP9,NCF1,NFKB1,PLAU,PTX3	7
Liver Inflammation/Hepatitis	Acute alcoholic hepatitis	0.00665			ADORA1,ADORA2A,PDE4B,PDE7B,PDE8A	5
Cardiac Arrythmia	Inherited primary arrhythmia syndrome	0.00706			ANKRD1,HEY2,KCNQ1,MYBPC3,NOS1AP,SCN1B,SCN4B,SNTA1,TPM1	9
Congenital Heart Anomaly	Familial ventricular septal defect	0.00725			CITED2,DHRS3,ECE1,EDN1,EDNRA,HHEX,RARG,SOX4,TBX20,TEAD2,TFAP2A	11
Liver Inflammation/Hepatitis, Liver Steatosis	Steatohepatitis	0.00725			ADORA1,ADORA2A,CD14,CD48,CYP2E1,DDX60L,PDE4B,PDE7B,PDE8A,SOD2,TNF	11
Congenital Heart Anomaly	Double outlet right ventricle	0.00728			CITED2,DHRS3,ECE1,EDN1,EDNRA,HHEX,RARG,SOX4,TEAD2,TFAP2A	10
Cardiac Dysfunction	Left ventricular dysfunction	0.00734		-0.959	ABCA1,ACE,ADORA3,ADRA1D,ADRB2,CCR2,CSF3R,DPP4,IER3,IL1B,MB,MBNL2,MMP1,MYBPC3,NFKB1,NT5E,PDE9A,PLAU,PTGIR,PTX3,TNF,TPM1	22
Renal Inflammation, Renal Nephritis	Autoimmune glomerulonephritis	0.00794			ABCA1,ACE,BMF,BMI1,C3,CFH,NOS2,PDLIM1,PIGR,SPRY2,TLR7,TNF	12
Bradycardia, Cardiac Arrythmia	Bradycardia	0.00821		0.64	ADORA1,ADRA1D,ADRA2B,ADRB2,CHRM3,KCNQ1,PROC,RGS4,RGS6	9
Renal Necrosis/Cell Death	Apoptosis of renal tubule	0.00835		0.048	ADORA1,BID,DCN,HGF,HIF1A,HMOX1,MAFB,NOS2,NTN1,TLR2	10
Liver Hyperplasia/Hyperproliferation	Development of liver tumor	0.0084		0.587	AGO2,AHR,AICDA,ALOX5,CYP1B1,FAS,HGF,LTA,MET,NOS2,PDGFC,PIM3,RAG1,S100A4,SOCS1,SOCS3,TERT,TLR2,TNF,TP73	20
Cardiac Damage	Damage of heart	0.00842		-0.118	ADORA1,ADORA2A,ADORA3,HMOX1,IL1A,MAP2K3,MAP2K6,MMP9,MPO,MYBPC3,PIM3,PLAU,TNF	13
Liver Adhesion	Adhesion of hepatocytes	0.00843			ICAM1,ITGAM,VCAM1	3
Increased Levels of ALT	Increased activation of ALT	0.00843			AHR,CYP2E1,TNF	3
Increased Levels of Albumin	Increased excretion of albumin	0.00843			DPP4,ICAM1,P2RX7	3
Hepatocellular Carcinoma, Liver Hyperplasia/Hyperproliferation	Inoperable hepatocellular carcinoma	0.00844			FLT3,KIT,MET,RET	4
Renal Necrosis/Cell Death	Cell death of tubular cells	0.0095		0.508	ADORA1,BID,DCN,HGF,HIF1A,ICAM1,MAFB,NTN1,TLR2	9
Liver Fibrosis, Liver Proliferation	Proliferation of hepatic stellate cells	0.00953		0.785	CXCL12,EDN1,EDNRA,EDNRB,HGF,ITGAV,PTGS2,SPP1,TIMP2,TNF	10
Cardiac Proliferation	Proliferation of cardiomyocytes	0.00975		1.207	ALDH1A2,CASZ1,CITED2,CXCL10,DUSP1,EDN1,FOXO1,HEY2,HMOX1,KIT,MAPK11,NRG1,RGS4,TBX20,TP73	15
Hepatocellular Carcinoma, Liver Hyperplasia/Hyperproliferation	Development of hepatocellular carcinoma	0.00976		0.843	AGO2,AICDA,ALOX5,FAS,HGF,LTA,MET,NOS2,PDGFC,PIM3,RAG1,S100A4,SOCS1,SOCS3,TNF,TP73	16
Heart Failure	Cardiorespiratory arrest	0.00983			ADRA2B,GABRA1,GABRA4,GABRB2,GABRE,GRIN3B	6
Cardiac Dysfunction	Dysfunction of heart	0.0106		-0.82	ABCA1,ACE,ADORA3,ADRA1D,ADRB2,CCR2,CSF3R,DPP4,ECSCR,IER3,IKBKE,IL1B,MB,MBNL2,MMP1,MMP9,MYBPC3,NCF1,NFKB1,NOS2,NT5E,PDE9A,PLAU,PTGIR,PTX3,TNF,TPM1	27
Renal Enlargement	Hypertrophy of renal glomerulus	0.0106			CEBPB,DEPTOR,EDN1,FOXO1,ICAM1,LYN,PTGS2,SRC	8
Renal Atrophy	Atrophy of kidney	0.0109		0.095	ACE,ADAMTS1,ADAMTS4,BMP4,CD1D,DCN,EDNRA,EDNRB,PTGS2	9
Liver Inflammation/Hepatitis	Experimental hepatitis	0.0114			FAS,IL12B,IL23A,SOCS3,TNF	5
Liver Hyperplasia/Hyperproliferation	Progressive liver metastasis	0.0114			FGFR3,FLT3,KIT,PDGFRA,RET	5
Glomerular Injury	Expansion of mesangial matrix	0.0119		1.067	BDKRB2,FCAR,ICAM1,ITGA1	4
Cardiac Stenosis	Non-rheumatic aortic stenosis	0.0119			ICAM1,MMP1,MMP9,VCAM1	4
Cardiac Dysfunction	Remodeling of left ventricle	0.0119		-0.655	ADRB2,CCR2,NFKB1,TNF	4
Heart Failure	Cardiorenal syndrome	0.0121			CA2,CA3,GUCY1A1,GUCY1A2,GUCY1B1,NPR2	6
Cardiac Fibrosis	Fibrosis of cardiac muscle	0.0121		-0.152	AHR,MMP9,NCF1,NFKB1,PLAU,TNF	6
Renal Necrosis/Cell Death	Apoptosis of tubular cells	0.0124		0.164	ADORA1,BID,DCN,HGF,HIF1A,MAFB,NTN1,TLR2	8
Cardiac Fibrosis	Fibrosis of heart chamber	0.0137		-1.746	ADORA3,ADRB2,IL1B,MPO,NOS2,PTGIR,PTX3	7
Kidney Failure	Acute tubular necrosis	0.0139			CD274,SPP1,TLR2	3
Renal Inflammation, Renal Nephritis	Immune complex nephritis	0.0139			CD22,FAS,NFKB2	3
Cardiac Dysfunction	Left ventricular systolic dysfunction	0.0139			CSF3R,DPP4,NFKB1	3
Heart Failure	Severe chronic heart failure	0.0139			ADRA1D,ADRB2,CXCL12	3
Cardiac Inflammation	Pericarditis	0.0145			TUBA4A,TUBA8,TUBB2A,TUBB3,TUBB4A	5
Cardiac Arrythmia, Tachycardia	Tachycardia	0.0152			ADORA1,ADORA2A,ADORA3,ADRA1D,ADRA2B,ADRB2,CACNB4,CHRM3,KCNQ1,MYBPC3,PTGFR,SCN4A,SCN4B,TPM1,VCL	15
Hepatocellular Carcinoma, Liver Hyperplasia/Hyperproliferation	Child-Pugh class A hepatocellular carcinoma	0.0161			CD274,FLT3,KIT,RET	4
Liver Inflammation/Hepatitis	Infection by Hepatitis C virus genotype 1	0.0161			CDH1,CYP3A5,DRD5,IFNAR1	4
Cardiac Arrythmia	Brugada syndrome	0.0176			ANKRD1,HEY2,KCNQ1,MYBPC3,SCN1B,SNTA1	6
Liver Steatosis	Advanced stage hepatic steatosis	0.0181			CD44,SPP1	2
Pulmonary Hypertension	Inoperable chronic thromboembolic pulmonary hypertension	0.0181			P2RY12,PTGIR	2
Liver Cholestasis	Obstruction of bile duct	0.0181			GJB2,HGF	2
Pulmonary Hypertension	Persistent fetal circulation syndrome	0.0181			EDNRA,EDNRB	2
Liver Proliferation	Proliferation of liver	0.0181			CEBPB,SAT1	2
Liver Cholestasis	Secretion of taurocholic acid	0.0181			ABCB11,HMOX1	2
Heart Failure	Symptomatic stage heart failure	0.0181			ACE,ADRB2	2
Liver Hyperplasia/Hyperproliferation	Ann Arbor stage I-IV hepatosplenic T-cell lymphoma	0.0181			TUBA4A,TUBA8,TUBB2A,TUBB3,TUBB4A	5
Liver Enlargement	Hepatomegaly	0.0183			ABCB11,AHR,CCR2,CYP27A1,EGLN3,HGF,NR1H3,PILRA,PLA2G16,RAG1,SOCS1,TNF,TNFRSF9,WNT5A	14
Renal Inflammation, Renal Nephritis	Diffuse proliferative lupus nephritis	0.0209			CD40,PDLIM1,SPP1	3
Increased Levels of AST	Increased activation of AST	0.0209			AHR,CYP2E1,TNF	3
Increased Levels of ALT	Increased release of ALT	0.0209			IL1B,SPP1,TNF	3
Cardiac Fibrosis	Interstitial fibrosis of heart	0.0209		0.128	ACSL1,IL1B,NCF1,NFKB1,PTX3,TNFAIP3	6
Renal Enlargement	Hypertrophy of mesangial cells	0.0211			DEPTOR,EDN1,FOXO1,SRC	4
Renal Damage	Injury of kidney cells	0.0211		1	C3,CAMK2A,ICAM1,PROC	4
Cardiac Infarction	Non-ST elevation myocardial infarction	0.0211			ADRB2,ITGA2B,P2RY12,PTGS2	4
Liver Proliferation	Proliferation of oval cells	0.0211		1.98	CXCL12,CXCR4,LTA,OSMR	4
Cardiac Dysfunction	Systolic dysfunction	0.0216			ACE,ADRA1D,ADRB2,CACNB4,CSF3R,DPP4,MARCKSL1,NFKB1	8
Cardiac Proliferation	Proliferation of heart cells	0.0219		1.461	ALDH1A2,CASZ1,CITED2,CXCL10,DUSP1,EDN1,FOXO1,HEY2,HMOX1,KIT,MAPK11,NRG1,RGS4,TBX20,TNF,TP73	16
Increased Levels of Albumin	Increased Levels of Albumin	0.0222		1.342	AHR,DPP4,ICAM1,IL1B,P2RX7	5
Liver Hyperplasia/Hyperproliferation	Growth of liver tumor	0.026		0.788	AHR,CCR2,CXCR4,GHRL,IL1A,LIF,MET,SOCS1,SOCS3	9
Increased Levels of Alkaline Phosphatase	Increased Levels of Alkaline Phosphatase	0.0265		1.186	ALPL,BMP4,BMP6,HES1,IL1B,PTGER4,ROR2,SMAD1,TGFBR1,TNF,TNFSF11,WWTR1	12
Increased Levels of Alkaline Phosphatase	Increased activation of alkaline phosphatase	0.0268		0.992	BMP4,BMP6,HES1,IL1B,PTGER4,ROR2,SMAD1,TGFBR1,TNF,TNFSF11,WWTR1	11
Cardiac Arteriopathy	Abnormal morphology of coronary artery	0.027			ADM,AHR,NOS2,SOX4	4
Hepatocellular Carcinoma, Liver Hyperplasia/Hyperproliferation	Locally advanced hepatocellular carcinoma	0.027			CD274,FLT3,KIT,RET	4
Renal Necrosis/Cell Death	Survival of glomerular cells	0.027			CCL21,FAS,HGF,KIRREL1	4
Glomerular Injury	Abnormal morphology of renal glomerulus	0.0283			ACE,AMPD2,BDKRB2,BMP4,CCR1,CEBPB,CFH,CRIM1,ITGA1,ITGA3,KIRREL1,LAMB1,MAS1,NOS2,PTGS2	15
Cardiac Enlargement	Enlargement of left ventricle	0.0283			ABCA1,ACE,ADORA3,ADRA1D,ADRB2,IER3,MB,MBNL2,MMP1,MYBPC3,NT5E,P2RX7,PLAU,PTGIR,TPM1	15
Cardiac Fibrosis	Fibrosis of heart ventricle	0.0288		-1.501	ADORA3,ADRB2,IL1B,NOS2,PTGIR,PTX3	6
Cardiac Arrythmia	Familial arrhythmia	0.0294			ANKRD1,CTNNA3,HEY2,KCNQ1,MYBPC3,NOS1AP,SCN1B,SCN4B,SNTA1,TPM1,VCL	11
Cardiac Damage	Rupture of heart	0.0295			MMP9,MPO,PLAU	3
Cardiac Arrythmia	Brugada syndrome type 1	0.0322			ANKRD1,KCNQ1,MYBPC3,SCN1B,SNTA1	5
Cardiac Fibrosis	Fibrosis of myocardium	0.0322		-0.152	MMP9,NCF1,NFKB1,PLAU,TNF	5
Increased Levels of Red Blood Cells	Increased Levels of Red Blood Cells	0.0342		-0.645	BMP4,CCND2,DNASE2,EPAS1,HGF,HMOX1,ID1,ITGA2B,NFE2L2,NFKB1,SLC11A2,STAT5A,STX11,TGFBR1	14
Liver Cholestasis	Benign recurrent intrahepatic cholestasis	0.0342			ABCB11,ATP8B1	2
Cardiac Dilation	Dilated cardiomyopathy 3B	0.0342			DMD,SNTA1	2
Renal Hypoplasia	Hypoplasia of renal medulla	0.0342			ACE,PTGS2	2
Decreased Levels of Potassium	Increased uptake of K+	0.0342			FAS,FXYD2	2
Glomerular Injury, Renal Inflammation, Renal Nephritis	Inflammation of renal glomerulus	0.0342			HGF,TLR2	2
Renal Inflammation, Renal Nephritis	Lupus-like autoimmune nephritis	0.0342			IL21R,NFE2L2	2
Cardiac Pulmonary Embolism	Pulmonary embolism	0.0381			MB,P2RY12,PROC,PTGIR,PTGS2	5
Heart Failure	Cardiac death	0.0381			ACE,ADRA1D,ADRB2,CA2,CA3,DPP4,NEBL,P2RY12,PTGS2,SCNN1A,SLC18A1	11
Congenital Heart Anomaly	Failure of heart looping	0.0384		0.186	ALDH1A2,PSEN2,SMAD1,SOX4,TBX20,TBX3	6
Hepatocellular Carcinoma, Liver Hyperplasia/Hyperproliferation	BCLC stage B advanced hepatocellular carcinoma	0.0397			FLT3,KIT,RET	3
Hepatocellular Carcinoma, Liver Hyperplasia/Hyperproliferation	BCLC stage B primary hepatocellular carcinoma	0.0397			FLT3,KIT,RET	3
Hepatocellular Carcinoma, Liver Hyperplasia/Hyperproliferation	BCLC stage C advanced hepatocellular carcinoma	0.0397			FLT3,KIT,RET	3
Hepatocellular Carcinoma, Liver Hyperplasia/Hyperproliferation	BCLC stage C primary hepatocellular carcinoma	0.0397			FLT3,KIT,RET	3
Hepatocellular Carcinoma, Liver Hyperplasia/Hyperproliferation	Child-Pugh class A primary hepatocellular carcinoma	0.0397			FLT3,KIT,RET	3
Hepatocellular Carcinoma, Liver Hyperplasia/Hyperproliferation	Local hepatocellular carcinoma	0.0397			FLT3,KIT,RET	3
Hepatocellular Carcinoma, Liver Hyperplasia/Hyperproliferation	Metastatic hepatocellular carcinoma	0.0415			CD274,FLT3,KIT,RET	4
Cardiac Arrythmia	Long-QT syndrome	0.0416			CTNNA3,KCNQ1,MYBPC3,NOS1AP,SCN4B,SNTA1,VCL	7
Cardiac Arrythmia	Arrhythmia of heart ventricle	0.0421			ADRA1D,ADRA2B,ADRB2,CACNB4,CHRM3,KCNQ1,MYBPC3,P2RX7,SCN1B,SCN4A,SCN4B,SNTA1,TPM1,VCL	14
Cardiac Dysfunction, Cardiac Enlargement	Hypertrophy of left ventricle	0.0421			ABCA1,ACE,ADORA3,ADRA1D,ADRB2,IER3,MB,MBNL2,MMP1,MYBPC3,NT5E,PLAU,PTGIR,TPM1	14
Glomerular Injury, Kidney Failure, Renal Fibrosis	Interstitial fibrosis of kidney	0.0431		-1.108	C3,CD1D,DCN,HGF,MAS1,PTGS2,STC1,TNFRSF1B,TWIST1	9
Renal Necrosis/Cell Death	Cell death of renal tubular epithelial cells	0.0446		0.555	DCN,HGF,ICAM1,NTN1,TLR2	5
Cardiac Dysfunction, Cardiac Fibrosis	Fibrosis of left ventricle	0.0446		-1.172	ADORA3,ADRB2,IL1B,PTGIR,PTX3	5
Kidney Failure	End-stage chronic kidney disease	0.0501			GABRA1,GABRA4,GABRB2,GABRE	4
Kidney Failure	End-stage renal failure	0.0501			GABRA1,GABRA4,GABRB2,GABRE	4
Hepatocellular Carcinoma, Liver Hyperplasia/Hyperproliferation	Primary hepatocellular carcinoma	0.0501			C1orf61,FLT3,KIT,RET	4
Kidney Failure	Severe acute renal failure	0.0501			GABRA1,GABRA4,GABRB2,GABRE	4
Renal Atrophy	Atrophy of renal cortex	0.0515			ACE,ADAMTS1,PTGS2	3
Glomerular Injury, Renal Damage	Injury of podocytes	0.0515			C3,CAMK2A,PROC	3
Liver Cholestasis	Secretion of bile acid	0.0515			ABCB11,CYP27A1,HMOX1	3
Liver Cholestasis	Accumulation of bile acid	0.054			ABCB11,NFE2L2	2
Renal Inflammation, Renal Nephritis	Experimental crescentic glomerulonephritis	0.054			MPO,SPP1	2
Liver Damage	Histopathological change of liver	0.054			DLL4,TNFRSF9	2
Liver Cholestasis	Intrahepatic cholestasis of pregnancy	0.054			ABCB11,ATP8B1	2
Renal Necrosis/Cell Death	Survival of mesangial cells	0.054			CCL21,FAS	2
Renal Dilation	Vasodilation of kidney	0.054			ADM,MMP9	2
Cardiac Arrythmia	Ventricular fibrillation	0.0564			ADRA1D,ADRA2B,ADRB2,CHRM3,KCNQ1,P2RX7,SCN1B,SNTA1,VCL	9
Nephrosis	Nephrosis	0.058			ADORA1,ADORA2A,CA2,CA3,FRAT1,GLIS3,ITGA1,ITGA3,ITGA6,KANK2,LAMB1,PDE4B,PDE7B,PDE8A,PDLIM1	15
Renal Hypoplasia	Hypoplasia of kidney	0.059		0.494	ACE,ALDH1A2,CRIM1,LHX1,NFIA,PTGS2,RARG,RET,SALL2,SPRY2	10
Liver Cholestasis	Intrahepatic cholestasis	0.059			ABCB11,ACSL1,ADA,AKR1C3,ATP8B1,CYP27A1,GJB2,GK,MGST3,SULT1A2	10
Increased Levels of ALT	Increased localization of ALT	0.0594		1.446	LTA,NCF1,NOS2,STAT4,TNF	5
Kidney Failure, Liver Failure	Hepatorenal syndrome	0.0595			ADRA1D,ADRA2B,ADRB2,EDN1	4
Increased Levels of Blood Urea Nitrogen	Increased Levels of Blood Urea Nitrogen	0.0595		1	BDKRB2,CD44,CYP2E1,STAT4	4
Hepatocellular Carcinoma, Liver Hyperplasia/Hyperproliferation	Unresectable hepatocellular carcinoma	0.0595			CD274,FLT3,KIT,RET	4
Cardiac Dilation	Familial dilated cardiomyopathy	0.0613			ANKRD1,DMD,FHOD3,MYBPC3,NEBL,PSEN2,SNTA1,TPM1,VCL	9
Decreased Levels of Albumin	Decreased Levels of Albumin	0.0632			BDKRB2,C3,IL1B,LAMB1,NTN1,TNF	6
Congenital Heart Anomaly	Persistent truncus arteriosus	0.0632		0.125	CITED2,ECE1,EDNRA,RARG,SOX4,TFAP2A	6
Liver Failure	Acute liver failure	0.0647			HGF,IL23A,SLC7A11	3
Cardiac Pulmonary Embolism	Acute pulmonary embolism	0.0647			MB,P2RY12,PTGIR	3
Congenital Heart Anomaly	Congenital heart block	0.0647			C3,EDN1,FCGR1B	3
Congenital Heart Anomaly	Familial atrial septal defect	0.0647			CITED2,TBX20,TPM1	3
Renal Atrophy	Atrophy of renal tubule	0.0699		-0.218	ACE,CD1D,DCN,PTGS2	4
Cardiac Arrythmia, Congenital Heart Anomaly	Congenital long QT syndrome	0.0699			KCNQ1,NOS1AP,SCN4B,SNTA1	4
Cardiac Necrosis/Cell Death	Apoptosis of ventricular myocytes	0.0706		-1.141	C1QTNF1,FSTL1,NOS2,NRG1,SPHK1,TIMP2	6
Liver Damage, Liver Inflammation/Hepatitis	Chronic hepatitis B	0.0751			CD274,IFNAR1,IL23A,IL2RB,IL3RA,TNF,TNFRSF10B,TP73	8
Glomerular Injury, Renal Necrosis/Cell Death	Apoptosis of podocytes	0.0768		1.387	EDN1,PROC,PTGER1,PTGS2,TNFSF11	5
Renal Proliferation	Arrest in growth of kidney cell lines	0.0769			OSBP2,SAT1	2
Congenital Heart Anomaly	Double aortic arch	0.0769			ECE1,EDNRA	2
Liver Inflammation/Hepatitis	Infection by Hepatitis C virus genotype 4	0.0769			CDH1,IFNAR1	2
Renal Inflammation, Renal Nephritis	Membranoproliferative glomerulonephritis	0.0769			ABCA1,CFH	2
Heart Failure	Mild chronic heart failure	0.0769			ADRA1D,ADRB2	2
Heart Failure	Moderate chronic heart failure	0.0769			ADRA1D,ADRB2	2
Liver Cholestasis	Obstructive cholestasis	0.0769			ABCC3,GJB2	2
Renal Transformation	Transformation of kidney cells	0.0769			SRC,TERT	2
Renal Inflammation, Renal Nephritis	Tubular nephritis	0.0769			DCN,ITGA1	2
Decreased Levels of Albumin	Decreased excretion of albumin	0.0793			BDKRB2,C3,LAMB1	3
Liver Hyperplasia/Hyperproliferation	Size of liver tumor	0.0793			FAS,MET,NOS2	3
Cardiac Infarction	Susceptibility to myocardial infarction	0.0793			GUCY1A1,LGALS2,LTA	3
Cardiac Arrythmia	Tachyarrhythmia	0.0793			ADRA1D,ADRA2B,ADRB2	3
Cardiac Dilation	ANKRD1-related dilated cardiomyopathy	0.0798			ANKRD1	1
Cardiac Infarction	Acute periprocedural myocardial infarction	0.0798			P2RY12	1
Liver Cholestasis	Advanced stage cholestasis	0.0798			CYP7B1	1
Liver Cirrhosis	Alpha-1 antitrypsin deficiency related emphysema-cirrhosis	0.0798			SERPINA1	1
Cardiac Dysfunction	Asymptomatic stage left ventricular dysfunction	0.0798			ACE	1
Congenital Heart Anomaly	Atrial septal defect 4	0.0798			TBX20	1
Congenital Heart Anomaly	Atrial septal defect type 8	0.0798			CITED2	1
Cardiac Stenosis	Autosomal dominant supravalvular aortic stenosis	0.0798			ELN	1
Liver Cholestasis	Autosomal recessive benign recurrent intrahepatic cholestasis 1	0.0798			ATP8B1	1
Liver Cholestasis	Autosomal recessive progressive familial intrahepatic cholestasis type 1	0.0798			ATP8B1	1
Liver Cholestasis	Autosomal recessive progressive familial intrahepatic cholestasis type 2	0.0798			ABCB11	1
Liver Cholestasis	Benign recurrent intrahepatic cholestasis 2	0.0798			ABCB11	1
Liver Hemorrhaging	Bleeding of liver parenchyma	0.0798			PTGS2	1
Cardiac Arrythmia	Brugada syndrome type 5	0.0798			SCN1B	1
Hepatocellular Carcinoma, Liver Hyperplasia/Hyperproliferation	Childhood type hepatocellular carcinoma	0.0798			MET	1
Nephrosis	Congenital interstitial lung disease, nephrotic syndrome, and epidermolysis bullosa	0.0798			ITGA3	1
Liver Damage	Damage of liver tissue	0.0798			ADORA2A	1
Renal Damage	Damage of peritubular capillary	0.0798			NTN1	1
Liver Hyperplasia/Hyperproliferation	Delay in hyperplasia of hepatocytes	0.0798			C3	1
Liver Damage	Delay in initiation of injury of liver	0.0798			CCR2	1
Renal Destruction	Destruction of renal tubule	0.0798			CD37	1
Cardiac Arteriopathy	Development of coronary artery disease in HIV	0.0798			CCL2	1
Cardiac Dilation	Dilated cardiomyopathy 1w	0.0798			VCL	1
Cardiac Dilation	Dilated cardiomyopathy 1y	0.0798			TPM1	1
Cardiac Dilation	Dilated cardiomyopathy type 1MM	0.0798			MYBPC3	1
Cardiac Dilation	Dilated cardiomyopathy type 1V	0.0798			PSEN2	1
Renal Tubule Injury	Disruption of renal tubule	0.0798			BID	1
Cardiac Congestive Cardiac Failure, Heart Failure	End-stage congestive heart failure	0.0798			ADM	1
Cardiac Enlargement	Enlargement of pericardium	0.0798			DLL4	1
Cardiac Inflammation	Eosinophilic myocarditis	0.0798			RNASE3	1
Cardiac Arrythmia	Familial arrhythmogenic right ventricular dysplasia type 13	0.0798			CTNNA3	1
Cardiac Arrythmia	Familial atrial fibrillation 3	0.0798			KCNQ1	1
Cardiac Arrythmia	Familial atrial fibrillation type 13	0.0798			SCN1B	1
Congenital Heart Anomaly	Frank-Ter Haar syndrome	0.0798			SH3PXD2B	1
Glomerular Injury	Glomerulopathy with fibronectin deposits type 2	0.0798			FN1	1
Liver Damage	Hepatotoxicity of hepatocytes	0.0798			TNF	1
Liver Damage, Liver Inflammation/Hepatitis	High grade chronic hepatitis C	0.0798			CCR7	1
Congenital Heart Anomaly	Hirschsprung disease, cardiac defects, and autonomic dysfunction	0.0798			ECE1	1
Cardiac Enlargement	Hypertrophy of cardiac fibroblasts	0.0798			ALOX15	1
Increased Levels of AST	Increased release of AST	0.0798			TNF	1
Increased Levels of Albumin	Increased release of albumin	0.0798			IL1B	1
Increased Levels of Alkaline Phosphatase	Increased release of alkaline phosphatase	0.0798			TNF	1
Increased Levels of Albumin	Increased synthesis of albumin	0.0798			AHR	1
Liver Cholestasis	Intrahepatic cholestasis of pregnancy type 1	0.0798			ATP8B1	1
Liver Cholestasis	Intrahepatic cholestasis of pregnancy type 2	0.0798			ABCB11	1
Liver Damage	Ischemic injury of liver	0.0798			ADORA2A	1
Cardiac Dysfunction	Left ventricular noncompaction type 10	0.0798			MYBPC3	1
Cardiac Dysfunction	Left ventricular noncompaction type 9	0.0798			TPM1	1
Cardiac Arrythmia, Congenital Heart Anomaly	Long QT syndrome type 12	0.0798			SNTA1	1
Cardiac Arrythmia, Congenital Heart Anomaly	Long-QT syndrome 10	0.0798			SCN4B	1
Hepatocellular Carcinoma, Liver Hyperplasia/Hyperproliferation	MET amplification positive hepatocellular carcinoma	0.0798			MET	1
Cardiac Arrythmia	Malignant arrhythmia	0.0798			GHRL	1
Hepatocellular Carcinoma, Liver Hyperplasia/Hyperproliferation	Moderately differentiated hepatocellular carcinoma	0.0798			FGL1	1
Congenital Heart Anomaly	Multiple types congenital heart defects type 4	0.0798			NR2F2	1
Cardiac Degeneration	Myocytolysis of heart	0.0798			MMP9	1
Cardiac Dilation	Nonfamilial idiopathic dialated cardiomyopathy	0.0798			SOD2	1
Liver Cholestasis	Persistent intrahepatic cholestasis	0.0798			ABCB11	1
Cardiac Arrythmia, Congenital Heart Anomaly	Recessive long QT syndrome type 1	0.0798			KCNQ1	1
Liver Inflammation/Hepatitis	Resistance to hepatitis C virus	0.0798			CCR5	1
Cardiac Stenosis	Retinal arterial macroaneurysm with supravalvular pulmonic stenosis	0.0798			IGFBP7	1
Cardiac Inflammation	Severe experimental autoimmune myocarditis	0.0798			MYBPC3	1
Cardiac Arrythmia	Short-QT syndrome 2	0.0798			KCNQ1	1
Cardiac Stenosis	Stenosis of tricuspid valve	0.0798			HEY2	1
Renal Inflammation, Renal Nephritis	Susceptibility to IgA nephropathy type 3	0.0798			SPRY2	1
Cardiac Arrythmia, Congenital Heart Anomaly	Susceptibility to acquired long QT syndrome type 1	0.0798			KCNQ1	1
Renal Transformation	Transformation of mesangial cells	0.0798			SRC	1
Renal Inflammation, Renal Nephritis	Type III idiopathic crescentic glomerulonephritis	0.0798			MPO	1
Renal Dilation	Vasodilation of renal artery	0.0798			MMP9	1
Cardiac Dilation	Ventricular dilated cardiomyopathy	0.0798			FHOD3	1
Congenital Heart Anomaly	Ventricular septal defect type 2	0.0798			CITED2	1
Congenital Heart Anomaly	Vertebral, cardiac, renal, and limb defects syndrome 2	0.0798			KYNU	1
Hepatocellular Carcinoma, Liver Hyperplasia/Hyperproliferation	Well-differentiated hepatocellular carcinoma	0.0798			FGL1	1
Cardiac Arrythmia, Tachycardia	Polymorphic ventricular tachycardia	0.0811			KCNQ1,MYBPC3,SCN4B,TPM1	4
Cardiac Dysfunction, Heart Failure	Systolic heart failure	0.0811			ACE,ADRA1D,ADRB2,CACNB4	4
Cardiac Arrythmia, Tachycardia	Ventricular tachycardia	0.0908			ADRA1D,ADRA2B,ADRB2,CHRM3,KCNQ1,MYBPC3,SCN4A,SCN4B,TPM1,VCL	10
Renal Necrosis/Cell Death	Apoptosis of renal tubular epithelial cells	0.0932		0	DCN,HGF,NTN1,TLR2	4
Liver Damage	Damage of liver cells	0.0932	Increased	2	IL1B,PLAU,TNF,TNFRSF1B	4
Increased Levels of Creatinine	Increased clearance of creatinine	0.0951			ACE,ADM,EDNRB	3
Cardiac Infarction	Nonfatal myocardial infarction	0.0951			ACE,P2RY12,PTGS2	3
Liver Cholestasis	Progressive familial intrahepatic cholestasis type 1	0.0954			ABCB11,ACSL1,AKR1C3,ATP8B1,CYP27A1,GK,MGST3,SULT1A2	8
Cardiac Dilation	Idiopathic dilated cardiomyopathy	0.0966			ATP2A3,CDK5R1,FHOD3,IL23A,SOD2	5
Liver Cholestasis, Liver Inflammation/Hepatitis	Cholestatic hepatitis	0.102			ABCB11,TNF	2
Cardiac Arteriopathy	Early-onset premature coronary artery disease	0.102			ABCA1,ADRB2	2
Cardiac Dysfunction, Cardiac Fibrosis	Interstitial fibrosis of left ventricle	0.102			IL1B,PTX3	2
Glomerular Injury, Renal Fibrosis	Progressive renal fibrosis	0.102			SKI,SKIL	2
Renal Proliferation	Proliferation of podocytes	0.102			DUSP1,SRC	2
Congenital Heart Anomaly	Single ventricle defect	0.102			ADRA1D,ADRB2	2
Glomerular Injury	Urological disorder of renal glomerulus	0.102			BDKRB2,LYN	2
Cardiac Dilation	Primary dilated cardiomyopthy	0.104			ANKRD1,CTNNA3,DMD,MYBPC3,NEBL,PSEN2,SCN4B,TPM1,VCL	9
Glomerular Injury	Glomerulopathy of mesangium	0.105		1.067	BDKRB2,CEBPB,CFH,FCAR,ICAM1,ITGA1	6
Cardiac Damage	Injury of heart	0.105		0.193	ADORA1,ADORA3,IL1A,MAP2K3,MAP2K6,PIM3	6
Cardiac Necrosis/Cell Death	Cell viability of cardiomyocytes	0.107		-0.218	CXCR4,EDN1,HGF,MAPK11,TLR2	5
Heart Failure	Cardiac decompensation	0.112			ADRA1D,ADRB2,NPR2	3
Cardiac Arrythmia, Tachycardia	Catecholaminergic polymorphic ventricular tachycardia type 1	0.112			MYBPC3,SCN4B,TPM1	3
Cardiac Damage	Damage of myocardium	0.112			ADORA3,MPO,TNF	3
Cardiac Arrythmia, Congenital Heart Anomaly	Romano-Ward Long QT syndrome	0.112			KCNQ1,SCN4B,SNTA1	3
Hepatocellular Carcinoma, Liver Hyperplasia/Hyperproliferation	Advanced hepatocellular carcinoma	0.119			CD274,FLT3,KIT,MET,RET	5
Liver Necrosis/Cell Death	Apoptosis of liver cell lines	0.119		0.405	FAS,HGF,IER3,PTGS2,TNF	5
Cardiac Enlargement	Hypertrophy of ventricular myocytes	0.12			EDN1,KCND2,MYBPC3,PLCB1	4
Liver Fibrosis	Chemotaxis of hepatic stellate cells	0.129			CCL2,CXCL10	2
Liver Regeneration	Regeneration of hepatocytes	0.129			MMP9,PLAU	2
Cardiac Arrythmia	Familial atrial fibrillation	0.13			KCNQ1,SCN1B,SCN4B	3
Liver Regeneration	Regeneration of liver cells	0.13			LIF,MMP9,PLAU	3
Renal Hypoplasia	Agenesis of kidney	0.135			LHX1,NFIA,RARG,RET,SALL2,SPRY2	6
Liver Hyperplasia/Hyperproliferation	Hepatoblastoma	0.143			TUBA4A,TUBA8,TUBB2A,TUBB3,TUBB4A	5
Increased Levels of Potassium	Increased excretion of K+	0.149			ADAMTS1,ADCY6,GUCA2B	3
Renal Proliferation	Proliferation of tubular cells	0.149			CDH1,HGF,TNF	3
Congenital Heart Anomaly	Shprintzen syndrome	0.149			ADRA1D,ADRA2B,SKI	3
Glomerular Injury	Abnormal morphology of juxtaglomerular cells	0.153			BDKRB2	1
Liver Cholestasis	Accumulation of taurocholic acid	0.153			ABCB11	1
Liver Damage	Acetaminophen overdose	0.153			SLC7A11	1
Renal Inflammation, Renal Nephritis	Acute proliferative glomerulonephritis	0.153			MAPKAPK3	1
Liver Adhesion	Adhesion of hepatic stellate cells	0.153			ADAM12	1
Liver Necrosis/Cell Death	Apoptosis of sinusoidal endothelial cells	0.153			FAS	1
Congenital Heart Anomaly	Atrial septal defect type 1	0.153			TPM1	1
Cardiac Arrythmia, Congenital Heart Anomaly	Autosomal recessive long-QT syndrome	0.153			KCNQ1	1
Hepatocellular Carcinoma, Liver Hyperplasia/Hyperproliferation	Child-Pugh class A metastatic hepatocellular carcinoma	0.153			CD274	1
Liver Cholestasis, Liver Inflammation/Hepatitis	Cholestatic alcoholic hepatitis	0.153			ABCB11	1
Liver Damage, Liver Inflammation/Hepatitis	Chronic hepatitis D	0.153			IFNAR1	1
Liver Inflammation/Hepatitis	Chronic phase hepatitis B	0.153			IFNAR1	1
Liver Congestion	Congestion of liver	0.153			HEY2	1
Decreased Levels of Albumin	Decreased production of albumin	0.153			TNF	1
Liver Necrosis/Cell Death	Delay in cell death of hepatocytes	0.153			FAS	1
Glomerular Injury	Diffuse mesangial sclerosis	0.153			BDKRB2	1
Cardiac Arrythmia, Congenital Heart Anomaly	Digenic long QT syndrome 1/2	0.153			KCNQ1	1
Cardiac Dilation	Dilated cardiomyopathy 1A	0.153			MYBPC3	1
Renal Damage	Drug toxicity-related nephropathy	0.153			SLC7A11	1
Liver Cholestasis	Drug-induced cholestasis	0.153			ABCB11	1
Liver Hyperbilirubinemia	Dubin-Johnson syndrome	0.153			ABCC3	1
Liver Cholestasis	Ethynylestradiol hepatocellular cholestasis	0.153			GJB2	1
Renal Proliferation	Expansion of mesangial cells	0.153			SERPINB7	1
Heart Failure	Experimentally-induced heart failure	0.153			PTGS2	1
Liver Fibrosis	Fibrosis of liver portal space	0.153			AHR	1
Liver Inflammation/Hepatitis	Granulomatous hepatitis	0.153			CCL8	1
Liver Inflammation/Hepatitis	Hepatitis subtype infantile hepatitis syndrome	0.153			TNF	1
Liver Enlargement	Hepatosplenomegaly	0.153			NR2C1	1
Increased Levels of Potassium	Increased efflux of K+	0.153			P2RX7	1
Increased Levels of CRP	Increased synthesis of CRP	0.153			TNF	1
Liver Inflammation/Hepatitis	Infantile cholestatic hepatitis syndrome	0.153			TNF	1
Liver Damage	Inflammatory injury of liver	0.153			ADORA2A	1
Liver Regeneration	Initiation of regeneration of liver	0.153			TNF	1
Renal Damage, Renal Tubule Injury	Injury of tubulointerstitium	0.153			CCR1	1
Cardiac Arteriopathy	Ischemic coronary artery disease	0.153			TLR2	1
Cardiac Arrythmia, Congenital Heart Anomaly	Jervell and Lange-Nielsen syndrome type 1	0.153			KCNQ1	1
Renal Inflammation, Renal Nephritis	Membranoproliferative glomerulonephritis type II	0.153			CFH	1
Liver Fibrosis	Mild hepatic fibrosis	0.153			TNF	1
Liver Fibrosis	Moderate hepatic fibrosis	0.153			TNF	1
Renal Inflammation, Renal Nephritis	Moderate immune complex nephritis	0.153			CD22	1
Hepatocellular Carcinoma, Liver Hyperplasia/Hyperproliferation	Poorly differentiated hepatocellular carcinoma	0.153			FGL1	1
Liver Damage	Recovery of liver	0.153			MET	1
Glomerular Injury	Sclerosis of renal glomerulus	0.153			DDR1	1
Cardiac Arteriopathy	Spontaneous coronary artery dissection	0.153			ACE	1
Heart Failure	Symptomatic stage hypertensive heart failure	0.153			ADRB2	1
Heart Failure	Symptomatic stage ischemic heart failure	0.153			ADRB2	1
Heart Failure	Symptomatic stage stable cardiomyopathic heart failure	0.153			ADRB2	1
Liver Cholestasis	Transient idiopathic neonatal cholestasis	0.153			ABCB11	1
Renal Hypoplasia	Unilateral renal agenesis	0.153			SPRY2	1
Renal Atrophy	Atrophy of renal medulla	0.158			ADAMTS1,ADAMTS4	2
Congenital Heart Anomaly	Bicuspid aortic valve	0.158			MYH11,SLC2A10	2
Decreased Levels of Hematocrit	Decreased hematocrit of organism	0.158			EGLN3,EPAS1	2
Glomerular Injury, Renal Thrombosis	Thrombosis of renal glomerulus	0.158			NOS2,TLR2	2
Cardiac Inflammation	Inflammation of heart	0.169		-1.673	AHR,BCL6,NFKB1,RELB,TNF,TRAF3	6
Liver Necrosis/Cell Death	Focal necrosis of liver	0.169			C3,CCR2,PROC	3
Glomerular Injury	Effacement of pedicels	0.181			AMPD2,ITGA1,KIRREL1,LAMB1	4
Increased Levels of Potassium	Increased Levels of Potassium	0.181		0.152	ADAMTS1,ADCY6,GUCA2B,P2RX7	4
Cardiac Dilation	Dominant dilated cardiomyopathy	0.183			ANKRD1,MYBPC3,PSEN2,TPM1,VCL	5
Renal Necrosis/Cell Death	Apoptosis of proximal tubule cells	0.187			ADORA1,HIF1A	2
Renal Inflammation, Renal Nephritis	Nephrotoxic nephritis	0.187			CD80,ICOSLG/LOC102723996	2
Hepatocellular Carcinoma, Liver Hyperplasia/Hyperproliferation	Size of hepatocellular carcinoma	0.187			FAS,NOS2	2
Renal Necrosis/Cell Death	Survival of podocytes	0.187			HGF,KIRREL1	2
Cardiac Thrombosis	Thrombosis of atrium	0.187			ADRB2,AHR	2
Liver Hematopoiesis	Hematopoiesis of liver	0.19			AHR,SOCS1,SOCS3	3
Glomerular Injury	Abnormal morphology of podocytes	0.197			AMPD2,ITGA1,ITGA3,KIRREL1,LAMB1	5
Congenital Heart Anomaly	Transposition of great vessels	0.211			ACVR2A,EDNRA,ROR2	3
Liver Hyperplasia/Hyperproliferation	Benign neoplasm of liver	0.211			AHR,CYP1B1,HGF,MET,TERT	5
Cardiac Dysfunction	Familial left ventricular noncompaction	0.217			MYBPC3,TPM1	2
Glomerular Injury, Renal Fibrosis	Fibrosis of renal glomerulus	0.217			MAS1,PTGS2	2
Cardiac Enlargement	Hypertrophy of myocardium	0.217			NFKB1,TNF	2
Cardiac Arrythmia	Paroxysmal familial ventricular fibrillation type 1	0.217			SNTA1,VCL	2
Renal Inflammation, Renal Nephritis	Pyelonephritis	0.217			CXCL8,PTGS2	2
Cardiac Damage	Anthracycline-induced cardiotoxicity	0.221			ACE	1
Renal Cellular Infiltration	Cellular infiltration of kidney	0.221			LTA	1
Liver Damage, Liver Inflammation/Hepatitis	Chronic non-A, non-B hepatitis	0.221			IFNAR1	1
Renal Dysfunction	Dysfunction of podocytes	0.221			SRC	1
Liver Hematopoiesis	Hematopoiesis of liver cells	0.221			SOCS1	1
Liver Necrosis/Cell Death	Initiation of apoptosis of liver cell lines	0.221			TNF	1
Renal Damage, Renal Tubule Injury	Injury of tubular cells	0.221			ICAM1	1
Liver Damage	Lesioning of liver	0.221			CCR2	1
Cardiac Arrythmia, Congenital Heart Anomaly	Long QT syndrome 3	0.221			KCNQ1	1
Cardiac Enlargement	Midventricular hypertrophic cardiomyopathy	0.221			DPF3	1
Cardiac Stress Response	Oxidative stress response of myocardium	0.221			TNF	1
Cardiac Arrythmia	Paroxysmal atrial flutter	0.221			SCN4A	1
Liver Necrosis/Cell Death	Quantity of apoptotic hepatocytes	0.221			TNF	1
Renal Necrosis/Cell Death	Quantity of apoptotic kidney cell lines	0.221			STRA6	1
Cardiac Regeneration	Regeneration of myocardium	0.221			MYBPC3	1
Liver Damage, Liver Inflammation/Hepatitis	Relapsed chronic hepatitis C	0.221			IFNAR1	1
Renal Dysplasia, Renal Hypoplasia	Renal hypodysplasia/aplasia type 1	0.221			RET	1
Cardiac Damage	Rupture of myocardium	0.221			MPO	1
Glomerular Injury	Size of glomerular crescent	0.221			PLAU	1
Cardiac Damage	Damage of cardiac muscle	0.232			ADORA3,MPO,PIM3,TNF	4
Liver Hyperbilirubinemia	Hyperbilirubinemia	0.232			ABCC3,C3,FCGR1B	3
Cardiac Fibrosis	Perivascular fibrosis	0.248			HMOX1,NOS2	2
Cardiac Proliferation	Proliferation of ventricular myocytes	0.248			EDN1,FOXO1	2
Cardiac Arrythmia	Sinus arrhythmia	0.248			KCNQ1,SNTA1	2
Congenital Heart Anomaly	Tetralogy of Fallot	0.248			HEY2,TPM1	2
Liver Degeneration	Degeneration of liver	0.249		0	NR1H3,PROC,SOCS1,TNF	4
Liver Steatosis	Nonalcoholic fatty liver disease	0.259			ACE,ACOX2,CCL2,CCR5,CYP2E1,DPP4,S100A4,TNF	8
Hepatocellular Carcinoma, Liver Hyperplasia/Hyperproliferation	Growth of hepatocellular carcinoma	0.277			IL1A,LIF,MET	3
Increased Levels of LDH	Increased activation of LDH	0.278			CCR2,TNF	2
Congenital Heart Anomaly	Acyanotic congenital heart disease	0.283			ADRA2B	1
Congenital Heart Anomaly	Atresia of tricuspid valve	0.283			HEY2	1
Renal Dysplasia	Autosomal recessive renal tubular dysgenesis	0.283			ACE	1
Decreased Levels of Albumin	Decreased secretion of albumin	0.283			IL1B	1
Decreased Levels of Albumin	Decreased synthesis of albumin	0.283			TNF	1
Cardiac Dilation	Dilated cardiomyopathy secondary to drug	0.283			ACE	1
Heart Failure	Heart failure with preserved ejection fraction	0.283			PDE9A	1
Liver Inflammation/Hepatitis	Hepatitis A	0.283			IL2RB	1
Increased Levels of Alkaline Phosphatase	Increased localization of alkaline phosphatase	0.283			TNFSF11	1
Increased Levels of Red Blood Cells	Increased production of red blood cells	0.283			EPAS1	1
Cardiac Dysfunction	Left ventricular dilation	0.283			PDE9A	1
Liver Cholestasis	Lipopolysaccharide hepatocellular cholestasis	0.283			GJB2	1
Congenital Heart Anomaly	Mesocardia	0.283			CITED2	1
Kidney Failure	Nephrotoxic acute renal failure	0.283			HMOX1	1
Renal Inflammation, Renal Nephritis	Primary IgA nephropathy	0.283			TLR7	1
Renal Proliferation	Proliferation of proximal tubule cells	0.283			CDH1	1
Cardiac Infarction	Recurrent myocardial infarction	0.283			ACE	1
Cardiac Arteriopathy	Susceptibility to coronary artery disease	0.283			TERT	1
Cardiac Arrythmia, Tachycardia	Sustained ventricular tachycardia	0.283			ADRB2	1
Cardiac Arrythmia	Symptomatic stage atrial fibrillation	0.283			ADRB2	1
Cardiac Arrythmia, Tachycardia	Torsades de pointes	0.283			KCNQ1	1
Liver Hyperplasia/Hyperproliferation	Hepatocellular adenoma	0.286			AHR,CYP1B1,MET,TERT	4
Congenital Heart Anomaly	Syndromic congenital heart disease	0.288			ADRA1D,ADRA2B,KCNQ1,SH3PXD2B,SKI	5
Liver Steatosis	Microvesicular hepatic steatosis	0.299			ACADM,ACSL1,PDK2	3
Glutathione Depletion In Liver, Liver Fibrosis	Production of reactive oxygen species in liver	0.309			CYP2E1,NCF1	2
Liver Hyperplasia/Hyperproliferation	Hepatic adenocarcinoma	0.32			AHR,CDH1,CXCR4,KRT7,TNF	5
Liver Cirrhosis, Liver Failure	Acute-on-chronic liver failure	0.34			IL23A	1
Liver Cirrhosis	Alcoholic cirrhosis	0.34			MMP9	1
Cardiac Necrosis/Cell Death	Cell death of cardiac fibroblasts	0.34			STAR	1
Liver Inflammation/Hepatitis	Chronic infection by Hepatitis C virus genotype 1	0.34			IFNAR1	1
Liver Inflammation/Hepatitis	Chronic phase hepatitis C	0.34			IFNAR1	1
Cardiac Inflammation	Endocarditis	0.34			DPEP1	1
Cardiac Arrythmia	Familial sick sinus syndrome	0.34			SNTA1	1
Glutathione Depletion In Liver, Liver Fibrosis	Generation of reactive oxygen species in liver	0.34			CYP2E1	1
Cardiac Inflammation	Inflammation of myocardium	0.34			TNF	1
Cardiac Damage, Cardiac Degeneration	Injury of cardiomyocytes	0.34			PIM3	1
Cardiac Arrythmia	Paroxysmal atrial fibrillation	0.34			SCN4A	1
Bradycardia, Cardiac Arrythmia	Symptomatic stage bradycardia	0.34			CHRM3	1
Glomerular Injury, Renal Thrombosis	Thrombosis of glomerular capillary	0.34			NOS2	1
Renal Hyperplasia/Hyperproliferation	Hyperplasia of kidney	0.344			CEBPB,CFH,HGF	3
Congenital Heart Anomaly	Atrial septal defect	0.352			ADRA2B,CITED2,DHRS3,TBX20,TPM1	5
Glomerular Injury	Abnormal morphology of mesangial matrix	0.366			CEBPB,CFH,ITGA1	3
Decreased Levels of Potassium	Decreased Levels of Potassium	0.366			FAS,FXYD2,SGK1	3
Liver Hyperplasia/Hyperproliferation	Proliferation of liver cancer cells	0.366			GHRL,SOCS1,SOCS3	3
Liver Hyperplasia/Hyperproliferation	Hyperplasia of liver	0.369			AHR,C3	2
Liver Inflammation/Hepatitis	Acute hepatitis C	0.393			IFNAR1	1
Cardiac Dysfunction	Dysfunction of cardiomyocytes	0.393			DPP4	1
Decreased Levels of Albumin	Increased uptake of albumin	0.393			NTN1	1
Cardiac Arrythmia, Congenital Heart Anomaly	Long QT syndrome 2	0.393			KCNQ1	1
Cardiac Necrosis/Cell Death	Necrosis of myocardium	0.393			TNF	1
Hepatocellular Carcinoma, Liver Hyperplasia/Hyperproliferation	Progressive hepatocellular carcinoma	0.393			MET	1
Renal Regeneration	Regeneration of kidney	0.393			HGF	1
Glutathione Depletion In Liver	Quantity of glutathione in liver	0.398			MET,NFE2L2	2
Glomerular Injury	Familial glomerulopathy	0.427			BDKRB2,FN1	2
Liver Hyperplasia/Hyperproliferation	Liver cholangiocarcinoma	0.434			CDH1,CXCR4,KRT7,TNF	4
Heart Failure	Acute decompensated heart failure	0.441			NPR2	1
Liver Damage, Liver Inflammation/Hepatitis	Chronic hepatitis C virus genotype 4	0.441			IFNAR1	1
Liver Cirrhosis	Early stage primary biliary cirrhosis	0.441			NR1H3	1
Liver Fibrosis	Experimentally-induced hepatic fibrosis	0.441			SPP1	1
Renal Enlargement	Hypertrophy of renal tubule	0.441			PTGS2	1
Cardiac Damage	Injury of myocardium	0.441			ADORA3	1
Cardiac Dysfunction	Left ventricular diastolic dysfunction	0.441			ADRB2	1
Liver Hyperplasia/Hyperproliferation	Polycystic liver disease	0.441			LRP5	1
Liver Proliferation	Quantity of hepatocytes	0.455			ADA,CEBPB	2
Glutathione Depletion In Liver	Conjugation of glutathione	0.482			CYP1B1,LTC4S	2
Glomerular Injury, Renal Hyperplasia/Hyperproliferation	Hyperplasia of mesangial cells	0.482			CEBPB,CFH	2
Cardiac Dysfunction, Heart Failure	Diastolic heart failure	0.486			NPR2	1
Hepatocellular Carcinoma, Liver Hyperplasia/Hyperproliferation	Recurrent hepatocellular carcinoma	0.486			IFNAR1	1
Liver Damage	Reperfusion injury of liver	0.486			HMOX1	1
Liver Steatosis	Severe hepatic steatosis	0.486			EPAS1	1
Nephrosis	Familial nephrotic syndrome	0.488			ITGA1,ITGA3,ITGA6,KANK2	4
Liver Hypoplasia	Hypoplasia of liver	0.488		-1	HGF,LHX2,MAFF,TNIP1	4
Liver Hyperplasia/Hyperproliferation	Quantity of liver tumor	0.496			MET,PDLIM1,SOCS1	3
Renal Dysplasia	Dysplasia of kidney	0.508			ACE,RET	2
Cardiac Stenosis	Stenosis of pulmonary valve	0.527			MYH11	1
Kidney Failure, Renal Damage	Ischemic acute renal failure	0.565			HMOX1	1
Pulmonary Hypertension	Primary pulmonary hypertension 1	0.565			SMAD1	1
Bradycardia, Cardiac Arrythmia	Sinus bradycardia	0.565			KCNQ1	1
Liver Damage, Liver Inflammation/Hepatitis	Chronic autoimmune hepatitis	0.599			NOS2	1
Glomerular Injury	Cortical renal glomerulopathies	0.599			PTGS2	1
Cardiac Hyperplasia/Hyperproliferation	Hyperplasia of heart	0.599			AHR	1
Glomerular Injury	Abnormal morphology of glomerular capillary	0.604			BDKRB2,ITGA3	2
Renal Inflammation, Renal Nephritis	Interstitial nephritis	0.604			ACE,PTGS2	2
Cardiac Dilation	Dilated cardiomyopathy 1S	0.631			VCL	1
Cardiac Damage	Reperfusion injury of heart	0.631			IL1A	1
Cardiac Hypoplasia	Hypoplasia of trabeculae carne	1			HEY2,ITGAV	2
Renal Inflammation, Renal Nephritis	Lupus nephritis	1		0.762	C3,C5AR1,CD1D,CD40,CD80,CHRM3,FAS,LYN,PDLIM1,PROC,PTGS2,SPP1,TNF,VCAM1	14
Congenital Heart Anomaly	Situs inversus totalis	1			CITED2	1
